# Supplementary material for: CIBRA identifies genomic alterations with a system-wide impact on tumor biology
Source: Bioinformatics. 2024 Sep 4;40(Suppl 2):ii37–44. doi: 10.1093/bioinformatics/btae384 (PMC11373315; doi:10.1093/bioinformatics/btae384)
Supplement: btae384_Supplementary_Data [file btae384_supplementary_data.zip]

Archive with 20 entries (20 files):
- abbrvnat.bst
- abbrvnat_max4.bst
- CIBRA_flowchart_bottom (2).drawio.png
- CIBRA_manuscript.aux
- impact_lib.bib
- jabbrv.sty
- latexmkrc
- MACROD2_MSS_HMF_location_screen.png
- oup-authoring-template.cls
- oup-authoring-template.pdf
- oup-authoring-template_sup.cls
- supplemental_figure_1.pdf
- supplemental_figure_2.pdf
- supplemental_figure_3.pdf
- supplemental_figure_4.pdf
- supplemental_figure_5.pdf
- supplemental_material.aux
- supplemental_materials.pdf
- supplemental_table_1.xlsx
- supplemental_table_2.xlsx
