# Supplementary material for: CIBRA identifies genomic alterations with a system-wide impact on tumor biology
Source: Bioinformatics. 2024 Sep 4;40(Suppl 2):ii37–44. doi: 10.1093/bioinformatics/btae384 (PMC11373315; doi:10.1093/bioinformatics/btae384)
Supplement: btae384_Supplementary_Data [file btae384_supplementary_data.zip › CIBRA_manuscript.aux]

\relax 
\providecommand\hyper@newdestlabel[2]{}
\providecommand\HyperFirstAtBeginDocument{\AtBeginDocument}
\HyperFirstAtBeginDocument{\ifx\hyper@anchor\@undefined
\global\let\oldnewlabel\newlabel
\gdef\newlabel#1#2{\newlabelxx{#1}#2}
\gdef\newlabelxx#1#2#3#4#5#6{\oldnewlabel{#1}{{#2}{#3}}}
\AtEndDocument{\ifx\hyper@anchor\@undefined
\let\newlabel\oldnewlabel
\fi}
\fi}
\global\let\hyper@last\relax 
\gdef\HyperFirstAtBeginDocument#1{#1}
\providecommand\HyField@AuxAddToFields[1]{}
\providecommand\HyField@AuxAddToCoFields[2]{}
\bibstyle{abbrvnat_max4}
\citation{hanahan_hallmarks_2011}
\citation{martinez-jimenez_compendium_2020}
\citation{martinez-jimenez_compendium_2020,porta-pardo_comparison_2017,ostroverkhova_cancer_2023}
\citation{lawrence_mutational_2013}
\citation{gonzalez-perez_functional_2012}
\citation{arnedo-pac_oncodriveclustl_2019}
\citation{lawrence_discovery_2014}
\citation{porta-pardo_comparison_2017,niu_protein-structure-guided_2016}
\citation{martinez-jimenez_compendium_2020,porta-pardo_comparison_2017}
\citation{sherman_genome-wide_2022,ostroverkhova_cancer_2023}
\citation{ng_sift_2003}
\citation{adzhubei_method_2010}
\citation{cheng_accurate_2023}
\newcplabel{^_1}{1}
\@writefile{toc}{\contentsline {section}{\numberline {1}Introduction}{1}{section.1}\protected@file@percent }
\citation{guinney_modeling_2014,way_machine_2018,knijnenburg_genomic_2018}
\citation{lakbir_tumor_2022}
\citation{crawford_widespread_2022,aben_itop_2018}
\citation{van_belzen_structural_2021,doig_findings_2022}
\citation{pounds_estimating_2003}
\citation{grossman_toward_2016}
\citation{weinstein_cancer_2013}
\citation{priestley_pan-cancer_2019}
\@writefile{toc}{\contentsline {section}{\numberline {2}Methods}{2}{section.2}\protected@file@percent }
\@writefile{toc}{\contentsline {subsection}{\numberline {{2.1}}CIBRA scores}{2}{subsection.2.1}\protected@file@percent }
\newlabel{eq2_main}{{1}{2}{CIBRA scores}{equation.2.1}{}}
\@writefile{toc}{\contentsline {subsection}{\numberline {{2.2}}Machine Learning}{2}{subsection.2.2}\protected@file@percent }
\@writefile{toc}{\contentsline {subsection}{\numberline {{2.3}}Data}{2}{subsection.2.3}\protected@file@percent }
\citation{sondka_cosmic_2018}
\citation{shi_comprehensive_2022}
\citation{giorgetti_human_2022,bille_gtf2i_2022}
\citation{kopetz_encorafenib_2019,loupakis_kras_2009}
\citation{oh_spontaneous_2020,muzny_comprehensive_2012}
\citation{datta_tumor_2020,berger_continuum_2011}
\@writefile{lof}{\contentsline {figure}{\numberline {1}{\ignorespaces \relax \fontsize  {6.5pt}{9.5pt}\selectfont  Flowchart of the CIBRA impact score calculation. As input CIBRA takes expression data and a group definition in terms of cases and controls: for example, mutated vs. WT samples for a specific genomic alteration. These inputs are used to perform differential expression (DE) analysis between the cases and controls. The p-value distribution generated from the DE analysis is subsequently decomposed by fitting a Beta-Uniform mixture model. From the model, the CIBRA impact score termed the significant area is calculated by taking the integral between the Beta and Uniform components of the mixture model, depicted as the green area in the third panel. Finally, the statistical significance of the impact measure is assessed with a permutation test.\relax }}{3}{figure.caption.1}\protected@file@percent }
\providecommand*\caption@xref[2]{\@setref\relax\@undefined{#1}}
\newlabel{fig:full_flowchart}{{1}{3}{\scriptsize Flowchart of the CIBRA impact score calculation. As input CIBRA takes expression data and a group definition in terms of cases and controls: for example, mutated vs. WT samples for a specific genomic alteration. These inputs are used to perform differential expression (DE) analysis between the cases and controls. The p-value distribution generated from the DE analysis is subsequently decomposed by fitting a Beta-Uniform mixture model. From the model, the CIBRA impact score termed the significant area is calculated by taking the integral between the Beta and Uniform components of the mixture model, depicted as the green area in the third panel. Finally, the statistical significance of the impact measure is assessed with a permutation test.\relax }{figure.caption.1}{}}
\@writefile{toc}{\contentsline {section}{\numberline {3}Results}{3}{section.3}\protected@file@percent }
\@writefile{toc}{\contentsline {subsection}{\numberline {{3.1}}CIBRA identifies the system-wide impact of known cancer genes}{3}{subsection.3.1}\protected@file@percent }
\@writefile{toc}{\contentsline {subsection}{\numberline {{3.2}}Structural variants have a significant system-wide impact in metastatic cancer}{3}{subsection.3.2}\protected@file@percent }
\citation{jones_specific_2017,yoon_kras_2014}
\@writefile{lof}{\contentsline {figure}{\numberline {2}{\ignorespaces \relax \fontsize  {6.5pt}{9.5pt}\selectfont  Sorted gene overview of the top 20 CIBRA impact-scoring genes from genome-wide screens. \textbf  {A)} An overview of CIBRA impact scores for genes affected by SNVs for primary cancer samples from 33 cancer types (TCGA). High-TMB samples ($>$ 10 TMB) were excluded to create more homogeneous cohorts. The genes were sorted by impact score. \textbf  {B)} An overview of CIBRA impact scores for genes affected by genomic alterations in metastatic breast, colorectal (CRC) and lung cancer (HMF). The CIBRA score for any type of genomic alteration (highlighted in gray) and specific alterations (SNV, SCNA, and SV) are shown. Row annotations indicate the driver role of genes classified in tumor suppressor genes (TSG; purple), oncogenes (green), either (orange), and fusions (pink) retrieved from the COSMIC cancer gene census database. Dot color indicates the CIBRA impact score, the dot edge color indicates the significance of the CIBRA impact score assessed with a permutation test, and the size of the dot indicates the prevalence (\%) of genomic alteration with a minimum of 10 cases.\relax }}{4}{figure.caption.2}\protected@file@percent }
\newlabel{fig:genome-screen}{{2}{4}{\scriptsize Sorted gene overview of the top 20 CIBRA impact-scoring genes from genome-wide screens. \textbf {A)} An overview of CIBRA impact scores for genes affected by SNVs for primary cancer samples from 33 cancer types (TCGA). High-TMB samples ($>$ 10 TMB) were excluded to create more homogeneous cohorts. The genes were sorted by impact score. \textbf {B)} An overview of CIBRA impact scores for genes affected by genomic alterations in metastatic breast, colorectal (CRC) and lung cancer (HMF). The CIBRA score for any type of genomic alteration (highlighted in gray) and specific alterations (SNV, SCNA, and SV) are shown. Row annotations indicate the driver role of genes classified in tumor suppressor genes (TSG; purple), oncogenes (green), either (orange), and fusions (pink) retrieved from the COSMIC cancer gene census database. Dot color indicates the CIBRA impact score, the dot edge color indicates the significance of the CIBRA impact score assessed with a permutation test, and the size of the dot indicates the prevalence (\%) of genomic alteration with a minimum of 10 cases.\relax }{figure.caption.2}{}}
\@writefile{toc}{\contentsline {subsection}{\numberline {{3.3}}Assessing gene impact by coding effect and SCNA status}{4}{subsection.3.3}\protected@file@percent }
\@writefile{toc}{\contentsline {subsection}{\numberline {{3.4}}Refining gene impact by zooming in on genomic location}{4}{subsection.3.4}\protected@file@percent }
\citation{sakthianandeswaren_macrod2_2018}
\citation{van_den_broek_macrod2_2018}
\citation{morkel_similar_2015}
\@writefile{lof}{\contentsline {figure}{\numberline {3}{\ignorespaces \relax \fontsize  {6.5pt}{9.5pt}\selectfont  Refining genomic alterations by mutation type and genomic location for the identification of impactful alterations using CIBRA. \textbf  {A)} CIBRA impact score for SNVs dissected in their underlying coding effects: non-coding, synonymous, missense, splice, and nonsense or frameshift for 4 frequently mutated genes in metastatic colorectal cancer: \textit  {APC}, \textit  {TP53}, \textit  {BRAF}, and \textit  {TTN} using data from metastatic microsatellite stable CRC. Two of the genes, \textit  {APC} and \textit  {TP53}, are known tumor suppressor genes. \textit  {BRAF} is a known oncogene, and \textit  {TTN} is a recurrently mutated gene without a known cancer-associated function in CRC. \textbf  {B)} CIBRA impact score for SCNAs combined with SNV coding effects for the TSGs \textit  {APC} and \textit  {TP53} in metastatic microsatellite stable CRC. \textbf  {C)} CIBRA impact score visualization of \textit  {KRAS} codon 12 (G12), 13 (G13) and \textit  { BRAF} codon 600 (V600) mutations. \textbf  {A, B \& C)} Shaded gray area: the impact score of the overall effect of SNVs or SCNAs. Gray dot: median permutation CIBRA score, with the error bars representing the IQR. Dot color: significance of the CIBRA score assessed by a permutation test. Dot size: prevalence of the alteration (\%).\relax }}{5}{figure.caption.3}\protected@file@percent }
\newlabel{fig:zoom_effect}{{3}{5}{\scriptsize Refining genomic alterations by mutation type and genomic location for the identification of impactful alterations using CIBRA. \textbf {A)} CIBRA impact score for SNVs dissected in their underlying coding effects: non-coding, synonymous, missense, splice, and nonsense or frameshift for 4 frequently mutated genes in metastatic colorectal cancer: \textit {APC}, \textit {TP53}, \textit {BRAF}, and \textit {TTN} using data from metastatic microsatellite stable CRC. Two of the genes, \textit {APC} and \textit {TP53}, are known tumor suppressor genes. \textit {BRAF} is a known oncogene, and \textit {TTN} is a recurrently mutated gene without a known cancer-associated function in CRC. \textbf {B)} CIBRA impact score for SCNAs combined with SNV coding effects for the TSGs \textit {APC} and \textit {TP53} in metastatic microsatellite stable CRC. \textbf {C)} CIBRA impact score visualization of \textit {KRAS} codon 12 (G12), 13 (G13) and \textit { BRAF} codon 600 (V600) mutations. \textbf {A, B \& C)} Shaded gray area: the impact score of the overall effect of SNVs or SCNAs. Gray dot: median permutation CIBRA score, with the error bars representing the IQR. Dot color: significance of the CIBRA score assessed by a permutation test. Dot size: prevalence of the alteration (\%).\relax }{figure.caption.3}{}}
\@writefile{toc}{\contentsline {subsection}{\numberline {{3.5}}Distinct expressional similarity pattern between \textit  {KRAS} and \textit  {BRAF} coding variants in metastatic colorectal cancer}{5}{subsection.3.5}\protected@file@percent }
\@writefile{toc}{\contentsline {subsection}{\numberline {{3.6}}CIBRA versus Machine learning (ML)}{5}{subsection.3.6}\protected@file@percent }
\citation{hanahan_hallmarks_2022}
\citation{sanchez-vega_oncogenic_2018}
\citation{giorgetti_human_2022,bille_gtf2i_2022}
\citation{sakthianandeswaren_macrod2_2018}
\citation{veeriah_somatic_2010}
\@writefile{lof}{\contentsline {figure}{\numberline {4}{\ignorespaces \relax \fontsize  {6.5pt}{9.5pt}\selectfont  Biological similarity assessment between two genomic alterations (conditions) in metastatic microsatellite stable colorectal cancer (HMF). \textbf  {A}) Linked volcano plot showing the $log_2$ fold change (FC) and the adjusted p-value of genes differentially expressed between \textit  {KRAS} G12 variants (red) and WT and \textit  {KRAS} G13 variants (blue) and WT. The similarity (orange), anti-similarity (purple), and dissimilarity (gray) states are shown by the colored links between the corresponding genes. \textbf  {B}) Categorical DE similarity pattern between \textit  {KRAS} G12 and G13 variants compared to \textit  {KRAS} WT. The color indicates the log-transformed number of events (genes) corresponding to the DE state combinations. The dot color indicates the type of similarity present in the pattern, and the intensity is proportional to the p-value of the similarity score with an upper bound of 0.001. The directional similarity has been reported as similarity and anti-similarity with the corresponding p-value assessed with a permutation test. \textbf  {C}) Linked volcano plot between \textit  {BRAF} V600 variants and \textit  {KRAS} and \textit  {BRAF} WT (red) and \textit  {KRAS} G12 variants and WT (blue). \textbf  {D)} Categorical DE similarity pattern between \textit  {KRAS} G12 and \textit  {BRAF} V600 variants compared to \textit  {KRAS} and \textit  {BRAF} WT samples.\relax }}{6}{figure.caption.4}\protected@file@percent }
\newlabel{fig:genomic_similarity}{{4}{6}{\scriptsize Biological similarity assessment between two genomic alterations (conditions) in metastatic microsatellite stable colorectal cancer (HMF). \textbf {A}) Linked volcano plot showing the $log_2$ fold change (FC) and the adjusted p-value of genes differentially expressed between \textit {KRAS} G12 variants (red) and WT and \textit {KRAS} G13 variants (blue) and WT. The similarity (orange), anti-similarity (purple), and dissimilarity (gray) states are shown by the colored links between the corresponding genes. \textbf {B}) Categorical DE similarity pattern between \textit {KRAS} G12 and G13 variants compared to \textit {KRAS} WT. The color indicates the log-transformed number of events (genes) corresponding to the DE state combinations. The dot color indicates the type of similarity present in the pattern, and the intensity is proportional to the p-value of the similarity score with an upper bound of 0.001. The directional similarity has been reported as similarity and anti-similarity with the corresponding p-value assessed with a permutation test. \textbf {C}) Linked volcano plot between \textit {BRAF} V600 variants and \textit {KRAS} and \textit {BRAF} WT (red) and \textit {KRAS} G12 variants and WT (blue). \textbf {D)} Categorical DE similarity pattern between \textit {KRAS} G12 and \textit {BRAF} V600 variants compared to \textit {KRAS} and \textit {BRAF} WT samples.\relax }{figure.caption.4}{}}
\@writefile{toc}{\contentsline {section}{\numberline {4}Discussion}{6}{section.4}\protected@file@percent }
\citation{ren_pitfalls_2020}
\bibdata{impact_lib}
\bibcite{aben_itop_2018}{{1}{2018}{{Aben et~al.}}{{Aben, Westerhuis, Song, Kiers, Michaut, Smilde, and Wessels}}}
\bibcite{adzhubei_method_2010}{{2}{2010}{{Adzhubei et~al.}}{{Adzhubei, Schmidt, Peshkin, Ramensky, Gerasimova, Bork, Kondrashov, and Sunyaev}}}
\bibcite{arnedo-pac_oncodriveclustl_2019}{{3}{2019}{{Arnedo-Pac et~al.}}{{Arnedo-Pac, Mularoni, Muiños, Gonzalez-Perez, and Lopez-Bigas}}}
\bibcite{berger_continuum_2011}{{4}{2011}{{Berger et~al.}}{{Berger, Knudson, and Pandolfi}}}
\bibcite{bille_gtf2i_2022}{{5}{2022}{{Bille et~al.}}{{Bille, Fryer, Wallace, and Nonaka}}}
\bibcite{cheng_accurate_2023}{{6}{2023}{{Cheng et~al.}}{{Cheng, Novati, Pan, Bycroft, Žemgulytė, Applebaum, Pritzel, Wong, Zielinski, Sargeant, Schneider, Senior, Jumper, Hassabis, Kohli, and Avsec}}}
\bibcite{crawford_widespread_2022}{{7}{2022}{{Crawford et~al.}}{{Crawford, Christensen, Chikina, and Greene}}}
\bibcite{datta_tumor_2020}{{8}{2020}{{Datta et~al.}}{{Datta, Chakraborty, Basu, and Ghosh}}}
\bibcite{doig_findings_2022}{{9}{2022}{{Doig et~al.}}{{Doig, Love, Conway, Seleznev, Ma, Fellowes, Blombery, and Fox}}}
\bibcite{giorgetti_human_2022}{{10}{2022}{{Giorgetti et~al.}}{{Giorgetti, Nusser, and Boehm}}}
\bibcite{gonzalez-perez_functional_2012}{{11}{2012}{{Gonzalez-Perez and Lopez-Bigas}}{{}}}
\bibcite{grossman_toward_2016}{{12}{2016}{{Grossman et~al.}}{{Grossman, Heath, Ferretti, Varmus, Lowy, Kibbe, and Staudt}}}
\@writefile{toc}{\contentsline {section}{\numberline {5}Data availability}{7}{section.5}\protected@file@percent }
\@writefile{toc}{\contentsline {section}{\numberline {6}Conflict of interest}{7}{section.6}\protected@file@percent }
\@writefile{toc}{\contentsline {section}{\numberline {7}Author contributions statement}{7}{section.7}\protected@file@percent }
\@writefile{toc}{\contentsline {section}{\numberline {8}Funding}{7}{section.8}\protected@file@percent }
\@writefile{toc}{\contentsline {section}{\numberline {9}Acknowledgments}{7}{section.9}\protected@file@percent }
\bibcite{guinney_modeling_2014}{{13}{2014}{{Guinney et~al.}}{{Guinney, Ferté, Dry, McEwen, Manceau, Kao, Chang, Bendtsen, Hudson, Huang, Dougherty, Ducreux, Soria, Friend, Derry, and Laurent-Puig}}}
\bibcite{hanahan_hallmarks_2022}{{14}{2022}{{Hanahan}}{{}}}
\bibcite{hanahan_hallmarks_2011}{{15}{2011}{{Hanahan and Weinberg}}{{}}}
\bibcite{jones_specific_2017}{{16}{2017}{{Jones et~al.}}{{Jones, Sutton, Evans, Clifford, McAvoy, Lewis, Rousseau, Mountford, McWhirter, and Malik}}}
\bibcite{knijnenburg_genomic_2018}{{17}{2018}{{Knijnenburg et~al.}}{{Knijnenburg, Wang, Zimmermann, Chambwe, Gao, Cherniack, Fan, Shen, Way, Greene, Liu, Akbani, Feng, Donehower, Miller, Shen, Karimi, Chen, Kim, Jia, Shinbrot, Zhang, Liu, Hu, Bailey, Yau, Wolf, Zhao, Weinstein, Li, Ding, Mills, Laird, Wheeler, Shmulevich, Caesar-Johnson, Demchok, Felau, Kasapi, Ferguson, Hutter, Sofia, Tarnuzzer, Wang, Yang, Zenklusen, Zhang, Chudamani, Liu, Lolla, Naresh, Pihl, Sun, Wan, Wu, Cho, DeFreitas, Frazer, Gehlenborg, Getz, Heiman, Kim, Lawrence, Lin, Meier, Noble, Saksena, Voet, Zhang, Bernard, Chambwe, Dhankani, Knijnenburg, Kramer, Leinonen, Liu, Miller, Reynolds, Shmulevich, Thorsson, Zhang, Akbani, Broom, Hegde, Ju, Kanchi, Korkut, Li, Liang, Ling, Liu, Lu, Mills, Ng, Rao, Ryan, Wang, Weinstein, Zhang, Abeshouse, Armenia, Chakravarty, Chatila, de~Bruijn, Gao, Gross, Heins, Kundra, La, Ladanyi, Luna, Nissan, Ochoa, Phillips, Reznik, Sanchez-Vega, Sander, Schultz, Sheridan, Sumer, Sun, Taylor, Wang, Zhang, Anur, Peto, Spellman, Benz, Stuart, Wong, Yau, Hayes, Parker, Wilkerson, Ally, Balasundaram, Bowlby, Brooks, Carlsen, Chuah, Dhalla, Holt, Jones, Kasaian, Lee, Ma, Marra, Mayo, Moore, Mungall, Mungall, Robertson, Sadeghi, Schein, Sipahimalani, Tam, Thiessen, Tse, Wong, Berger, Beroukhim, Cherniack, Cibulskis, Gabriel, Gao, Ha, Meyerson, Schumacher, Shih, Kucherlapati, Kucherlapati, Baylin, Cope, Danilova, Bootwalla, Lai, Maglinte, Van Den~Berg, Weisenberger, Auman, Balu, Bodenheimer, Fan, Hoadley, Hoyle, Jefferys, Jones, Meng, Mieczkowski, Mose, Perou, Perou, Roach, Shi, Simons, Skelly, Soloway, Tan, Veluvolu, Fan, Hinoue, Laird, Shen, Zhou, Bellair, Chang, Covington, Creighton, Dinh, Doddapaneni, Donehower, Drummond, Gibbs, Glenn, Hale, Han, Hu, Korchina, Lee, Lewis, Li, Liu, Morgan, Morton, Muzny, Santibanez, Sheth, Shinbrot, Wang, Wang, Wheeler, Xi, Zhao, Hess, Appelbaum, Bailey, Cordes, Ding, Fronick, Fulton, Fulton, Kandoth, Mardis, McLellan, Miller, Schmidt, Wilson, Crain, Curley, Gardner, Lau, Mallery, Morris, Paulauskis, Penny, Shelton, Shelton, Sherman, Thompson, Yena, Bowen, Gastier-Foster, Gerken, Leraas, Lichtenberg, Ramirez, Wise, Zmuda, Corcoran, Costello, Hovens, Carvalho, de~Carvalho, Fregnani, Longatto-Filho, Reis, Scapulatempo-Neto, Silveira, Vidal, Burnette, Eschbacher, Hermes, Noss, Singh, Anderson, Castro, Ittmann, Huntsman, Kohl, Le, Thorp, Andry, Duffy, Lyadov, Paklina, Setdikova, Shabunin, Tavobilov, McPherson, Warnick, Berkowitz, Cramer, Feltmate, Horowitz, Kibel, Muto, Raut, Malykh, Barnholtz-Sloan, Barrett, Devine, Fulop, Ostrom, Shimmel, Wolinsky, Sloan, De~Rose, Giuliante, Goodman, Karlan, Hagedorn, Eckman, Harr, Myers, Tucker, Zach, Deyarmin, Hu, Kvecher, Larson, Mural, Somiari, Vicha, Zelinka, Bennett, Iacocca, Rabeno, Swanson, Latour, Lacombe, Têtu, Bergeron, McGraw, Staugaitis, Chabot, Hibshoosh, Sepulveda, Su, Wang, Potapova, Voronina, Desjardins, Mariani, Roman-Roman, Sastre, Stern, Cheng, Signoretti, Berchuck, Bigner, Lipp, Marks, McCall, McLendon, Secord, Sharp, Behera, Brat, Chen, Delman, Force, Khuri, Magliocca, Maithel, Olson, Owonikoko, Pickens, Ramalingam, Shin, Sica, Van~Meir, Zhang, Eijckenboom, Gillis, Korpershoek, Looijenga, Oosterhuis, Stoop, van Kessel, Zwarthoff, Calatozzolo, Cuppini, Cuzzubbo, DiMeco, Finocchiaro, Mattei, Perin, Pollo, Chen, Houck, Lohavanichbutr, Hartmann, Stoehr, Stoehr, Taubert, Wach, Wullich, Kycler, Murawa, Wiznerowicz, Chung, Edenfield, Martin, Baudin, Bubley, Bueno, De~Rienzo, Richards, Kalkanis, Mikkelsen, Noushmehr, Scarpace, Girard, Aymerich, Campo, Giné, Guillermo, Van~Bang, Hanh, Phu, Tang, Colman, Evason, Dottino, Martignetti, Gabra, Juhl, Akeredolu, Stepa, Hoon, Ahn, Kang, Beuschlein, Breggia, Birrer, Bell, Borad, Bryce, Castle, Chandan, Cheville, Copland, Farnell, Flotte, Giama, Ho, Kendrick, Kocher, Kopp, Moser, Nagorney, O’Brien, O’Neill, Patel, Petersen, Que, Rivera, Roberts, Smallridge, Smyrk, Stanton, Thompson, Torbenson, Yang, Zhang, Brimo, Ajani, Gonzalez, Behrens, Bondaruk, Broaddus, Czerniak, Esmaeli, Fujimoto, Gershenwald, Guo, Lazar, Logothetis, Meric-Bernstam, Moran, Ramondetta, Rice, Sood, Tamboli, Thompson, Troncoso, Tsao, Wistuba, Carter, Haydu, Hersey, Jakrot, Kakavand, Kefford, Lee, Long, Mann, Quinn, Saw, Scolyer, Shannon, Spillane, Stretch, Synott, Thompson, Wilmott, Al-Ahmadie, Chan, Ghossein, Gopalan, Levine, Reuter, Singer, Singh, Tien, Broudy, Mirsaidi, Nair, Drwiega, Miller, Smith, Zaren, Park, Hung, Kebebew, Linehan, Metwalli, Pacak, Pinto, Schiffman, Schmidt, Vocke, Wentzensen, Worrell, Yang, Moncrieff, Goparaju, Melamed, Pass, Botnariuc, Caraman, Cernat, Chemencedji, Clipca, Doruc, Gorincioi, Mura, Pirtac, Stancul, Tcaciuc, Albert, Alexopoulou, Arnaout, Bartlett, Engel, Gilbert, Parfitt, Sekhon, Thomas, Rassl, Rintoul, Bifulco, Tamakawa, Urba, Hayward, Timmers, Antenucci, Facciolo, Grazi, Marino, Merola, de~Krijger, Gimenez-Roqueplo, Piché, Chevalier, McKercher, Birsoy, Barnett, Brewer, Farver, Naska, Pennell, Raymond, Schilero, Smolenski, Williams, Morrison, Borgia, Liptay, Pool, Seder, Junker, Omberg, Dinkin, Manikhas, Alvaro, Bragazzi, Cardinale, Carpino, Gaudio, Chesla, Cottingham, Dubina, Moiseenko, Dhanasekaran, Becker, Janssen, Slotta-Huspenina, Abdel-Rahman, Aziz, Bell, Cebulla, Davis, Duell, Elder, Hilty, Kumar, Lang, Lehman, Mandt, Nguyen, Pilarski, Rai, Schoenfield, Senecal, Wakely, Hansen, Lechan, Powers, Tischler, Grizzle, Sexton, Kastl, Henderson, Porten, Waldmann, Fassnacht, Asa, Schadendorf, Couce, Graefen, Huland, Sauter, Schlomm, Simon, Tennstedt, Olabode, Nelson, Bathe, Carroll, Chan, Disaia, Glenn, Kelley, Landen, Phillips, Prados, Simko, Smith-McCune, VandenBerg, Roggin, Fehrenbach, Kendler, Sifri, Steele, Jimeno, Carey, Forgie, Mannelli, Carney, Hernandez, Campos, Herold-Mende, Jungk, Unterberg, von Deimling, Bossler, Galbraith, Jacobus, Knudson, Knutson, Ma, Milhem, Sigmund, Godwin, Madan, Rosenthal, Adebamowo, Adebamowo, Boussioutas, Beer, Giordano, Mes-Masson, Saad, Bocklage, Landrum, Mannel, Moore, Moxley, Postier, Walker, Zuna, Feldman, Valdivieso, Dhir, Luketich, Pinero, Quintero-Aguilo, Carlotti, Dos~Santos, Kemp, Sankarankuty, Tirapelli, Catto, Agnew, Swisher, Creaney, Robinson, Shelley, Godwin, Kendall, Shipman, Bradford, Carey, Haddad, Moyer, Peterson, Prince, Rozek, Wolf, Bowman, Fong, Yang, Korst, Rathmell, Fantacone-Campbell, Hooke, Kovatich, Shriver, DiPersio, Drake, Govindan, Heath, Ley, Van~Tine, Westervelt, Rubin, Lee, Aredes, Mariamidze, Monnat, Xiao, and Wang}}}
\bibcite{kopetz_encorafenib_2019}{{18}{2019}{{Kopetz et~al.}}{{Kopetz, Grothey, Yaeger, Van~Cutsem, Desai, Yoshino, Wasan, Ciardiello, Loupakis, Hong, Steeghs, Guren, Arkenau, Garcia-Alfonso, Pfeiffer, Orlov, Lonardi, Elez, Kim, Schellens, Guo, Krishnan, Dekervel, Morris, Calvo~Ferrandiz, Tarpgaard, Braun, Gollerkeri, Keir, Maharry, Pickard, Christy-Bittel, Anderson, Sandor, and Tabernero}}}
\bibcite{lakbir_tumor_2022}{{19}{2022}{{Lakbir et~al.}}{{Lakbir, Lahoz, Cuatrecasas, Camps, Glas, Heringa, Meijer, Abeln, and Fijneman}}}
\bibcite{lawrence_mutational_2013}{{20}{2013}{{Lawrence et~al.}}{{Lawrence, Stojanov, Polak, Kryukov, Cibulskis, Sivachenko, Carter, Stewart, Mermel, Roberts, Kiezun, Hammerman, McKenna, Drier, Zou, Ramos, Pugh, Stransky, Helman, Kim, Sougnez, Ambrogio, Nickerson, Shefler, Cortés, Auclair, Saksena, Voet, Noble, DiCara, Lin, Lichtenstein, Heiman, Fennell, Imielinski, Hernandez, Hodis, Baca, Dulak, Lohr, Landau, Wu, Melendez-Zajgla, Hidalgo-Miranda, Koren, McCarroll, Mora, Lee, Crompton, Onofrio, Parkin, Winckler, Ardlie, Gabriel, Roberts, Biegel, Stegmaier, Bass, Garraway, Meyerson, Golub, Gordenin, Sunyaev, Lander, and Getz}}}
\bibcite{lawrence_discovery_2014}{{21}{2014}{{Lawrence et~al.}}{{Lawrence, Stojanov, Mermel, Robinson, Garraway, Golub, Meyerson, Gabriel, Lander, and Getz}}}
\bibcite{loupakis_kras_2009}{{22}{2009}{{Loupakis et~al.}}{{Loupakis, Ruzzo, Cremolini, Vincenzi, Salvatore, Santini, Masi, Stasi, Canestrari, Rulli, Floriani, Bencardino, Galluccio, Catalano, Tonini, Magnani, Fontanini, Basolo, Falcone, and Graziano}}}
\bibcite{martinez-jimenez_compendium_2020}{{23}{2020}{{Martínez-Jiménez et~al.}}{{Martínez-Jiménez, Muiños, Sentís, Deu-Pons, Reyes-Salazar, Arnedo-Pac, Mularoni, Pich, Bonet, Kranas, Gonzalez-Perez, and Lopez-Bigas}}}
\bibcite{morkel_similar_2015}{{24}{2015}{{Morkel et~al.}}{{Morkel, Riemer, Bläker, and Sers}}}
\bibcite{muzny_comprehensive_2012}{{25}{2012}{{Muzny et~al.}}{{Muzny, Bainbridge, Chang, Dinh, Drummond, Fowler, Kovar, Lewis, Morgan, Newsham, Reid, Santibanez, Shinbrot, Trevino, Wu, Wang, Gunaratne, Donehower, Creighton, Wheeler, Gibbs, Lawrence, Voet, Jing, Cibulskis, Sivachenko, Stojanov, McKenna, Lander, Gabriel, Ding, Fulton, Koboldt, Wylie, Walker, Dooling, Fulton, Delehaunty, Fronick, Demeter, Mardis, Wilson, Chu, Chun, Mungall, Pleasance, Gordon~Robertson, Stoll, Balasundaram, Birol, Butterfield, Chuah, Coope, Dhalla, Guin, Hirst, Hirst, Holt, Lee, Li, Mayo, Moore, Schein, Slobodan, Tam, Thiessen, Varhol, Zeng, Zhao, Jones, Marra, Bass, Ramos, Saksena, Cherniack, Schumacher, Tabak, Carter, Pho, Nguyen, Onofrio, Crenshaw, Ardlie, Beroukhim, Winckler, Meyerson, Protopopov, Hadjipanayis, Lee, Xi, Yang, Ren, Sathiamoorthy, Chen, Haseley, Xiao, Lee, Seidman, Chin, Park, Kucherlapati, Todd~Auman, Hoadley, Du, Wilkerson, Shi, Liquori, Meng, Li, Turman, Topal, Tan, Waring, Buda, Walsh, Jones, Mieczkowski, Singh, Wu, Gulabani, Dolina, Bodenheimer, Hoyle, Simons, Soloway, Mose, Jefferys, Balu, O'Connor, Prins, Chiang, Neil~Hayes, Perou, Hinoue, Weisenberger, Maglinte, Pan, Berman, Van Den~Berg, Shen, Triche, Baylin, Laird, Getz, Noble, Voat, Gehlenborg, Dicara, Zhang, Zhang, Wu, Liu, Shukla, Zhou, Lin, Park, Nazaire, Robinson, Thorvaldsdottir, Mesirov, Thorsson, Reynolds, Bernard, Kreisberg, Lin, Iype, Bressler, Erkkilä, Gundapuneni, Liu, Norberg, Robinson, Yang, Zhang, Shmulevich, De~Ronde, Schultz, Cerami, Ciriello, Goldberg, Gross, Jacobsen, Gao, Kaczkowski, Sinha, Arman~Aksoy, Antipin, Reva, Shen, Taylor, Ladanyi, Sander, Akbani, Zhang, Broom, Casasent, Unruh, Wakefield, Hamilton, Craig~Cason, Baggerly, Weinstein, Haussler, Benz, Stuart, Benz, Zachary~Sanborn, Vaske, Zhu, Szeto, Scott, Yau, Ng, Goldstein, Ellrott, Collisson, Cozen, Zerbino, Wilks, Craft, Spellman, Penny, Shelton, Hatfield, Morris, Yena, Shelton, Sherman, Paulauskis, Gastier-Foster, Bowen, Ramirez, Black, Pyatt, Wise, White, Bertagnolli, Brown, Chan, Chu, Czerwinski, Denstman, Dhir, Dörner, Fuchs, Guillem, Iacocca, Juhl, Kaufman, Iii, Van~Le, Mariano, Medina, Meyers, Nash, Paty, Petrelli, Rabeno, Richards, Solit, Swanson, Temple, Tepper, Thorp, Vakiani, Weiser, Willis, Witkin, Zeng, Zinner, Zornig, Jensen, Sfeir, Kahn, Chu, Kothiyal, Wang, Snyder, Pontius, Pihl, Ayala, Backus, Walton, Whitmore, Baboud, Berton, Nicholls, Srinivasan, Raman, Girshik, Kigonya, Alonso, Sanbhadti, Barletta, Greene, Pot, Shaw, Dillon, Buetow, Davidsen, Demchok, Eley, Ferguson, Fielding, Schaefer, Sheth, Yang, Guyer, Ozenberger, Palchik, Peterson, Sofia, and Thomson.}}}
\bibcite{ng_sift_2003}{{26}{2003}{{Ng and Henikoff}}{{}}}
\bibcite{niu_protein-structure-guided_2016}{{27}{2016}{{Niu et~al.}}{{Niu, Scott, Sengupta, Bailey, Batra, Ning, Wyczalkowski, Liang, Zhang, McLellan, Sun, Tripathi, Lou, Ye, Mashl, Wallis, Wendl, Chen, and Ding}}}
\bibcite{oh_spontaneous_2020}{{28}{2020}{{Oh et~al.}}{{Oh, Jang, Kim, Sohn, Lee, Cho, Chun, and Sung}}}
\bibcite{ostroverkhova_cancer_2023}{{29}{2023}{{Ostroverkhova et~al.}}{{Ostroverkhova, Przytycka, and Panchenko}}}
\bibcite{porta-pardo_comparison_2017}{{30}{2017}{{Porta-Pardo et~al.}}{{Porta-Pardo, Kamburov, Tamborero, Pons, Grases, Valencia, Lopez-Bigas, Getz, and Godzik}}}
\bibcite{pounds_estimating_2003}{{31}{2003}{{Pounds and Morris}}{{}}}
\bibcite{priestley_pan-cancer_2019}{{32}{2019}{{Priestley et~al.}}{{Priestley, Baber, Lolkema, Steeghs, de~Bruijn, Shale, Duyvesteyn, Haidari, van Hoeck, Onstenk, Roepman, Voda, Bloemendal, Tjan-Heijnen, van Herpen, Labots, Witteveen, Smit, Sleijfer, Voest, and Cuppen}}}
\bibcite{ren_pitfalls_2020}{{33}{2020}{{Ren et~al.}}{{Ren, Fiala, Diamandis, and Kulasingam}}}
\bibcite{sakthianandeswaren_macrod2_2018}{{34}{2018}{{Sakthianandeswaren et~al.}}{{Sakthianandeswaren, Parsons, Mouradov, MacKinnon, Catimel, Liu, Palmieri, Love, Jorissen, Li, Whitehead, Putoczki, Preaudet, Tsui, Nowell, Ward, Hawkins, Desai, Gibbs, Ernst, Street, Buchert, and Sieber}}}
\bibcite{sanchez-vega_oncogenic_2018}{{35}{2018}{{Sanchez-Vega et~al.}}{{Sanchez-Vega, Mina, Armenia, Chatila, Luna, La, Dimitriadoy, Liu, Kantheti, Saghafinia, Chakravarty, Daian, Gao, Bailey, Liang, Foltz, Shmulevich, Ding, Heins, Ochoa, Gross, Gao, Zhang, Kundra, Kandoth, Bahceci, Dervishi, Dogrusoz, Zhou, Shen, Laird, Way, Greene, Liang, Xiao, Wang, Iavarone, Berger, Bivona, Lazar, Hammer, Giordano, Kwong, McArthur, Huang, Tward, Frederick, McCormick, Meyerson, Van~Allen, Cherniack, Ciriello, Sander, Schultz, Caesar-Johnson, Demchok, Felau, Kasapi, Ferguson, Hutter, Sofia, Tarnuzzer, Wang, Yang, Zenklusen, Zhang, Chudamani, Liu, Lolla, Naresh, Pihl, Sun, Wan, Wu, Cho, DeFreitas, Frazer, Gehlenborg, Getz, Heiman, Kim, Lawrence, Lin, Meier, Noble, Saksena, Voet, Zhang, Bernard, Chambwe, Dhankani, Knijnenburg, Kramer, Leinonen, Liu, Miller, Reynolds, Shmulevich, Thorsson, Zhang, Akbani, Broom, Hegde, Ju, Kanchi, Korkut, Li, Liang, Ling, Liu, Lu, Mills, Ng, Rao, Ryan, Wang, Weinstein, Zhang, Abeshouse, Armenia, Chakravarty, Chatila, de~Bruijn, Gao, Gross, Heins, Kundra, La, Ladanyi, Luna, Nissan, Ochoa, Phillips, Reznik, Sanchez-Vega, Sander, Schultz, Sheridan, Sumer, Sun, Taylor, Wang, Zhang, Anur, Peto, Spellman, Benz, Stuart, Wong, Yau, Hayes, Parker, Wilkerson, Ally, Balasundaram, Bowlby, Brooks, Carlsen, Chuah, Dhalla, Holt, Jones, Kasaian, Lee, Ma, Marra, Mayo, Moore, Mungall, Mungall, Robertson, Sadeghi, Schein, Sipahimalani, Tam, Thiessen, Tse, Wong, Berger, Beroukhim, Cherniack, Cibulskis, Gabriel, Gao, Ha, Meyerson, Schumacher, Shih, Kucherlapati, Kucherlapati, Baylin, Cope, Danilova, Bootwalla, Lai, Maglinte, Van Den~Berg, Weisenberger, Auman, Balu, Bodenheimer, Fan, Hoadley, Hoyle, Jefferys, Jones, Meng, Mieczkowski, Mose, Perou, Perou, Roach, Shi, Simons, Skelly, Soloway, Tan, Veluvolu, Fan, Hinoue, Laird, Shen, Zhou, Bellair, Chang, Covington, Creighton, Dinh, Doddapaneni, Donehower, Drummond, Gibbs, Glenn, Hale, Han, Hu, Korchina, Lee, Lewis, Li, Liu, Morgan, Morton, Muzny, Santibanez, Sheth, Shinbrot, Wang, Wang, Wheeler, Xi, Zhao, Hess, Appelbaum, Bailey, Cordes, Ding, Fronick, Fulton, Fulton, Kandoth, Mardis, McLellan, Miller, Schmidt, Wilson, Crain, Curley, Gardner, Lau, Mallery, Morris, Paulauskis, Penny, Shelton, Shelton, Sherman, Thompson, Yena, Bowen, Gastier-Foster, Gerken, Leraas, Lichtenberg, Ramirez, Wise, Zmuda, Corcoran, Costello, Hovens, Carvalho, de~Carvalho, Fregnani, Longatto-Filho, Reis, Scapulatempo-Neto, Silveira, Vidal, Burnette, Eschbacher, Hermes, Noss, Singh, Anderson, Castro, Ittmann, Huntsman, Kohl, Le, Thorp, Andry, Duffy, Lyadov, Paklina, Setdikova, Shabunin, Tavobilov, McPherson, Warnick, Berkowitz, Cramer, Feltmate, Horowitz, Kibel, Muto, Raut, Malykh, Barnholtz-Sloan, Barrett, Devine, Fulop, Ostrom, Shimmel, Wolinsky, Sloan, De~Rose, Giuliante, Goodman, Karlan, Hagedorn, Eckman, Harr, Myers, Tucker, Zach, Deyarmin, Hu, Kvecher, Larson, Mural, Somiari, Vicha, Zelinka, Bennett, Iacocca, Rabeno, Swanson, Latour, Lacombe, Têtu, Bergeron, McGraw, Staugaitis, Chabot, Hibshoosh, Sepulveda, Su, Wang, Potapova, Voronina, Desjardins, Mariani, Roman-Roman, Sastre, Stern, Cheng, Signoretti, Berchuck, Bigner, Lipp, Marks, McCall, McLendon, Secord, Sharp, Behera, Brat, Chen, Delman, Force, Khuri, Magliocca, Maithel, Olson, Owonikoko, Pickens, Ramalingam, Shin, Sica, Van~Meir, Zhang, Eijckenboom, Gillis, Korpershoek, Looijenga, Oosterhuis, Stoop, van Kessel, Zwarthoff, Calatozzolo, Cuppini, Cuzzubbo, DiMeco, Finocchiaro, Mattei, Perin, Pollo, Chen, Houck, Lohavanichbutr, Hartmann, Stoehr, Stoehr, Taubert, Wach, Wullich, Kycler, Murawa, Wiznerowicz, Chung, Edenfield, Martin, Baudin, Bubley, Bueno, De~Rienzo, Richards, Kalkanis, Mikkelsen, Noushmehr, Scarpace, Girard, Aymerich, Campo, Giné, Guillermo, Van~Bang, Hanh, Phu, Tang, Colman, Evason, Dottino, Martignetti, Gabra, Juhl, Akeredolu, Stepa, Hoon, Ahn, Kang, Beuschlein, Breggia, Birrer, Bell, Borad, Bryce, Castle, Chandan, Cheville, Copland, Farnell, Flotte, Giama, Ho, Kendrick, Kocher, Kopp, Moser, Nagorney, O’Brien, O’Neill, Patel, Petersen, Que, Rivera, Roberts, Smallridge, Smyrk, Stanton, Thompson, Torbenson, Yang, Zhang, Brimo, Ajani, Gonzalez, Behrens, Bondaruk, Broaddus, Czerniak, Esmaeli, Fujimoto, Gershenwald, Guo, Lazar, Logothetis, Meric-Bernstam, Moran, Ramondetta, Rice, Sood, Tamboli, Thompson, Troncoso, Tsao, Wistuba, Carter, Haydu, Hersey, Jakrot, Kakavand, Kefford, Lee, Long, Mann, Quinn, Saw, Scolyer, Shannon, Spillane, Stretch, Synott, Thompson, Wilmott, Al-Ahmadie, Chan, Ghossein, Gopalan, Levine, Reuter, Singer, Singh, Tien, Broudy, Mirsaidi, Nair, Drwiega, Miller, Smith, Zaren, Park, Hung, Kebebew, Linehan, Metwalli, Pacak, Pinto, Schiffman, Schmidt, Vocke, Wentzensen, Worrell, Yang, Moncrieff, Goparaju, Melamed, Pass, Botnariuc, Caraman, Cernat, Chemencedji, Clipca, Doruc, Gorincioi, Mura, Pirtac, Stancul, Tcaciuc, Albert, Alexopoulou, Arnaout, Bartlett, Engel, Gilbert, Parfitt, Sekhon, Thomas, Rassl, Rintoul, Bifulco, Tamakawa, Urba, Hayward, Timmers, Antenucci, Facciolo, Grazi, Marino, Merola, de~Krijger, Gimenez-Roqueplo, Piché, Chevalier, McKercher, Birsoy, Barnett, Brewer, Farver, Naska, Pennell, Raymond, Schilero, Smolenski, Williams, Morrison, Borgia, Liptay, Pool, Seder, Junker, Omberg, Dinkin, Manikhas, Alvaro, Bragazzi, Cardinale, Carpino, Gaudio, Chesla, Cottingham, Dubina, Moiseenko, Dhanasekaran, Becker, Janssen, Slotta-Huspenina, Abdel-Rahman, Aziz, Bell, Cebulla, Davis, Duell, Elder, Hilty, Kumar, Lang, Lehman, Mandt, Nguyen, Pilarski, Rai, Schoenfield, Senecal, Wakely, Hansen, Lechan, Powers, Tischler, Grizzle, Sexton, Kastl, Henderson, Porten, Waldmann, Fassnacht, Asa, Schadendorf, Couce, Graefen, Huland, Sauter, Schlomm, Simon, Tennstedt, Olabode, Nelson, Bathe, Carroll, Chan, Disaia, Glenn, Kelley, Landen, Phillips, Prados, Simko, Smith-McCune, VandenBerg, Roggin, Fehrenbach, Kendler, Sifri, Steele, Jimeno, Carey, Forgie, Mannelli, Carney, Hernandez, Campos, Herold-Mende, Jungk, Unterberg, von Deimling, Bossler, Galbraith, Jacobus, Knudson, Knutson, Ma, Milhem, Sigmund, Godwin, Madan, Rosenthal, Adebamowo, Adebamowo, Boussioutas, Beer, Giordano, Mes-Masson, Saad, Bocklage, Landrum, Mannel, Moore, Moxley, Postier, Walker, Zuna, Feldman, Valdivieso, Dhir, Luketich, Pinero, Quintero-Aguilo, Carlotti, Dos~Santos, Kemp, Sankarankuty, Tirapelli, Catto, Agnew, Swisher, Creaney, Robinson, Shelley, Godwin, Kendall, Shipman, Bradford, Carey, Haddad, Moyer, Peterson, Prince, Rozek, Wolf, Bowman, Fong, Yang, Korst, Rathmell, Fantacone-Campbell, Hooke, Kovatich, Shriver, DiPersio, Drake, Govindan, Heath, Ley, Van~Tine, Westervelt, Rubin, Lee, Aredes, and Mariamidze}}}
\bibcite{sherman_genome-wide_2022}{{36}{2022}{{Sherman et~al.}}{{Sherman, Yaari, Priebe, Dietlein, Loh, and Berger}}}
\bibcite{shi_comprehensive_2022}{{37}{2022}{{Shi et~al.}}{{Shi, Teng, Shi, Bi, Wei, Mao, and Sun}}}
\bibcite{sondka_cosmic_2018}{{38}{2018}{{Sondka et~al.}}{{Sondka, Bamford, Cole, Ward, Dunham, and Forbes}}}
\bibcite{van_belzen_structural_2021}{{39}{2021}{{van Belzen et~al.}}{{van Belzen, Schönhuth, Kemmeren, and Hehir-Kwa}}}
\bibcite{van_den_broek_macrod2_2018}{{40}{2018}{{van~den Broek et~al.}}{{van~den Broek, den Uil, Coupé, Delis-van Diemen, Bolijn, Bril, Stockmann, van Grieken, Meijer, and Fijneman}}}
\bibcite{veeriah_somatic_2010}{{41}{2010}{{Veeriah et~al.}}{{Veeriah, Taylor, Meng, Fang, Yilmaz, Vivanco, Janakiraman, Schultz, Hanrahan, Pao, Ladanyi, Sander, Heguy, Holland, Paty, Mischel, Liau, Cloughesy, Mellinghoff, Solit, and Chan}}}
\bibcite{way_machine_2018}{{42}{2018}{{Way et~al.}}{{Way, Sanchez-Vega, La, Armenia, Chatila, Luna, Sander, Cherniack, Mina, Ciriello, Schultz, Caesar-Johnson, Demchok, Felau, Kasapi, Ferguson, Hutter, Sofia, Tarnuzzer, Wang, Yang, Zenklusen, Zhang, Chudamani, Liu, Lolla, Naresh, Pihl, Sun, Wan, Wu, Cho, DeFreitas, Frazer, Gehlenborg, Getz, Heiman, Kim, Lawrence, Lin, Meier, Noble, Saksena, Voet, Zhang, Bernard, Chambwe, Dhankani, Knijnenburg, Kramer, Leinonen, Liu, Miller, Reynolds, Shmulevich, Thorsson, Zhang, Akbani, Broom, Hegde, Ju, Kanchi, Korkut, Li, Liang, Ling, Liu, Lu, Mills, Ng, Rao, Ryan, Wang, Weinstein, Zhang, Abeshouse, Armenia, Chakravarty, Chatila, de~Bruijn, Gao, Gross, Heins, Kundra, La, Ladanyi, Luna, Nissan, Ochoa, Phillips, Reznik, Sanchez-Vega, Sander, Schultz, Sheridan, Sumer, Sun, Taylor, Wang, Zhang, Anur, Peto, Spellman, Benz, Stuart, Wong, Yau, Hayes, Parker, Wilkerson, Ally, Balasundaram, Bowlby, Brooks, Carlsen, Chuah, Dhalla, Holt, Jones, Kasaian, Lee, Ma, Marra, Mayo, Moore, Mungall, Mungall, Robertson, Sadeghi, Schein, Sipahimalani, Tam, Thiessen, Tse, Wong, Berger, Beroukhim, Cherniack, Cibulskis, Gabriel, Gao, Ha, Meyerson, Schumacher, Shih, Kucherlapati, Kucherlapati, Baylin, Cope, Danilova, Bootwalla, Lai, Maglinte, Van Den~Berg, Weisenberger, Auman, Balu, Bodenheimer, Fan, Hoadley, Hoyle, Jefferys, Jones, Meng, Mieczkowski, Mose, Perou, Perou, Roach, Shi, Simons, Skelly, Soloway, Tan, Veluvolu, Fan, Hinoue, Laird, Shen, Zhou, Bellair, Chang, Covington, Creighton, Dinh, Doddapaneni, Donehower, Drummond, Gibbs, Glenn, Hale, Han, Hu, Korchina, Lee, Lewis, Li, Liu, Morgan, Morton, Muzny, Santibanez, Sheth, Shinbrot, Wang, Wang, Wheeler, Xi, Zhao, Hess, Appelbaum, Bailey, Cordes, Ding, Fronick, Fulton, Fulton, Kandoth, Mardis, McLellan, Miller, Schmidt, Wilson, Crain, Curley, Gardner, Lau, Mallery, Morris, Paulauskis, Penny, Shelton, Shelton, Sherman, Thompson, Yena, Bowen, Gastier-Foster, Gerken, Leraas, Lichtenberg, Ramirez, Wise, Zmuda, Corcoran, Costello, Hovens, Carvalho, de~Carvalho, Fregnani, Longatto-Filho, Reis, Scapulatempo-Neto, Silveira, Vidal, Burnette, Eschbacher, Hermes, Noss, Singh, Anderson, Castro, Ittmann, Huntsman, Kohl, Le, Thorp, Andry, Duffy, Lyadov, Paklina, Setdikova, Shabunin, Tavobilov, McPherson, Warnick, Berkowitz, Cramer, Feltmate, Horowitz, Kibel, Muto, Raut, Malykh, Barnholtz-Sloan, Barrett, Devine, Fulop, Ostrom, Shimmel, Wolinsky, Sloan, De~Rose, Giuliante, Goodman, Karlan, Hagedorn, Eckman, Harr, Myers, Tucker, Zach, Deyarmin, Hu, Kvecher, Larson, Mural, Somiari, Vicha, Zelinka, Bennett, Iacocca, Rabeno, Swanson, Latour, Lacombe, Têtu, Bergeron, McGraw, Staugaitis, Chabot, Hibshoosh, Sepulveda, Su, Wang, Potapova, Voronina, Desjardins, Mariani, Roman-Roman, Sastre, Stern, Cheng, Signoretti, Berchuck, Bigner, Lipp, Marks, McCall, McLendon, Secord, Sharp, Behera, Brat, Chen, Delman, Force, Khuri, Magliocca, Maithel, Olson, Owonikoko, Pickens, Ramalingam, Shin, Sica, Van~Meir, Zhang, Eijckenboom, Gillis, Korpershoek, Looijenga, Oosterhuis, Stoop, van Kessel, Zwarthoff, Calatozzolo, Cuppini, Cuzzubbo, DiMeco, Finocchiaro, Mattei, Perin, Pollo, Chen, Houck, Lohavanichbutr, Hartmann, Stoehr, Stoehr, Taubert, Wach, Wullich, Kycler, Murawa, Wiznerowicz, Chung, Edenfield, Martin, Baudin, Bubley, Bueno, De~Rienzo, Richards, Kalkanis, Mikkelsen, Noushmehr, Scarpace, Girard, Aymerich, Campo, Giné, Guillermo, Van~Bang, Hanh, Phu, Tang, Colman, Evason, Dottino, Martignetti, Gabra, Juhl, Akeredolu, Stepa, Hoon, Ahn, Kang, Beuschlein, Breggia, Birrer, Bell, Borad, Bryce, Castle, Chandan, Cheville, Copland, Farnell, Flotte, Giama, Ho, Kendrick, Kocher, Kopp, Moser, Nagorney, O’Brien, O’Neill, Patel, Petersen, Que, Rivera, Roberts, Smallridge, Smyrk, Stanton, Thompson, Torbenson, Yang, Zhang, Brimo, Ajani, Gonzalez, Behrens, Bondaruk, Broaddus, Czerniak, Esmaeli, Fujimoto, Gershenwald, Guo, Lazar, Logothetis, Meric-Bernstam, Moran, Ramondetta, Rice, Sood, Tamboli, Thompson, Troncoso, Tsao, Wistuba, Carter, Haydu, Hersey, Jakrot, Kakavand, Kefford, Lee, Long, Mann, Quinn, Saw, Scolyer, Shannon, Spillane, Stretch, Synott, Thompson, Wilmott, Al-Ahmadie, Chan, Ghossein, Gopalan, Levine, Reuter, Singer, Singh, Tien, Broudy, Mirsaidi, Nair, Drwiega, Miller, Smith, Zaren, Park, Hung, Kebebew, Linehan, Metwalli, Pacak, Pinto, Schiffman, Schmidt, Vocke, Wentzensen, Worrell, Yang, Moncrieff, Goparaju, Melamed, Pass, Botnariuc, Caraman, Cernat, Chemencedji, Clipca, Doruc, Gorincioi, Mura, Pirtac, Stancul, Tcaciuc, Albert, Alexopoulou, Arnaout, Bartlett, Engel, Gilbert, Parfitt, Sekhon, Thomas, Rassl, Rintoul, Bifulco, Tamakawa, Urba, Hayward, Timmers, Antenucci, Facciolo, Grazi, Marino, Merola, de~Krijger, Gimenez-Roqueplo, Piché, Chevalier, McKercher, Birsoy, Barnett, Brewer, Farver, Naska, Pennell, Raymond, Schilero, Smolenski, Williams, Morrison, Borgia, Liptay, Pool, Seder, Junker, Omberg, Dinkin, Manikhas, Alvaro, Bragazzi, Cardinale, Carpino, Gaudio, Chesla, Cottingham, Dubina, Moiseenko, Dhanasekaran, Becker, Janssen, Slotta-Huspenina, Abdel-Rahman, Aziz, Bell, Cebulla, Davis, Duell, Elder, Hilty, Kumar, Lang, Lehman, Mandt, Nguyen, Pilarski, Rai, Schoenfield, Senecal, Wakely, Hansen, Lechan, Powers, Tischler, Grizzle, Sexton, Kastl, Henderson, Porten, Waldmann, Fassnacht, Asa, Schadendorf, Couce, Graefen, Huland, Sauter, Schlomm, Simon, Tennstedt, Olabode, Nelson, Bathe, Carroll, Chan, Disaia, Glenn, Kelley, Landen, Phillips, Prados, Simko, Smith-McCune, VandenBerg, Roggin, Fehrenbach, Kendler, Sifri, Steele, Jimeno, Carey, Forgie, Mannelli, Carney, Hernandez, Campos, Herold-Mende, Jungk, Unterberg, von Deimling, Bossler, Galbraith, Jacobus, Knudson, Knutson, Ma, Milhem, Sigmund, Godwin, Madan, Rosenthal, Adebamowo, Adebamowo, Boussioutas, Beer, Giordano, Mes-Masson, Saad, Bocklage, Landrum, Mannel, Moore, Moxley, Postier, Walker, Zuna, Feldman, Valdivieso, Dhir, Luketich, Pinero, Quintero-Aguilo, Carlotti, Dos~Santos, Kemp, Sankarankuty, Tirapelli, Catto, Agnew, Swisher, Creaney, Robinson, Shelley, Godwin, Kendall, Shipman, Bradford, Carey, Haddad, Moyer, Peterson, Prince, Rozek, Wolf, Bowman, Fong, Yang, Korst, Rathmell, Fantacone-Campbell, Hooke, Kovatich, Shriver, DiPersio, Drake, Govindan, Heath, Ley, Van~Tine, Westervelt, Rubin, Lee, Aredes, Mariamidze, Sanchez, and Greene}}}
\bibcite{weinstein_cancer_2013}{{43}{2013}{{Weinstein et~al.}}{{Weinstein, Collisson, Mills, Shaw, Ozenberger, Ellrott, Shmulevich, Sander, and Stuart}}}
\bibcite{yoon_kras_2014}{{44}{2014}{{Yoon et~al.}}{{Yoon, Tougeron, Shi, Alberts, Mahoney, Nelson, Nair, Thibodeau, Goldberg, Sargent, Sinicrope, and {for the Alliance for Clinical Trials in Oncology}}}}
\global\@namedef{@lastpage@}{8}
\expandafter\ifx\csname c@myauthcount@totc\endcsname\relax\newcounter{myauthcount@totc}\fi\setcounter{myauthcount@totc}{6}
\expandafter\ifx\csname c@myhistorycount@totc\endcsname\relax\newcounter{myhistorycount@totc}\fi\setcounter{myhistorycount@totc}{3}
\expandafter\ifx\csname c@myaddcount@totc\endcsname\relax\newcounter{myaddcount@totc}\fi\setcounter{myaddcount@totc}{3}
\gdef \@abspage@last{8}
