# Supplementary material for: CIBRA identifies genomic alterations with a system-wide impact on tumor biology
Source: Bioinformatics. 2024 Sep 4;40(Suppl 2):ii37–44. doi: 10.1093/bioinformatics/btae384 (PMC11373315; doi:10.1093/bioinformatics/btae384)
Supplement: btae384_Supplementary_Data [file btae384_supplementary_data.zip › impact_lib.bib]

@article{hanahan_hallmarks_2011,
	title = {Hallmarks of cancer: the next generation},
	volume = {144},
	issn = {1097-4172},
	shorttitle = {Hallmarks of cancer},
	doi = {10.1016/j.cell.2011.02.013},
	abstract = {The hallmarks of cancer comprise six biological capabilities acquired during the multistep development of human tumors. The hallmarks constitute an organizing principle for rationalizing the complexities of neoplastic disease. They include sustaining proliferative signaling, evading growth suppressors, resisting cell death, enabling replicative immortality, inducing angiogenesis, and activating invasion and metastasis. Underlying these hallmarks are genome instability, which generates the genetic diversity that expedites their acquisition, and inflammation, which fosters multiple hallmark functions. Conceptual progress in the last decade has added two emerging hallmarks of potential generality to this list-reprogramming of energy metabolism and evading immune destruction. In addition to cancer cells, tumors exhibit another dimension of complexity: they contain a repertoire of recruited, ostensibly normal cells that contribute to the acquisition of hallmark traits by creating the "tumor microenvironment." Recognition of the widespread applicability of these concepts will increasingly affect the development of new means to treat human cancer.},
	language = {eng},
	number = {5},
	journal = {Cell},
	author = {Hanahan, Douglas and Weinberg, Robert A.},
	month = mar,
	year = {2011},
	pmid = {21376230},
	keywords = {Zotero Import (May 26), Zotero Import (May 26)/My Library, Animals, Genomic Instability, Humans, Neoplasm Invasiveness, Neoplasms, Signal Transduction, Stromal Cells, Zotero Import (May 26)/My Library/TBL\_paper},
	pages = {646--674},
	file = {Hanahan_Weinberg_2011_Hallmarks of cancer.pdf:C\:\\Users\\slr640\\My Drive\\PhD Soufyan\\notes\\articles\\Hanahan_Weinberg_2011_Hallmarks of cancer.pdf:application/pdf},
}

@article{martinez-jimenez_compendium_2020,
	title = {A compendium of mutational cancer driver genes},
	volume = {20},
	copyright = {2020 Springer Nature Limited},
	issn = {1474-1768},
	url = {https://www.nature.com/articles/s41568-020-0290-x},
	doi = {10.1038/s41568-020-0290-x},
	abstract = {A fundamental goal in cancer research is to understand the mechanisms of cell transformation. This is key to developing more efficient cancer detection methods and therapeutic approaches. One milestone towards this objective is the identification of all the genes with mutations capable of driving tumours. Since the 1970s, the list of cancer genes has been growing steadily. Because cancer driver genes are under positive selection in tumorigenesis, their observed patterns of somatic mutations across tumours in a cohort deviate from those expected from neutral mutagenesis. These deviations, which constitute signals of positive selection, may be detected by carefully designed bioinformatics methods, which have become the state of the art in the identification of driver genes. A systematic approach combining several of these signals could lead to a compendium of mutational cancer genes. In this Review, we present the Integrative OncoGenomics(IntOGen) pipeline, an implementation of such an approach to obtain the compendium of mutational cancer drivers. Its application to somatic mutations of more than 28,000 tumours of 66 cancer types reveals 568 cancer genes and points towards their mechanisms of tumorigenesis. The application of this approach to the ever-growing datasets of somatic tumour mutations will support the continuous refinement of our knowledge of the genetic basis of cancer.},
	language = {en},
	number = {10},
	urldate = {2023-03-06},
	journal = {Nature Reviews Cancer},
	author = {Martínez-Jiménez, Francisco and Muiños, Ferran and Sentís, Inés and Deu-Pons, Jordi and Reyes-Salazar, Iker and Arnedo-Pac, Claudia and Mularoni, Loris and Pich, Oriol and Bonet, Jose and Kranas, Hanna and Gonzalez-Perez, Abel and Lopez-Bigas, Nuria},
	month = oct,
	year = {2020},
	keywords = {\_tablet, introduction},
	pages = {555--572},
	file = {Martínez-Jiménez et al_2020_A compendium of mutational cancer driver genes.pdf:C\:\\Users\\slr640\\My Drive\\PhD Soufyan\\notes\\articles\\CoBRA_manuscript\\IMPACT_manuscript\\discussion\\Martínez-Jiménez et al_2020_A compendium of mutational cancer driver genes.pdf:application/pdf},
}

@article{porta-pardo_comparison_2017,
	title = {Comparison of algorithms for the detection of cancer drivers at subgene resolution},
	volume = {14},
	issn = {1548-7105},
	url = {https://www.nature.com/articles/nmeth.4364},
	doi = {10.1038/nmeth.4364},
	abstract = {13 algorithms for the detection of cancer driver genes at the subgene level are assessed for their advantages and limitations.},
	language = {en},
	number = {8},
	urldate = {2023-03-16},
	journal = {Nature Methods},
	author = {Porta-Pardo, Eduard and Kamburov, Atanas and Tamborero, David and Pons, Tirso and Grases, Daniela and Valencia, Alfonso and Lopez-Bigas, Nuria and Getz, Gad and Godzik, Adam},
	month = aug,
	year = {2017},
	keywords = {Cancer genomics, Mutation, Computational biology and bioinformatics},
	pages = {782--788},
	file = {Porta-Pardo et al_2017_Comparison of algorithms for the detection of cancer drivers at subgene.pdf:C\:\\Users\\slr640\\My Drive\\PhD Soufyan\\notes\\articles\\CoBRA_manuscript\\IMPACT_manuscript\\discussion\\Porta-Pardo et al_2017_Comparison of algorithms for the detection of cancer drivers at subgene.pdf:application/pdf},
}

@article{ostroverkhova_cancer_2023,
	title = {Cancer driver mutations: predictions and reality},
	volume = {29},
	issn = {1471-4914, 1471-499X},
	shorttitle = {Cancer driver mutations},
	url = {https://www.cell.com/trends/molecular-medicine/abstract/S1471-4914(23)00067-9},
	doi = {10.1016/j.molmed.2023.03.007},
	language = {English},
	number = {7},
	urldate = {2023-08-08},
	journal = {Trends in Molecular Medicine},
	author = {Ostroverkhova, Daria and Przytycka, Teresa M. and Panchenko, Anna R.},
	month = jul,
	year = {2023},
	pmid = {37076339},
	
	keywords = {cancer, mutational signatures, driver mutations, cancer biomarkers, driver mutation prediction methods, mutational motifs},
	pages = {554--566},
	file = {Ostroverkhova et al_2023_Cancer driver mutations.pdf:C\:\\Users\\slr640\\My Drive\\PhD Soufyan\\notes\\articles\\CoBRA_manuscript\\IMPACT_manuscript\\Ostroverkhova et al_2023_Cancer driver mutations.pdf:application/pdf},
}

@article{lawrence_mutational_2013,
	title = {Mutational heterogeneity in cancer and the search for new cancer-associated genes},
	volume = {499},
	issn = {0028-0836},
	url = {http://www.nature.com/articles/nature12213},
	doi = {10.1038/nature12213},
	abstract = {Major international projects are underway that are aimed at creating a comprehensive catalogue of all the genes responsible for the initiation and progression of cancer. These studies involve the sequencing of matched tumour-normal samples followed by mathematical analysis to identify those genes in which mutations occur more frequently than expected by random chance. Here we describe a fundamental problem with cancer genome studies: as the sample size increases, the list of putatively significant genes produced by current analytical methods burgeons into the hundreds. The list includes many implausible genes (such as those encoding olfactory receptors and the muscle protein titin), suggesting extensive false-positive findings that overshadow true driver events. We show that this problem stems largely from mutational heterogeneity and provide a novel analytical methodology, MutSigCV, for resolving the problem. We apply MutSigCV to exome sequences from 3,083 tumour-normal pairs and discover extraordinary variation in mutation frequency and spectrum within cancer types, which sheds light on mutational processes and disease aetiology, and in mutation frequency across the genome, which is strongly correlated with DNA replication timing and also with transcriptional activity. By incorporating mutational heterogeneity into the analyses, MutSigCV is able to eliminate most of the apparent artefactual findings and enable the identification of genes truly associated with cancer. © 2013 Macmillan Publishers Limited. All rights reserved.},
	number = {7457},
	journal = {Nature},
	author = {Lawrence, Michael S. and Stojanov, Petar and Polak, Paz and Kryukov, Gregory V. and Cibulskis, Kristian and Sivachenko, Andrey and Carter, Scott L. and Stewart, Chip and Mermel, Craig H. and Roberts, Steven A. and Kiezun, Adam and Hammerman, Peter S. and McKenna, Aaron and Drier, Yotam and Zou, Lihua and Ramos, Alex H. and Pugh, Trevor J. and Stransky, Nicolas and Helman, Elena and Kim, Jaegil and Sougnez, Carrie and Ambrogio, Lauren and Nickerson, Elizabeth and Shefler, Erica and Cortés, Maria L. and Auclair, Daniel and Saksena, Gordon and Voet, Douglas and Noble, Michael and DiCara, Daniel and Lin, Pei and Lichtenstein, Lee and Heiman, David I. and Fennell, Timothy and Imielinski, Marcin and Hernandez, Bryan and Hodis, Eran and Baca, Sylvan and Dulak, Austin M. and Lohr, Jens and Landau, Dan-Avi and Wu, Catherine J. and Melendez-Zajgla, Jorge and Hidalgo-Miranda, Alfredo and Koren, Amnon and McCarroll, Steven A. and Mora, Jaume and Lee, Ryan S. and Crompton, Brian and Onofrio, Robert and Parkin, Melissa and Winckler, Wendy and Ardlie, Kristin and Gabriel, Stacey B. and Roberts, Charles W. M. and Biegel, Jaclyn A. and Stegmaier, Kimberly and Bass, Adam J. and Garraway, Levi A. and Meyerson, Matthew and Golub, Todd R. and Gordenin, Dmitry A. and Sunyaev, Shamil and Lander, Eric S. and Getz, Gad},
	month = jul,
	year = {2013},
	pmid = {23770567},
	keywords = {IMPACT\_paper, Reading},
	pages = {214--218},
	file = {Lawrence et al_2013_Mutational heterogeneity in cancer and the search for new cancer-associated.pdf:C\:\\Users\\slr640\\My Drive\\PhD Soufyan\\notes\\articles\\CoBRA_manuscript\\Lawrence et al_2013_Mutational heterogeneity in cancer and the search for new cancer-associated.pdf:application/pdf},
}

@article{gonzalez-perez_functional_2012,
	title = {Functional impact bias reveals cancer drivers},
	volume = {40},
	issn = {0305-1048},
	url = {https://www.ncbi.nlm.nih.gov/pmc/articles/PMC3505979/},
	doi = {10.1093/nar/gks743},
	abstract = {Identifying cancer driver genes and pathways among all somatic mutations detected in a cohort of tumors is a key challenge in cancer genomics. Traditionally, this is done by prioritizing genes according to the recurrence of alterations that they bear. However, this approach has some known limitations, such as the difficulty to correctly estimate the background mutation rate, and the fact that it cannot identify lowly recurrently mutated driver genes. Here we present a novel approach, Oncodrive-fm, to detect candidate cancer drivers which does not rely on recurrence. First, we hypothesized that any bias toward the accumulation of variants with high functional impact observed in a gene or group of genes may be an indication of positive selection and can thus be used to detect candidate driver genes or gene modules. Next, we developed a method to measure this bias (FM bias) and applied it to three datasets of tumor somatic variants. As a proof of concept of our hypothesis we show that most of the highly recurrent and well-known cancer genes exhibit a clear FM bias. Moreover, this novel approach avoids some known limitations of recurrence-based approaches, and can successfully identify lowly recurrent candidate cancer drivers.},
	number = {21},
	urldate = {2023-03-27},
	journal = {Nucleic Acids Research},
	author = {Gonzalez-Perez, Abel and Lopez-Bigas, Nuria},
	month = nov,
	year = {2012},
	pmid = {22904074},
	pmcid = {PMC3505979},
	pages = {e169},
	file = {Gonzalez-Perez_Lopez-Bigas_2012_Functional impact bias reveals cancer drivers.pdf:C\:\\Users\\slr640\\My Drive\\PhD Soufyan\\Articles\\CoBRA_manuscript\\Gonzalez-Perez_Lopez-Bigas_2012_Functional impact bias reveals cancer drivers.pdf:application/pdf},
}

@article{arnedo-pac_oncodriveclustl_2019,
	title = {{OncodriveCLUSTL}: a sequence-based clustering method to identify cancer drivers},
	volume = {35},
	issn = {1367-4803},
	shorttitle = {{OncodriveCLUSTL}},
	url = {https://doi.org/10.1093/bioinformatics/btz501},
	doi = {10.1093/bioinformatics/btz501},
	abstract = {Identification of the genomic alterations driving tumorigenesis is one of the main goals in oncogenomics research. Given the evolutionary principles of cancer development, computational methods that detect signals of positive selection in the pattern of tumor mutations have been effectively applied in the search for cancer genes. One of these signals is the abnormal clustering of mutations, which has been shown to be complementary to other signals in the detection of driver genes.We have developed OncodriveCLUSTL, a new sequence-based clustering algorithm to detect significant clustering signals across genomic regions. OncodriveCLUSTL is based on a local background model derived from the simulation of mutations accounting for the composition of tri- or penta-nucleotide context substitutions observed in the cohort under study. Our method can identify known clusters and bona-fide cancer drivers across cohorts of tumor whole-exomes, outperforming the existing OncodriveCLUST algorithm and complementing other methods based on different signals of positive selection. Our results indicate that OncodriveCLUSTL can be applied to the analysis of non-coding genomic elements and non-human mutations data.OncodriveCLUSTL is available as an installable Python 3.5 package. The source code and running examples are freely available at https://bitbucket.org/bbglab/oncodriveclustl under GNU Affero General Public License.Supplementary data are available at Bioinformatics online.},
	number = {22},
	urldate = {2023-10-16},
	journal = {Bioinformatics},
	author = {Arnedo-Pac, Claudia and Mularoni, Loris and Muiños, Ferran and Gonzalez-Perez, Abel and Lopez-Bigas, Nuria},
	month = nov,
	year = {2019},
	pages = {4788--4790},
	file = {Arnedo-Pac et al_2019_OncodriveCLUSTL.pdf:C\:\\Users\\slr640\\My Drive\\PhD Soufyan\\notes\\articles\\EMPTY_COLLECTION_NAME\\Arnedo-Pac et al_2019_OncodriveCLUSTL.pdf:application/pdf},
}

@article{lawrence_discovery_2014,
	title = {Discovery and saturation analysis of cancer genes across 21 tumour types},
	volume = {505},
	copyright = {2014 Springer Nature Limited},
	issn = {1476-4687},
	url = {https://www.nature.com/articles/nature12912},
	doi = {10.1038/nature12912},
	abstract = {Although a few cancer genes are mutated in a high proportion of tumours of a given type ({\textgreater}20\%), most are mutated at intermediate frequencies (2–20\%). To explore the feasibility of creating a comprehensive catalogue of cancer genes, we analysed somatic point mutations in exome sequences from 4,742 human cancers and their matched normal-tissue samples across 21 cancer types. We found that large-scale genomic analysis can identify nearly all known cancer genes in these tumour types. Our analysis also identified 33 genes that were not previously known to be significantly mutated in cancer, including genes related to proliferation, apoptosis, genome stability, chromatin regulation, immune evasion, RNA processing and protein homeostasis. Down-sampling analysis indicates that larger sample sizes will reveal many more genes mutated at clinically important frequencies. We estimate that near-saturation may be achieved with 600–5,000 samples per tumour type, depending on background mutation frequency. The results may help to guide the next stage of cancer genomics.},
	language = {en},
	number = {7484},
	urldate = {2023-10-16},
	journal = {Nature},
	author = {Lawrence, Michael S. and Stojanov, Petar and Mermel, Craig H. and Robinson, James T. and Garraway, Levi A. and Golub, Todd R. and Meyerson, Matthew and Gabriel, Stacey B. and Lander, Eric S. and Getz, Gad},
	month = jan,
	year = {2014},
	keywords = {Cancer genomics},
	pages = {495--501},
	file = {Lawrence et al_2014_Discovery and saturation analysis of cancer genes across 21 tumour types.pdf:C\:\\Users\\slr640\\My Drive\\PhD Soufyan\\notes\\articles\\EMPTY_COLLECTION_NAME\\Lawrence et al_2014_Discovery and saturation analysis of cancer genes across 21 tumour types.pdf:application/pdf},
}

@article{niu_protein-structure-guided_2016,
	title = {Protein-structure-guided discovery of functional mutations across 19 cancer types},
	volume = {48},
	issn = {1546-1718},
	url = {https://www.nature.com/articles/ng.3586},
	doi = {10.1038/ng.3586},
	abstract = {Li Ding, Feng Chen and colleagues report a pan-cancer analysis using a new computational tool, HotSpot3D, to identify mutational hotspots in the encoded three-dimensional protein structure, which suggest their functional involvement in cancer. They use a mutation–drug cluster analysis to predict more than 800 potentially druggable mutations.},
	language = {en},
	number = {8},
	urldate = {2023-03-13},
	journal = {Nature Genetics},
	author = {Niu, Beifang and Scott, Adam D. and Sengupta, Sohini and Bailey, Matthew H. and Batra, Prag and Ning, Jie and Wyczalkowski, Matthew A. and Liang, Wen-Wei and Zhang, Qunyuan and McLellan, Michael D. and Sun, Sam Q. and Tripathi, Piyush and Lou, Carolyn and Ye, Kai and Mashl, R. Jay and Wallis, John and Wendl, Michael C. and Chen, Feng and Ding, Li},
	month = aug,
	year = {2016},
	keywords = {Software, Cancer, Personalized medicine, \_tablet},
	pages = {827--837},
	file = {Niu et al_2016_Protein-structure-guided discovery of functional mutations across 19 cancer.pdf:C\:\\Users\\slr640\\My Drive\\PhD Soufyan\\notes\\articles\\CoBRA_manuscript\\IMPACT_manuscript\\Niu et al_2016_Protein-structure-guided discovery of functional mutations across 19 cancer.pdf:application/pdf},
}

@article{sherman_genome-wide_2022,
	title = {Genome-wide mapping of somatic mutation rates uncovers drivers of cancer},
	volume = {40},
	copyright = {2022 The Author(s)},
	issn = {1546-1696},
	url = {https://www.nature.com/articles/s41587-022-01353-8},
	doi = {10.1038/s41587-022-01353-8},
	abstract = {Identification of cancer driver mutations that confer a proliferative advantage is central to understanding cancer; however, searches have often been limited to protein-coding sequences and specific non-coding elements (for example, promoters) because of the challenge of modeling the highly variable somatic mutation rates observed across tumor genomes. Here we present Dig, a method to search for driver elements and mutations anywhere in the genome. We use deep neural networks to map cancer-specific mutation rates genome-wide at kilobase-scale resolution. These estimates are then refined to search for evidence of driver mutations under positive selection throughout the genome by comparing observed to expected mutation counts. We mapped mutation rates for 37 cancer types and applied these maps to identify putative drivers within intronic cryptic splice regions, 5′ untranslated regions and infrequently mutated genes. Our high-resolution mutation rate maps, available for web-based exploration, are a resource to enable driver discovery genome-wide.},
	language = {en},
	number = {11},
	urldate = {2023-02-03},
	journal = {Nature Biotechnology},
	author = {Sherman, Maxwell A. and Yaari, Adam U. and Priebe, Oliver and Dietlein, Felix and Loh, Po-Ru and Berger, Bonnie},
	month = nov,
	year = {2022},
	keywords = {\_tablet, introduction},
	pages = {1634--1643},
	file = {Sherman et al_2022_Genome-wide mapping of somatic mutation rates uncovers drivers of cancer.pdf:C\:\\Users\\slr640\\My Drive\\PhD Soufyan\\notes\\articles\\CoBRA_manuscript\\IMPACT_manuscript\\discussion\\Sherman et al_2022_Genome-wide mapping of somatic mutation rates uncovers drivers of cancer.pdf:application/pdf},
}

@article{ng_sift_2003,
	title = {{SIFT}: predicting amino acid changes that affect protein function},
	volume = {31},
	issn = {0305-1048},
	shorttitle = {{SIFT}},
	url = {https://doi.org/10.1093/nar/gkg509},
	doi = {10.1093/nar/gkg509},
	abstract = {Single nucleotide polymorphism (SNP) studies and random mutagenesis projects identify amino acid substitutions in protein-coding regions. Each substitution has the potential to affect protein function. SIFT (Sorting Intolerant From Tolerant) is a program that predicts whether an amino acid substitution affects protein function so that users can prioritize substitutions for further study. We have shown that SIFT can distinguish between functionally neutral and deleterious amino acid changes in mutagenesis studies and on human polymorphisms. SIFT is available at http://blocks.fhcrc.org/sift/SIFT.html.},
	number = {13},
	urldate = {2023-10-05},
	journal = {Nucleic Acids Research},
	author = {Ng, Pauline C. and Henikoff, Steven},
	month = jul,
	year = {2003},
	pages = {3812--3814},
	file = {Ng_Henikoff_2003_SIFT.pdf:C\:\\Users\\slr640\\My Drive\\PhD Soufyan\\notes\\articles\\CoBRA_manuscript\\IMPACT_manuscript\\Ng_Henikoff_2003_SIFT.pdf:application/pdf;Snapshot:C\:\\Users\\slr640\\Zotero\\storage\\8TH3ITNH\\2904131.html:text/html},
}

@article{adzhubei_method_2010,
	title = {A method and server for predicting damaging missense mutations},
	volume = {7},
	copyright = {2010 Springer Nature America, Inc.},
	issn = {1548-7105},
	url = {https://www.nature.com/articles/nmeth0410-248},
	doi = {10.1038/nmeth0410-248},
	language = {en},
	number = {4},
	urldate = {2023-10-05},
	journal = {Nature Methods},
	author = {Adzhubei, Ivan A. and Schmidt, Steffen and Peshkin, Leonid and Ramensky, Vasily E. and Gerasimova, Anna and Bork, Peer and Kondrashov, Alexey S. and Sunyaev, Shamil R.},
	month = apr,
	year = {2010},
	keywords = {Bioinformatics, Software, Mutation, Genetic testing},
	pages = {248--249},
	file = {Adzhubei et al_2010_A method and server for predicting damaging missense mutations.pdf:C\:\\Users\\slr640\\My Drive\\PhD Soufyan\\notes\\articles\\CoBRA_manuscript\\IMPACT_manuscript\\Adzhubei et al_2010_A method and server for predicting damaging missense mutations.pdf:application/pdf},
}

@article{cheng_accurate_2023,
	title = {Accurate proteome-wide missense variant effect prediction with {AlphaMissense}},
	volume = {381},
	url = {https://www.science.org/doi/10.1126/science.adg7492},
	doi = {10.1126/science.adg7492},
	abstract = {The vast majority of missense variants observed in the human genome are of unknown clinical significance. We present AlphaMissense, an adaptation of AlphaFold fine-tuned on human and primate variant population frequency databases to predict missense variant pathogenicity. By combining structural context and evolutionary conservation, our model achieves state-of-the-art results across a wide range of genetic and experimental benchmarks, all without explicitly training on such data. The average pathogenicity score of genes is also predictive for their cell essentiality, capable of identifying short essential genes that existing statistical approaches are underpowered to detect. As a resource to the community, we provide a database of predictions for all possible human single amino acid substitutions and classify 89\% of missense variants as either likely benign or likely pathogenic.},
	number = {6664},
	urldate = {2023-10-05},
	journal = {Science},
	author = {Cheng, Jun and Novati, Guido and Pan, Joshua and Bycroft, Clare and Žemgulytė, Akvilė and Applebaum, Taylor and Pritzel, Alexander and Wong, Lai Hong and Zielinski, Michal and Sargeant, Tobias and Schneider, Rosalia G. and Senior, Andrew W. and Jumper, John and Hassabis, Demis and Kohli, Pushmeet and Avsec, Žiga},
	month = sep,
	year = {2023},
	pages = {eadg7492},
	file = {Cheng et al_2023_Accurate proteome-wide missense variant effect prediction with AlphaMissense.pdf:C\:\\Users\\slr640\\My Drive\\PhD Soufyan\\notes\\articles\\CoBRA_manuscript\\IMPACT_manuscript\\Cheng et al_2023_Accurate proteome-wide missense variant effect prediction with AlphaMissense.pdf:application/pdf},
}

@article{guinney_modeling_2014,
	title = {Modeling {RAS} phenotype in colorectal cancer uncovers novel molecular traits of {RAS} dependency and improves prediction of response to targeted agents in patients},
	volume = {20},
	issn = {1557-3265},
	doi = {10.1158/1078-0432.CCR-13-1943},
	abstract = {PURPOSE: KRAS wild-type status is an imperfect predictor of sensitivity to anti-EGF receptor (EGFR) monoclonal antibodies in colorectal cancer, motivating efforts to identify novel molecular aberrations driving RAS. This study aimed to build a quantitative readout of RAS pathway activity to (i) uncover molecular surrogates of RAS activity specific to colorectal cancer, (ii) improve the prediction of cetuximab response in patients, and (iii) suggest new treatment strategies.
EXPERIMENTAL DESIGN: A model of RAS pathway activity was trained in a large colorectal cancer dataset and validated in three independent colorectal cancer patient datasets. Novel molecular traits were inferred from The Cancer Genome Atlas colorectal cancer data. The ability of the RAS model to predict resistance to cetuximab was tested in mouse xenografts and three independent patient cohorts. Drug sensitivity correlations between our model and large cell line compendiums were performed.
RESULTS: The performance of the RAS model was remarkably robust across three validation datasets. (i) Our model confirmed the heterogeneity of the RAS phenotype in KRAS wild-type patients, and suggests novel molecular traits driving its phenotype (e.g., MED12 loss, FBXW7 mutation, MAP2K4 mutation). (ii) It improved the prediction of response and progression-free survival (HR, 2.0; P {\textless} 0.01) to cetuximab compared with KRAS mutation (xenograft and patient cohorts). (iii) Our model consistently predicted sensitivity to MAP-ERK kinase (MEK) inhibitors (P {\textless} 0.01) in two cell panel screens.
CONCLUSIONS: Modeling the RAS phenotype in colorectal cancer allows for the robust interrogation of RAS pathway activity across cell lines, xenografts, and patient cohorts. It demonstrates clinical utility in predicting response to anti-EGFR agents and MEK inhibitors.},
	language = {eng},
	number = {1},
	journal = {Clinical Cancer Research: An Official Journal of the American Association for Cancer Research},
	author = {Guinney, Justin and Ferté, Charles and Dry, Jonathan and McEwen, Robert and Manceau, Gilles and Kao, K. J. and Chang, Kai-Ming and Bendtsen, Claus and Hudson, Kevin and Huang, Erich and Dougherty, Brian and Ducreux, Michel and Soria, Jean-Charles and Friend, Stephen and Derry, Jonathan and Laurent-Puig, Pierre},
	month = jan,
	year = {2014},
	pmid = {24170544},
	pmcid = {PMC4141655},
	keywords = {Animals, Humans, Mice, Antineoplastic Agents, Colorectal Neoplasms, Prognosis, Treatment Outcome, Biomarkers, Tumor, Disease-Free Survival, Proto-Oncogene Proteins, Proto-Oncogene Proteins p21(ras), ras Proteins, Gene Expression, Antibodies, Monoclonal, Humanized, Kaplan-Meier Estimate, Models, Genetic, Cell Line, Tumor, Drug Resistance, Neoplasm, Molecular Targeted Therapy, \_tablet, Xenograft Model Antitumor Assays, Mutation, Missense, Cetuximab, MAP Kinase Kinase Kinases, Protein Kinase Inhibitors},
	pages = {265--272},
	file = {Guinney et al_2014_Modeling RAS phenotype in colorectal cancer uncovers novel molecular traits of.pdf:C\:\\Users\\slr640\\My Drive\\PhD Soufyan\\notes\\articles\\Guinney et al_2014_Modeling RAS phenotype in colorectal cancer uncovers novel molecular traits of.pdf:application/pdf},
}

@article{way_machine_2018,
	title = {Machine {Learning} {Detects} {Pan}-cancer {Ras} {Pathway} {Activation} in {The} {Cancer} {Genome} {Atlas}},
	volume = {23},
	issn = {2211-1247},
	url = {https://www.sciencedirect.com/science/article/pii/S2211124718303899},
	doi = {10.1016/j.celrep.2018.03.046},
	abstract = {Precision oncology uses genomic evidence to match patients with treatment but often fails to identify all patients who may respond. The transcriptome of these “hidden responders” may reveal responsive molecular states. We describe and evaluate a machine-learning approach to classify aberrant pathway activity in tumors, which may aid in hidden responder identification. The algorithm integrates RNA-seq, copy number, and mutations from 33 different cancer types across The Cancer Genome Atlas (TCGA) PanCanAtlas project to predict aberrant molecular states in tumors. Applied to the Ras pathway, the method detects Ras activation across cancer types and identifies phenocopying variants. The model, trained on human tumors, can predict response to MEK inhibitors in wild-type Ras cell lines. We also present data that suggest that multiple hits in the Ras pathway confer increased Ras activity. The transcriptome is underused in precision oncology and, combined with machine learning, can aid in the identification of hidden responders.},
	language = {en},
	number = {1},
	urldate = {2022-12-07},
	journal = {Cell Reports},
	author = {Way, Gregory P. and Sanchez-Vega, Francisco and La, Konnor and Armenia, Joshua and Chatila, Walid K. and Luna, Augustin and Sander, Chris and Cherniack, Andrew D. and Mina, Marco and Ciriello, Giovanni and Schultz, Nikolaus and Caesar-Johnson, Samantha J. and Demchok, John A. and Felau, Ina and Kasapi, Melpomeni and Ferguson, Martin L. and Hutter, Carolyn M. and Sofia, Heidi J. and Tarnuzzer, Roy and Wang, Zhining and Yang, Liming and Zenklusen, Jean C. and Zhang, Jiashan (Julia) and Chudamani, Sudha and Liu, Jia and Lolla, Laxmi and Naresh, Rashi and Pihl, Todd and Sun, Qiang and Wan, Yunhu and Wu, Ye and Cho, Juok and DeFreitas, Timothy and Frazer, Scott and Gehlenborg, Nils and Getz, Gad and Heiman, David I. and Kim, Jaegil and Lawrence, Michael S. and Lin, Pei and Meier, Sam and Noble, Michael S. and Saksena, Gordon and Voet, Doug and Zhang, Hailei and Bernard, Brady and Chambwe, Nyasha and Dhankani, Varsha and Knijnenburg, Theo and Kramer, Roger and Leinonen, Kalle and Liu, Yuexin and Miller, Michael and Reynolds, Sheila and Shmulevich, Ilya and Thorsson, Vesteinn and Zhang, Wei and Akbani, Rehan and Broom, Bradley M. and Hegde, Apurva M. and Ju, Zhenlin and Kanchi, Rupa S. and Korkut, Anil and Li, Jun and Liang, Han and Ling, Shiyun and Liu, Wenbin and Lu, Yiling and Mills, Gordon B. and Ng, Kwok-Shing and Rao, Arvind and Ryan, Michael and Wang, Jing and Weinstein, John N. and Zhang, Jiexin and Abeshouse, Adam and Armenia, Joshua and Chakravarty, Debyani and Chatila, Walid K. and de Bruijn, Ino and Gao, Jianjiong and Gross, Benjamin E. and Heins, Zachary J. and Kundra, Ritika and La, Konnor and Ladanyi, Marc and Luna, Augustin and Nissan, Moriah G. and Ochoa, Angelica and Phillips, Sarah M. and Reznik, Ed and Sanchez-Vega, Francisco and Sander, Chris and Schultz, Nikolaus and Sheridan, Robert and Sumer, S. Onur and Sun, Yichao and Taylor, Barry S. and Wang, Jioajiao and Zhang, Hongxin and Anur, Pavana and Peto, Myron and Spellman, Paul and Benz, Christopher and Stuart, Joshua M. and Wong, Christopher K. and Yau, Christina and Hayes, D. Neil and Parker, Joel S. and Wilkerson, Matthew D. and Ally, Adrian and Balasundaram, Miruna and Bowlby, Reanne and Brooks, Denise and Carlsen, Rebecca and Chuah, Eric and Dhalla, Noreen and Holt, Robert and Jones, Steven J. M. and Kasaian, Katayoon and Lee, Darlene and Ma, Yussanne and Marra, Marco A. and Mayo, Michael and Moore, Richard A. and Mungall, Andrew J. and Mungall, Karen and Robertson, A. Gordon and Sadeghi, Sara and Schein, Jacqueline E. and Sipahimalani, Payal and Tam, Angela and Thiessen, Nina and Tse, Kane and Wong, Tina and Berger, Ashton C. and Beroukhim, Rameen and Cherniack, Andrew D. and Cibulskis, Carrie and Gabriel, Stacey B. and Gao, Galen F. and Ha, Gavin and Meyerson, Matthew and Schumacher, Steven E. and Shih, Juliann and Kucherlapati, Melanie H. and Kucherlapati, Raju S. and Baylin, Stephen and Cope, Leslie and Danilova, Ludmila and Bootwalla, Moiz S. and Lai, Phillip H. and Maglinte, Dennis T. and Van Den Berg, David J. and Weisenberger, Daniel J. and Auman, J. Todd and Balu, Saianand and Bodenheimer, Tom and Fan, Cheng and Hoadley, Katherine A. and Hoyle, Alan P. and Jefferys, Stuart R. and Jones, Corbin D. and Meng, Shaowu and Mieczkowski, Piotr A. and Mose, Lisle E. and Perou, Amy H. and Perou, Charles M. and Roach, Jeffrey and Shi, Yan and Simons, Janae V. and Skelly, Tara and Soloway, Matthew G. and Tan, Donghui and Veluvolu, Umadevi and Fan, Huihui and Hinoue, Toshinori and Laird, Peter W. and Shen, Hui and Zhou, Wanding and Bellair, Michelle and Chang, Kyle and Covington, Kyle and Creighton, Chad J. and Dinh, Huyen and Doddapaneni, HarshaVardhan and Donehower, Lawrence A. and Drummond, Jennifer and Gibbs, Richard A. and Glenn, Robert and Hale, Walker and Han, Yi and Hu, Jianhong and Korchina, Viktoriya and Lee, Sandra and Lewis, Lora and Li, Wei and Liu, Xiuping and Morgan, Margaret and Morton, Donna and Muzny, Donna and Santibanez, Jireh and Sheth, Margi and Shinbrot, Eve and Wang, Linghua and Wang, Min and Wheeler, David A. and Xi, Liu and Zhao, Fengmei and Hess, Julian and Appelbaum, Elizabeth L. and Bailey, Matthew and Cordes, Matthew G. and Ding, Li and Fronick, Catrina C. and Fulton, Lucinda A. and Fulton, Robert S. and Kandoth, Cyriac and Mardis, Elaine R. and McLellan, Michael D. and Miller, Christopher A. and Schmidt, Heather K. and Wilson, Richard K. and Crain, Daniel and Curley, Erin and Gardner, Johanna and Lau, Kevin and Mallery, David and Morris, Scott and Paulauskis, Joseph and Penny, Robert and Shelton, Candace and Shelton, Troy and Sherman, Mark and Thompson, Eric and Yena, Peggy and Bowen, Jay and Gastier-Foster, Julie M. and Gerken, Mark and Leraas, Kristen M. and Lichtenberg, Tara M. and Ramirez, Nilsa C. and Wise, Lisa and Zmuda, Erik and Corcoran, Niall and Costello, Tony and Hovens, Christopher and Carvalho, Andre L. and de Carvalho, Ana C. and Fregnani, José H. and Longatto-Filho, Adhemar and Reis, Rui M. and Scapulatempo-Neto, Cristovam and Silveira, Henrique C. S. and Vidal, Daniel O. and Burnette, Andrew and Eschbacher, Jennifer and Hermes, Beth and Noss, Ardene and Singh, Rosy and Anderson, Matthew L. and Castro, Patricia D. and Ittmann, Michael and Huntsman, David and Kohl, Bernard and Le, Xuan and Thorp, Richard and Andry, Chris and Duffy, Elizabeth R. and Lyadov, Vladimir and Paklina, Oxana and Setdikova, Galiya and Shabunin, Alexey and Tavobilov, Mikhail and McPherson, Christopher and Warnick, Ronald and Berkowitz, Ross and Cramer, Daniel and Feltmate, Colleen and Horowitz, Neil and Kibel, Adam and Muto, Michael and Raut, Chandrajit P. and Malykh, Andrei and Barnholtz-Sloan, Jill S. and Barrett, Wendi and Devine, Karen and Fulop, Jordonna and Ostrom, Quinn T. and Shimmel, Kristen and Wolinsky, Yingli and Sloan, Andrew E. and De Rose, Agostino and Giuliante, Felice and Goodman, Marc and Karlan, Beth Y. and Hagedorn, Curt H. and Eckman, John and Harr, Jodi and Myers, Jerome and Tucker, Kelinda and Zach, Leigh Anne and Deyarmin, Brenda and Hu, Hai and Kvecher, Leonid and Larson, Caroline and Mural, Richard J. and Somiari, Stella and Vicha, Ales and Zelinka, Tomas and Bennett, Joseph and Iacocca, Mary and Rabeno, Brenda and Swanson, Patricia and Latour, Mathieu and Lacombe, Louis and Têtu, Bernard and Bergeron, Alain and McGraw, Mary and Staugaitis, Susan M. and Chabot, John and Hibshoosh, Hanina and Sepulveda, Antonia and Su, Tao and Wang, Timothy and Potapova, Olga and Voronina, Olga and Desjardins, Laurence and Mariani, Odette and Roman-Roman, Sergio and Sastre, Xavier and Stern, Marc-Henri and Cheng, Feixiong and Signoretti, Sabina and Berchuck, Andrew and Bigner, Darell and Lipp, Eric and Marks, Jeffrey and McCall, Shannon and McLendon, Roger and Secord, Angeles and Sharp, Alexis and Behera, Madhusmita and Brat, Daniel J. and Chen, Amy and Delman, Keith and Force, Seth and Khuri, Fadlo and Magliocca, Kelly and Maithel, Shishir and Olson, Jeffrey J. and Owonikoko, Taofeek and Pickens, Alan and Ramalingam, Suresh and Shin, Dong M. and Sica, Gabriel and Van Meir, Erwin G. and Zhang, Hongzheng and Eijckenboom, Wil and Gillis, Ad and Korpershoek, Esther and Looijenga, Leendert and Oosterhuis, Wolter and Stoop, Hans and van Kessel, Kim E. and Zwarthoff, Ellen C. and Calatozzolo, Chiara and Cuppini, Lucia and Cuzzubbo, Stefania and DiMeco, Francesco and Finocchiaro, Gaetano and Mattei, Luca and Perin, Alessandro and Pollo, Bianca and Chen, Chu and Houck, John and Lohavanichbutr, Pawadee and Hartmann, Arndt and Stoehr, Christine and Stoehr, Robert and Taubert, Helge and Wach, Sven and Wullich, Bernd and Kycler, Witold and Murawa, Dawid and Wiznerowicz, Maciej and Chung, Ki and Edenfield, W. Jeffrey and Martin, Julie and Baudin, Eric and Bubley, Glenn and Bueno, Raphael and De Rienzo, Assunta and Richards, William G. and Kalkanis, Steven and Mikkelsen, Tom and Noushmehr, Houtan and Scarpace, Lisa and Girard, Nicolas and Aymerich, Marta and Campo, Elias and Giné, Eva and Guillermo, Armando López and Van Bang, Nguyen and Hanh, Phan Thi and Phu, Bui Duc and Tang, Yufang and Colman, Howard and Evason, Kimberley and Dottino, Peter R. and Martignetti, John A. and Gabra, Hani and Juhl, Hartmut and Akeredolu, Teniola and Stepa, Serghei and Hoon, Dave and Ahn, Keunsoo and Kang, Koo Jeong and Beuschlein, Felix and Breggia, Anne and Birrer, Michael and Bell, Debra and Borad, Mitesh and Bryce, Alan H. and Castle, Erik and Chandan, Vishal and Cheville, John and Copland, John A. and Farnell, Michael and Flotte, Thomas and Giama, Nasra and Ho, Thai and Kendrick, Michael and Kocher, Jean-Pierre and Kopp, Karla and Moser, Catherine and Nagorney, David and O’Brien, Daniel and O’Neill, Brian Patrick and Patel, Tushar and Petersen, Gloria and Que, Florencia and Rivera, Michael and Roberts, Lewis and Smallridge, Robert and Smyrk, Thomas and Stanton, Melissa and Thompson, R. Houston and Torbenson, Michael and Yang, Ju Dong and Zhang, Lizhi and Brimo, Fadi and Ajani, Jaffer A. and Gonzalez, Ana Maria Angulo and Behrens, Carmen and Bondaruk, Jolanta and Broaddus, Russell and Czerniak, Bogdan and Esmaeli, Bita and Fujimoto, Junya and Gershenwald, Jeffrey and Guo, Charles and Lazar, Alexander J. and Logothetis, Christopher and Meric-Bernstam, Funda and Moran, Cesar and Ramondetta, Lois and Rice, David and Sood, Anil and Tamboli, Pheroze and Thompson, Timothy and Troncoso, Patricia and Tsao, Anne and Wistuba, Ignacio and Carter, Candace and Haydu, Lauren and Hersey, Peter and Jakrot, Valerie and Kakavand, Hojabr and Kefford, Richard and Lee, Kenneth and Long, Georgina and Mann, Graham and Quinn, Michael and Saw, Robyn and Scolyer, Richard and Shannon, Kerwin and Spillane, Andrew and Stretch, Jonathan and Synott, Maria and Thompson, John and Wilmott, James and Al-Ahmadie, Hikmat and Chan, Timothy A. and Ghossein, Ronald and Gopalan, Anuradha and Levine, Douglas A. and Reuter, Victor and Singer, Samuel and Singh, Bhuvanesh and Tien, Nguyen Viet and Broudy, Thomas and Mirsaidi, Cyrus and Nair, Praveen and Drwiega, Paul and Miller, Judy and Smith, Jennifer and Zaren, Howard and Park, Joong-Won and Hung, Nguyen Phi and Kebebew, Electron and Linehan, W. Marston and Metwalli, Adam R. and Pacak, Karel and Pinto, Peter A. and Schiffman, Mark and Schmidt, Laura S. and Vocke, Cathy D. and Wentzensen, Nicolas and Worrell, Robert and Yang, Hannah and Moncrieff, Marc and Goparaju, Chandra and Melamed, Jonathan and Pass, Harvey and Botnariuc, Natalia and Caraman, Irina and Cernat, Mircea and Chemencedji, Inga and Clipca, Adrian and Doruc, Serghei and Gorincioi, Ghenadie and Mura, Sergiu and Pirtac, Maria and Stancul, Irina and Tcaciuc, Diana and Albert, Monique and Alexopoulou, Iakovina and Arnaout, Angel and Bartlett, John and Engel, Jay and Gilbert, Sebastien and Parfitt, Jeremy and Sekhon, Harman and Thomas, George and Rassl, Doris M. and Rintoul, Robert C. and Bifulco, Carlo and Tamakawa, Raina and Urba, Walter and Hayward, Nicholas and Timmers, Henri and Antenucci, Anna and Facciolo, Francesco and Grazi, Gianluca and Marino, Mirella and Merola, Roberta and de Krijger, Ronald and Gimenez-Roqueplo, Anne-Paule and Piché, Alain and Chevalier, Simone and McKercher, Ginette and Birsoy, Kivanc and Barnett, Gene and Brewer, Cathy and Farver, Carol and Naska, Theresa and Pennell, Nathan A. and Raymond, Daniel and Schilero, Cathy and Smolenski, Kathy and Williams, Felicia and Morrison, Carl and Borgia, Jeffrey A. and Liptay, Michael J. and Pool, Mark and Seder, Christopher W. and Junker, Kerstin and Omberg, Larsson and Dinkin, Mikhail and Manikhas, George and Alvaro, Domenico and Bragazzi, Maria Consiglia and Cardinale, Vincenzo and Carpino, Guido and Gaudio, Eugenio and Chesla, David and Cottingham, Sandra and Dubina, Michael and Moiseenko, Fedor and Dhanasekaran, Renumathy and Becker, Karl-Friedrich and Janssen, Klaus-Peter and Slotta-Huspenina, Julia and Abdel-Rahman, Mohamed H. and Aziz, Dina and Bell, Sue and Cebulla, Colleen M. and Davis, Amy and Duell, Rebecca and Elder, J. Bradley and Hilty, Joe and Kumar, Bahavna and Lang, James and Lehman, Norman L. and Mandt, Randy and Nguyen, Phuong and Pilarski, Robert and Rai, Karan and Schoenfield, Lynn and Senecal, Kelly and Wakely, Paul and Hansen, Paul and Lechan, Ronald and Powers, James and Tischler, Arthur and Grizzle, William E. and Sexton, Katherine C. and Kastl, Alison and Henderson, Joel and Porten, Sima and Waldmann, Jens and Fassnacht, Martin and Asa, Sylvia L. and Schadendorf, Dirk and Couce, Marta and Graefen, Markus and Huland, Hartwig and Sauter, Guido and Schlomm, Thorsten and Simon, Ronald and Tennstedt, Pierre and Olabode, Oluwole and Nelson, Mark and Bathe, Oliver and Carroll, Peter R. and Chan, June M. and Disaia, Philip and Glenn, Pat and Kelley, Robin K. and Landen, Charles N. and Phillips, Joanna and Prados, Michael and Simko, Jeffry and Smith-McCune, Karen and VandenBerg, Scott and Roggin, Kevin and Fehrenbach, Ashley and Kendler, Ady and Sifri, Suzanne and Steele, Ruth and Jimeno, Antonio and Carey, Francis and Forgie, Ian and Mannelli, Massimo and Carney, Michael and Hernandez, Brenda and Campos, Benito and Herold-Mende, Christel and Jungk, Christin and Unterberg, Andreas and von Deimling, Andreas and Bossler, Aaron and Galbraith, Joseph and Jacobus, Laura and Knudson, Michael and Knutson, Tina and Ma, Deqin and Milhem, Mohammed and Sigmund, Rita and Godwin, Andrew K. and Madan, Rashna and Rosenthal, Howard G. and Adebamowo, Clement and Adebamowo, Sally N. and Boussioutas, Alex and Beer, David and Giordano, Thomas and Mes-Masson, Anne-Marie and Saad, Fred and Bocklage, Therese and Landrum, Lisa and Mannel, Robert and Moore, Kathleen and Moxley, Katherine and Postier, Russel and Walker, Joan and Zuna, Rosemary and Feldman, Michael and Valdivieso, Federico and Dhir, Rajiv and Luketich, James and Pinero, Edna M. Mora and Quintero-Aguilo, Mario and Carlotti, Carlos Gilberto and Dos Santos, Jose Sebastião and Kemp, Rafael and Sankarankuty, Ajith and Tirapelli, Daniela and Catto, James and Agnew, Kathy and Swisher, Elizabeth and Creaney, Jenette and Robinson, Bruce and Shelley, Carl Simon and Godwin, Eryn M. and Kendall, Sara and Shipman, Cassaundra and Bradford, Carol and Carey, Thomas and Haddad, Andrea and Moyer, Jeffey and Peterson, Lisa and Prince, Mark and Rozek, Laura and Wolf, Gregory and Bowman, Rayleen and Fong, Kwun M. and Yang, Ian and Korst, Robert and Rathmell, W. Kimryn and Fantacone-Campbell, J. Leigh and Hooke, Jeffrey A. and Kovatich, Albert J. and Shriver, Craig D. and DiPersio, John and Drake, Bettina and Govindan, Ramaswamy and Heath, Sharon and Ley, Timothy and Van Tine, Brian and Westervelt, Peter and Rubin, Mark A. and Lee, Jung Il and Aredes, Natália D. and Mariamidze, Armaz and Sanchez, Yolanda and Greene, Casey S.},
	month = apr,
	year = {2018},
	keywords = {Humans, Neoplasms, Signal Transduction, ras Proteins, machine learning, Genome, Human, Gene Expression Regulation, Neoplastic, Gene expression, pan-cancer, Cell Line, Tumor, KRAS, TCGA, \_tablet, Machine Learning, drug sensitivity, HRAS, NF1, NRAS, Ras},
	pages = {172--180.e3},
	file = {ScienceDirect Snapshot:C\:\\Users\\slr640\\Zotero\\storage\\U42IFJ8X\\S2211124718303899.html:text/html;Way et al_2018_Machine Learning Detects Pan-cancer Ras Pathway Activation in The Cancer Genome.pdf:C\:\\Users\\slr640\\My Drive\\PhD Soufyan\\notes\\articles\\CoBRA_manuscript\\Way et al_2018_Machine Learning Detects Pan-cancer Ras Pathway Activation in The Cancer Genome.pdf:application/pdf},
}

@article{knijnenburg_genomic_2018,
	title = {Genomic and {Molecular} {Landscape} of {DNA} {Damage} {Repair} {Deficiency} across {The} {Cancer} {Genome} {Atlas}},
	volume = {23},
	issn = {2211-1247},
	url = {https://www.sciencedirect.com/science/article/pii/S2211124718304376},
	doi = {10.1016/j.celrep.2018.03.076},
	abstract = {DNA damage repair (DDR) pathways modulate cancer risk, progression, and therapeutic response. We systematically analyzed somatic alterations to provide a comprehensive view of DDR deficiency across 33 cancer types. Mutations with accompanying loss of heterozygosity were observed in over 1/3 of DDR genes, including TP53 and BRCA1/2. Other prevalent alterations included epigenetic silencing of the direct repair genes EXO5, MGMT, and ALKBH3 in ∼20\% of samples. Homologous recombination deficiency (HRD) was present at varying frequency in many cancer types, most notably ovarian cancer. However, in contrast to ovarian cancer, HRD was associated with worse outcomes in several other cancers. Protein structure-based analyses allowed us to predict functional consequences of rare, recurrent DDR mutations. A new machine-learning-based classifier developed from gene expression data allowed us to identify alterations that phenocopy deleterious TP53 mutations. These frequent DDR gene alterations in many human cancers have functional consequences that may determine cancer progression and guide therapy.},
	language = {en},
	number = {1},
	urldate = {2022-12-07},
	journal = {Cell Reports},
	author = {Knijnenburg, Theo A. and Wang, Linghua and Zimmermann, Michael T. and Chambwe, Nyasha and Gao, Galen F. and Cherniack, Andrew D. and Fan, Huihui and Shen, Hui and Way, Gregory P. and Greene, Casey S. and Liu, Yuexin and Akbani, Rehan and Feng, Bin and Donehower, Lawrence A. and Miller, Chase and Shen, Yang and Karimi, Mostafa and Chen, Haoran and Kim, Pora and Jia, Peilin and Shinbrot, Eve and Zhang, Shaojun and Liu, Jianfang and Hu, Hai and Bailey, Matthew H. and Yau, Christina and Wolf, Denise and Zhao, Zhongming and Weinstein, John N. and Li, Lei and Ding, Li and Mills, Gordon B. and Laird, Peter W. and Wheeler, David A. and Shmulevich, Ilya and Caesar-Johnson, Samantha J. and Demchok, John A. and Felau, Ina and Kasapi, Melpomeni and Ferguson, Martin L. and Hutter, Carolyn M. and Sofia, Heidi J. and Tarnuzzer, Roy and Wang, Zhining and Yang, Liming and Zenklusen, Jean C. and Zhang, Jiashan (Julia) and Chudamani, Sudha and Liu, Jia and Lolla, Laxmi and Naresh, Rashi and Pihl, Todd and Sun, Qiang and Wan, Yunhu and Wu, Ye and Cho, Juok and DeFreitas, Timothy and Frazer, Scott and Gehlenborg, Nils and Getz, Gad and Heiman, David I. and Kim, Jaegil and Lawrence, Michael S. and Lin, Pei and Meier, Sam and Noble, Michael S. and Saksena, Gordon and Voet, Doug and Zhang, Hailei and Bernard, Brady and Chambwe, Nyasha and Dhankani, Varsha and Knijnenburg, Theo and Kramer, Roger and Leinonen, Kalle and Liu, Yuexin and Miller, Michael and Reynolds, Sheila and Shmulevich, Ilya and Thorsson, Vesteinn and Zhang, Wei and Akbani, Rehan and Broom, Bradley M. and Hegde, Apurva M. and Ju, Zhenlin and Kanchi, Rupa S. and Korkut, Anil and Li, Jun and Liang, Han and Ling, Shiyun and Liu, Wenbin and Lu, Yiling and Mills, Gordon B. and Ng, Kwok-Shing and Rao, Arvind and Ryan, Michael and Wang, Jing and Weinstein, John N. and Zhang, Jiexin and Abeshouse, Adam and Armenia, Joshua and Chakravarty, Debyani and Chatila, Walid K. and de Bruijn, Ino and Gao, Jianjiong and Gross, Benjamin E. and Heins, Zachary J. and Kundra, Ritika and La, Konnor and Ladanyi, Marc and Luna, Augustin and Nissan, Moriah G. and Ochoa, Angelica and Phillips, Sarah M. and Reznik, Ed and Sanchez-Vega, Francisco and Sander, Chris and Schultz, Nikolaus and Sheridan, Robert and Sumer, S. Onur and Sun, Yichao and Taylor, Barry S. and Wang, Jioajiao and Zhang, Hongxin and Anur, Pavana and Peto, Myron and Spellman, Paul and Benz, Christopher and Stuart, Joshua M. and Wong, Christopher K. and Yau, Christina and Hayes, D. Neil and Parker, Joel S. and Wilkerson, Matthew D. and Ally, Adrian and Balasundaram, Miruna and Bowlby, Reanne and Brooks, Denise and Carlsen, Rebecca and Chuah, Eric and Dhalla, Noreen and Holt, Robert and Jones, Steven J. M. and Kasaian, Katayoon and Lee, Darlene and Ma, Yussanne and Marra, Marco A. and Mayo, Michael and Moore, Richard A. and Mungall, Andrew J. and Mungall, Karen and Robertson, A. Gordon and Sadeghi, Sara and Schein, Jacqueline E. and Sipahimalani, Payal and Tam, Angela and Thiessen, Nina and Tse, Kane and Wong, Tina and Berger, Ashton C. and Beroukhim, Rameen and Cherniack, Andrew D. and Cibulskis, Carrie and Gabriel, Stacey B. and Gao, Galen F. and Ha, Gavin and Meyerson, Matthew and Schumacher, Steven E. and Shih, Juliann and Kucherlapati, Melanie H. and Kucherlapati, Raju S. and Baylin, Stephen and Cope, Leslie and Danilova, Ludmila and Bootwalla, Moiz S. and Lai, Phillip H. and Maglinte, Dennis T. and Van Den Berg, David J. and Weisenberger, Daniel J. and Auman, J. Todd and Balu, Saianand and Bodenheimer, Tom and Fan, Cheng and Hoadley, Katherine A. and Hoyle, Alan P. and Jefferys, Stuart R. and Jones, Corbin D. and Meng, Shaowu and Mieczkowski, Piotr A. and Mose, Lisle E. and Perou, Amy H. and Perou, Charles M. and Roach, Jeffrey and Shi, Yan and Simons, Janae V. and Skelly, Tara and Soloway, Matthew G. and Tan, Donghui and Veluvolu, Umadevi and Fan, Huihui and Hinoue, Toshinori and Laird, Peter W. and Shen, Hui and Zhou, Wanding and Bellair, Michelle and Chang, Kyle and Covington, Kyle and Creighton, Chad J. and Dinh, Huyen and Doddapaneni, HarshaVardhan and Donehower, Lawrence A. and Drummond, Jennifer and Gibbs, Richard A. and Glenn, Robert and Hale, Walker and Han, Yi and Hu, Jianhong and Korchina, Viktoriya and Lee, Sandra and Lewis, Lora and Li, Wei and Liu, Xiuping and Morgan, Margaret and Morton, Donna and Muzny, Donna and Santibanez, Jireh and Sheth, Margi and Shinbrot, Eve and Wang, Linghua and Wang, Min and Wheeler, David A. and Xi, Liu and Zhao, Fengmei and Hess, Julian and Appelbaum, Elizabeth L. and Bailey, Matthew and Cordes, Matthew G. and Ding, Li and Fronick, Catrina C. and Fulton, Lucinda A. and Fulton, Robert S. and Kandoth, Cyriac and Mardis, Elaine R. and McLellan, Michael D. and Miller, Christopher A. and Schmidt, Heather K. and Wilson, Richard K. and Crain, Daniel and Curley, Erin and Gardner, Johanna and Lau, Kevin and Mallery, David and Morris, Scott and Paulauskis, Joseph and Penny, Robert and Shelton, Candace and Shelton, Troy and Sherman, Mark and Thompson, Eric and Yena, Peggy and Bowen, Jay and Gastier-Foster, Julie M. and Gerken, Mark and Leraas, Kristen M. and Lichtenberg, Tara M. and Ramirez, Nilsa C. and Wise, Lisa and Zmuda, Erik and Corcoran, Niall and Costello, Tony and Hovens, Christopher and Carvalho, Andre L. and de Carvalho, Ana C. and Fregnani, José H. and Longatto-Filho, Adhemar and Reis, Rui M. and Scapulatempo-Neto, Cristovam and Silveira, Henrique C. S. and Vidal, Daniel O. and Burnette, Andrew and Eschbacher, Jennifer and Hermes, Beth and Noss, Ardene and Singh, Rosy and Anderson, Matthew L. and Castro, Patricia D. and Ittmann, Michael and Huntsman, David and Kohl, Bernard and Le, Xuan and Thorp, Richard and Andry, Chris and Duffy, Elizabeth R. and Lyadov, Vladimir and Paklina, Oxana and Setdikova, Galiya and Shabunin, Alexey and Tavobilov, Mikhail and McPherson, Christopher and Warnick, Ronald and Berkowitz, Ross and Cramer, Daniel and Feltmate, Colleen and Horowitz, Neil and Kibel, Adam and Muto, Michael and Raut, Chandrajit P. and Malykh, Andrei and Barnholtz-Sloan, Jill S. and Barrett, Wendi and Devine, Karen and Fulop, Jordonna and Ostrom, Quinn T. and Shimmel, Kristen and Wolinsky, Yingli and Sloan, Andrew E. and De Rose, Agostino and Giuliante, Felice and Goodman, Marc and Karlan, Beth Y. and Hagedorn, Curt H. and Eckman, John and Harr, Jodi and Myers, Jerome and Tucker, Kelinda and Zach, Leigh Anne and Deyarmin, Brenda and Hu, Hai and Kvecher, Leonid and Larson, Caroline and Mural, Richard J. and Somiari, Stella and Vicha, Ales and Zelinka, Tomas and Bennett, Joseph and Iacocca, Mary and Rabeno, Brenda and Swanson, Patricia and Latour, Mathieu and Lacombe, Louis and Têtu, Bernard and Bergeron, Alain and McGraw, Mary and Staugaitis, Susan M. and Chabot, John and Hibshoosh, Hanina and Sepulveda, Antonia and Su, Tao and Wang, Timothy and Potapova, Olga and Voronina, Olga and Desjardins, Laurence and Mariani, Odette and Roman-Roman, Sergio and Sastre, Xavier and Stern, Marc-Henri and Cheng, Feixiong and Signoretti, Sabina and Berchuck, Andrew and Bigner, Darell and Lipp, Eric and Marks, Jeffrey and McCall, Shannon and McLendon, Roger and Secord, Angeles and Sharp, Alexis and Behera, Madhusmita and Brat, Daniel J. and Chen, Amy and Delman, Keith and Force, Seth and Khuri, Fadlo and Magliocca, Kelly and Maithel, Shishir and Olson, Jeffrey J. and Owonikoko, Taofeek and Pickens, Alan and Ramalingam, Suresh and Shin, Dong M. and Sica, Gabriel and Van Meir, Erwin G. and Zhang, Hongzheng and Eijckenboom, Wil and Gillis, Ad and Korpershoek, Esther and Looijenga, Leendert and Oosterhuis, Wolter and Stoop, Hans and van Kessel, Kim E. and Zwarthoff, Ellen C. and Calatozzolo, Chiara and Cuppini, Lucia and Cuzzubbo, Stefania and DiMeco, Francesco and Finocchiaro, Gaetano and Mattei, Luca and Perin, Alessandro and Pollo, Bianca and Chen, Chu and Houck, John and Lohavanichbutr, Pawadee and Hartmann, Arndt and Stoehr, Christine and Stoehr, Robert and Taubert, Helge and Wach, Sven and Wullich, Bernd and Kycler, Witold and Murawa, Dawid and Wiznerowicz, Maciej and Chung, Ki and Edenfield, W. Jeffrey and Martin, Julie and Baudin, Eric and Bubley, Glenn and Bueno, Raphael and De Rienzo, Assunta and Richards, William G. and Kalkanis, Steven and Mikkelsen, Tom and Noushmehr, Houtan and Scarpace, Lisa and Girard, Nicolas and Aymerich, Marta and Campo, Elias and Giné, Eva and Guillermo, Armando López and Van Bang, Nguyen and Hanh, Phan Thi and Phu, Bui Duc and Tang, Yufang and Colman, Howard and Evason, Kimberley and Dottino, Peter R. and Martignetti, John A. and Gabra, Hani and Juhl, Hartmut and Akeredolu, Teniola and Stepa, Serghei and Hoon, Dave and Ahn, Keunsoo and Kang, Koo Jeong and Beuschlein, Felix and Breggia, Anne and Birrer, Michael and Bell, Debra and Borad, Mitesh and Bryce, Alan H. and Castle, Erik and Chandan, Vishal and Cheville, John and Copland, John A. and Farnell, Michael and Flotte, Thomas and Giama, Nasra and Ho, Thai and Kendrick, Michael and Kocher, Jean-Pierre and Kopp, Karla and Moser, Catherine and Nagorney, David and O’Brien, Daniel and O’Neill, Brian Patrick and Patel, Tushar and Petersen, Gloria and Que, Florencia and Rivera, Michael and Roberts, Lewis and Smallridge, Robert and Smyrk, Thomas and Stanton, Melissa and Thompson, R. Houston and Torbenson, Michael and Yang, Ju Dong and Zhang, Lizhi and Brimo, Fadi and Ajani, Jaffer A. and Gonzalez, Ana Maria Angulo and Behrens, Carmen and Bondaruk, Jolanta and Broaddus, Russell and Czerniak, Bogdan and Esmaeli, Bita and Fujimoto, Junya and Gershenwald, Jeffrey and Guo, Charles and Lazar, Alexander J. and Logothetis, Christopher and Meric-Bernstam, Funda and Moran, Cesar and Ramondetta, Lois and Rice, David and Sood, Anil and Tamboli, Pheroze and Thompson, Timothy and Troncoso, Patricia and Tsao, Anne and Wistuba, Ignacio and Carter, Candace and Haydu, Lauren and Hersey, Peter and Jakrot, Valerie and Kakavand, Hojabr and Kefford, Richard and Lee, Kenneth and Long, Georgina and Mann, Graham and Quinn, Michael and Saw, Robyn and Scolyer, Richard and Shannon, Kerwin and Spillane, Andrew and Stretch, Jonathan and Synott, Maria and Thompson, John and Wilmott, James and Al-Ahmadie, Hikmat and Chan, Timothy A. and Ghossein, Ronald and Gopalan, Anuradha and Levine, Douglas A. and Reuter, Victor and Singer, Samuel and Singh, Bhuvanesh and Tien, Nguyen Viet and Broudy, Thomas and Mirsaidi, Cyrus and Nair, Praveen and Drwiega, Paul and Miller, Judy and Smith, Jennifer and Zaren, Howard and Park, Joong-Won and Hung, Nguyen Phi and Kebebew, Electron and Linehan, W. Marston and Metwalli, Adam R. and Pacak, Karel and Pinto, Peter A. and Schiffman, Mark and Schmidt, Laura S. and Vocke, Cathy D. and Wentzensen, Nicolas and Worrell, Robert and Yang, Hannah and Moncrieff, Marc and Goparaju, Chandra and Melamed, Jonathan and Pass, Harvey and Botnariuc, Natalia and Caraman, Irina and Cernat, Mircea and Chemencedji, Inga and Clipca, Adrian and Doruc, Serghei and Gorincioi, Ghenadie and Mura, Sergiu and Pirtac, Maria and Stancul, Irina and Tcaciuc, Diana and Albert, Monique and Alexopoulou, Iakovina and Arnaout, Angel and Bartlett, John and Engel, Jay and Gilbert, Sebastien and Parfitt, Jeremy and Sekhon, Harman and Thomas, George and Rassl, Doris M. and Rintoul, Robert C. and Bifulco, Carlo and Tamakawa, Raina and Urba, Walter and Hayward, Nicholas and Timmers, Henri and Antenucci, Anna and Facciolo, Francesco and Grazi, Gianluca and Marino, Mirella and Merola, Roberta and de Krijger, Ronald and Gimenez-Roqueplo, Anne-Paule and Piché, Alain and Chevalier, Simone and McKercher, Ginette and Birsoy, Kivanc and Barnett, Gene and Brewer, Cathy and Farver, Carol and Naska, Theresa and Pennell, Nathan A. and Raymond, Daniel and Schilero, Cathy and Smolenski, Kathy and Williams, Felicia and Morrison, Carl and Borgia, Jeffrey A. and Liptay, Michael J. and Pool, Mark and Seder, Christopher W. and Junker, Kerstin and Omberg, Larsson and Dinkin, Mikhail and Manikhas, George and Alvaro, Domenico and Bragazzi, Maria Consiglia and Cardinale, Vincenzo and Carpino, Guido and Gaudio, Eugenio and Chesla, David and Cottingham, Sandra and Dubina, Michael and Moiseenko, Fedor and Dhanasekaran, Renumathy and Becker, Karl-Friedrich and Janssen, Klaus-Peter and Slotta-Huspenina, Julia and Abdel-Rahman, Mohamed H. and Aziz, Dina and Bell, Sue and Cebulla, Colleen M. and Davis, Amy and Duell, Rebecca and Elder, J. Bradley and Hilty, Joe and Kumar, Bahavna and Lang, James and Lehman, Norman L. and Mandt, Randy and Nguyen, Phuong and Pilarski, Robert and Rai, Karan and Schoenfield, Lynn and Senecal, Kelly and Wakely, Paul and Hansen, Paul and Lechan, Ronald and Powers, James and Tischler, Arthur and Grizzle, William E. and Sexton, Katherine C. and Kastl, Alison and Henderson, Joel and Porten, Sima and Waldmann, Jens and Fassnacht, Martin and Asa, Sylvia L. and Schadendorf, Dirk and Couce, Marta and Graefen, Markus and Huland, Hartwig and Sauter, Guido and Schlomm, Thorsten and Simon, Ronald and Tennstedt, Pierre and Olabode, Oluwole and Nelson, Mark and Bathe, Oliver and Carroll, Peter R. and Chan, June M. and Disaia, Philip and Glenn, Pat and Kelley, Robin K. and Landen, Charles N. and Phillips, Joanna and Prados, Michael and Simko, Jeffry and Smith-McCune, Karen and VandenBerg, Scott and Roggin, Kevin and Fehrenbach, Ashley and Kendler, Ady and Sifri, Suzanne and Steele, Ruth and Jimeno, Antonio and Carey, Francis and Forgie, Ian and Mannelli, Massimo and Carney, Michael and Hernandez, Brenda and Campos, Benito and Herold-Mende, Christel and Jungk, Christin and Unterberg, Andreas and von Deimling, Andreas and Bossler, Aaron and Galbraith, Joseph and Jacobus, Laura and Knudson, Michael and Knutson, Tina and Ma, Deqin and Milhem, Mohammed and Sigmund, Rita and Godwin, Andrew K. and Madan, Rashna and Rosenthal, Howard G. and Adebamowo, Clement and Adebamowo, Sally N. and Boussioutas, Alex and Beer, David and Giordano, Thomas and Mes-Masson, Anne-Marie and Saad, Fred and Bocklage, Therese and Landrum, Lisa and Mannel, Robert and Moore, Kathleen and Moxley, Katherine and Postier, Russel and Walker, Joan and Zuna, Rosemary and Feldman, Michael and Valdivieso, Federico and Dhir, Rajiv and Luketich, James and Pinero, Edna M. Mora and Quintero-Aguilo, Mario and Carlotti, Carlos Gilberto and Dos Santos, Jose Sebastião and Kemp, Rafael and Sankarankuty, Ajith and Tirapelli, Daniela and Catto, James and Agnew, Kathy and Swisher, Elizabeth and Creaney, Jenette and Robinson, Bruce and Shelley, Carl Simon and Godwin, Eryn M. and Kendall, Sara and Shipman, Cassaundra and Bradford, Carol and Carey, Thomas and Haddad, Andrea and Moyer, Jeffey and Peterson, Lisa and Prince, Mark and Rozek, Laura and Wolf, Gregory and Bowman, Rayleen and Fong, Kwun M. and Yang, Ian and Korst, Robert and Rathmell, W. Kimryn and Fantacone-Campbell, J. Leigh and Hooke, Jeffrey A. and Kovatich, Albert J. and Shriver, Craig D. and DiPersio, John and Drake, Bettina and Govindan, Ramaswamy and Heath, Sharon and Ley, Timothy and Van Tine, Brian and Westervelt, Peter and Rubin, Mark A. and Lee, Jung Il and Aredes, Natália D. and Mariamidze, Armaz and Monnat, Raymond J. and Xiao, Yonghong and Wang, Chen},
	month = apr,
	year = {2018},
	keywords = {Humans, Neoplasms, Mutation, Tumor Suppressor Proteins, Genome, Human, mutational signatures, Cell Line, Tumor, DNA Damage, Loss of Heterozygosity, \_tablet, DNA damage footprints, DNA damage repair, epigenetic silencing, Gene Silencing, integrative statistical analysis, Machine Learning, protein structure analysis, Recombinational DNA Repair, somatic copy-number alterations, somatic mutations, The Cancer Genome Atlas PanCanAtlas project},
	pages = {239--254.e6},
	file = {Knijnenburg et al_2018_Genomic and Molecular Landscape of DNA Damage Repair Deficiency across The.pdf:C\:\\Users\\slr640\\My Drive\\PhD Soufyan\\notes\\articles\\CoBRA_manuscript\\Knijnenburg et al_2018_Genomic and Molecular Landscape of DNA Damage Repair Deficiency across The.pdf:application/pdf;ScienceDirect Snapshot:C\:\\Users\\slr640\\Zotero\\storage\\JTF2WFA9\\S2211124718304376.html:text/html},
}

@article{lakbir_tumor_2022,
	title = {Tumor {Break} {Load} is a biologically relevant feature of genomic instability with prognostic value in colorectal cancer},
	issn = {0959-8049},
	url = {https://www.sciencedirect.com/science/article/pii/S0959804922007742},
	doi = {10.1016/j.ejca.2022.09.034},
	abstract = {Background
Clinically implemented prognostic biomarkers are lacking for the 80\% of colorectal cancers (CRC) that exhibit chromosomal instability (CIN). CIN is characterized by chromosome segregation errors and double-strand break repair defects that lead to somatic copy number aberrations (SCNAs) and chromosomal rearrangement-associated structural variants (SVs), respectively. We hypothesize that the number of SVs is a distinct feature of genomic instability and defined a new measure to quantify SVs: the tumor break load (TBL). The present study aimed to characterize the biological impact and clinical relevance of TBL in CRC.
Methods
Disease-free survival and SCNA data were obtained from The Cancer Genome Atlas (TCGA) and two independent CRC studies. TBL was defined as the sum of SCNA-associated SVs. RNA gene expression data of microsatellite stable (MSS) CRC samples were used to train an RNA-based TBL classifier. Dichotomized DNA-based TBL data were used for survival analysis.
Results
TBL shows large variation in CRC with poor correlation to tumor mutational burden (TMB) and fraction of genome altered (FGA). TBL impact on tumor biology was illustrated by the high accuracy of classifying cancers in TBL-high and TBL-low (AUC: 0.88; p{\textless}0.01). High TBL was associated with disease recurrence in 85 stage II-III MSS CRCs from TCGA (HR: 6.1; p=0.007) and in two independent validation series of 57 untreated stage II-III (HR: 4.1; p=0.012) and 74 untreated stage II MSS CRCs (HR: 2.4; p=0.01).
Conclusion
TBL is a prognostic biomarker in patients with non-metastatic MSS CRC with great potential to be implemented in routine molecular diagnostics.},
	language = {en},
	urldate = {2022-11-01},
	journal = {European Journal of Cancer},
	author = {Lakbir, Soufyan and Lahoz, Sara and Cuatrecasas, Miriam and Camps, Jordi and Glas, Roel A. and Heringa, Jaap and Meijer, Gerrit A. and Abeln, Sanne and Fijneman, Remond J. A.},
	month = oct,
	year = {2022},
	keywords = {Colorectal cancer, Genomic instability, \_tablet, genomic instability, prognostic biomarker, Prognostic biomarker, tumor break load, Tumour break load},
	file = {Lakbir et al_2022_Tumor Break Load is a biologically relevant feature of genomic instability with.pdf:C\:\\Users\\slr640\\Zotero\\storage\\2L8DY7VJ\\Lakbir et al_2022_Tumor Break Load is a biologically relevant feature of genomic instability with.pdf:application/pdf;Lakbir et al_2022_Tumor Break Load is a biologically relevant feature of genomic instability with.pdf:C\:\\Users\\slr640\\My Drive\\PhD Soufyan\\notes\\articles\\CoBRA_manuscript\\Lakbir et al_2022_Tumor Break Load is a biologically relevant feature of genomic instability with.pdf:application/pdf;ScienceDirect Snapshot:C\:\\Users\\slr640\\Zotero\\storage\\N97WRG5L\\S0959804922007742.html:text/html},
}

@article{crawford_widespread_2022,
	title = {Widespread redundancy in -omics profiles of cancer mutation states},
	volume = {23},
	issn = {1474-760X},
	doi = {10.1186/s13059-022-02705-y},
	abstract = {BACKGROUND: In studies of cellular function in cancer, researchers are increasingly able to choose from many -omics assays as functional readouts. Choosing the correct readout for a given study can be difficult, and which layer of cellular function is most suitable to capture the relevant signal remains unclear.
RESULTS: We consider prediction of cancer mutation status (presence or absence) from functional -omics data as a representative problem that presents an opportunity to quantify and compare the ability of different -omics readouts to capture signals of dysregulation in cancer. From the TCGA Pan-Cancer Atlas that contains genetic alteration data, we focus on RNA sequencing, DNA methylation arrays, reverse phase protein arrays (RPPA), microRNA, and somatic mutational signatures as -omics readouts. Across a collection of genes recurrently mutated in cancer, RNA sequencing tends to be the most effective predictor of mutation state. We find that one or more other data types for many of the genes are approximately equally effective predictors. Performance is more variable between mutations than that between data types for the same mutation, and there is little difference between the top data types. We also find that combining data types into a single multi-omics model provides little or no improvement in predictive ability over the best individual data type.
CONCLUSIONS: Based on our results, for the design of studies focused on the functional outcomes of cancer mutations, there are often multiple -omics types that can serve as effective readouts, although gene expression seems to be a reasonable default option.},
	language = {eng},
	number = {1},
	journal = {Genome Biology},
	author = {Crawford, Jake and Christensen, Brock C. and Chikina, Maria and Greene, Casey S.},
	month = jun,
	year = {2022},
	pmid = {35761387},
	pmcid = {PMC9238138},
	keywords = {Humans, Neoplasms, Mutation, MicroRNAs, \_tablet},
	pages = {137},
	file = {Crawford et al_2022_Widespread redundancy in -omics profiles of cancer mutation states.pdf:C\:\\Users\\slr640\\My Drive\\PhD Soufyan\\notes\\articles\\CoBRA_manuscript\\Crawford et al_2022_Widespread redundancy in -omics profiles of cancer mutation states.pdf:application/pdf;Snapshot:C\:\\Users\\slr640\\Zotero\\storage\\KSAVRYSZ\\s13059-022-02705-y.html:text/html},
}

@article{aben_itop_2018,
	title = {{iTOP}: inferring the topology of omics data},
	volume = {34},
	issn = {1367-4803},
	shorttitle = {{iTOP}},
	url = {https://doi.org/10.1093/bioinformatics/bty636},
	doi = {10.1093/bioinformatics/bty636},
	abstract = {In biology, we are often faced with multiple datasets recorded on the same set of objects, such as multi-omics and phenotypic data of the same tumors. These datasets are typically not independent from each other. For example, methylation may influence gene expression, which may, in turn, influence drug response. Such relationships can strongly affect analyses performed on the data, as we have previously shown for the identification of biomarkers of drug response. Therefore, it is important to be able to chart the relationships between datasets.We present iTOP, a methodology to infer a topology of relationships between datasets. We base this methodology on the RV coefficient, a measure of matrix correlation, which can be used to determine how much information is shared between two datasets. We extended the RV coefficient for partial matrix correlations, which allows the use of graph reconstruction algorithms, such as the PC algorithm, to infer the topologies. In addition, since multi-omics data often contain binary data (e.g. mutations), we also extended the RV coefficient for binary data. Applying iTOP to pharmacogenomics data, we found that gene expression acts as a mediator between most other datasets and drug response: only proteomics clearly shares information with drug response that is not present in gene expression. Based on this result, we used TANDEM, a method for drug response prediction, to identify which variables predictive of drug response were distinct to either gene expression or proteomics.An implementation of our methodology is available in the R package iTOP on CRAN. Additionally, an R Markdown document with code to reproduce all figures is provided as Supplementary Material.Supplementary data are available at Bioinformatics online.},
	number = {17},
	urldate = {2023-02-03},
	journal = {Bioinformatics},
	author = {Aben, Nanne and Westerhuis, Johan A and Song, Yipeng and Kiers, Henk A L and Michaut, Magali and Smilde, Age K and Wessels, Lodewyk F A},
	month = sep,
	year = {2018},
	keywords = {\_tablet},
	pages = {i988--i996},
	file = {Aben et al_2018_iTOP.pdf:C\:\\Users\\slr640\\My Drive\\PhD Soufyan\\Articles\\CoBRA_manuscript\\Aben et al_2018_iTOP.pdf:application/pdf;Snapshot:C\:\\Users\\slr640\\Zotero\\storage\\RLTE96W4\\5093232.html:text/html},
}

@article{van_belzen_structural_2021,
	title = {Structural variant detection in cancer genomes: computational challenges and perspectives for precision oncology},
	volume = {5},
	copyright = {2021 The Author(s)},
	issn = {2397-768X},
	shorttitle = {Structural variant detection in cancer genomes},
	url = {https://www.nature.com/articles/s41698-021-00155-6},
	doi = {10.1038/s41698-021-00155-6},
	abstract = {Cancer is generally characterized by acquired genomic aberrations in a broad spectrum of types and sizes, ranging from single nucleotide variants to structural variants (SVs). At least 30\% of cancers have a known pathogenic SV used in diagnosis or treatment stratification. However, research into the role of SVs in cancer has been limited due to difficulties in detection. Biological and computational challenges confound SV detection in cancer samples, including intratumor heterogeneity, polyploidy, and distinguishing tumor-specific SVs from germline and somatic variants present in healthy cells. Classification of tumor-specific SVs is challenging due to inconsistencies in detected breakpoints, derived variant types and biological complexity of some rearrangements. Full-spectrum SV detection with high recall and precision requires integration of multiple algorithms and sequencing technologies to rescue variants that are difficult to resolve through individual methods. Here, we explore current strategies for integrating SV callsets and to enable the use of tumor-specific SVs in precision oncology.},
	language = {en},
	number = {1},
	urldate = {2023-02-03},
	journal = {npj Precision Oncology},
	author = {van Belzen, Ianthe A. E. M. and Schönhuth, Alexander and Kemmeren, Patrick and Hehir-Kwa, Jayne Y.},
	month = mar,
	year = {2021},
	keywords = {Genomic analysis, \_tablet, High-throughput screening},
	pages = {1--11},
	file = {van Belzen et al_2021_Structural variant detection in cancer genomes.pdf:C\:\\Users\\slr640\\My Drive\\PhD Soufyan\\Articles\\CoBRA_manuscript\\van Belzen et al_2021_Structural variant detection in cancer genomes.pdf:application/pdf},
}

@article{doig_findings_2022,
	title = {Findings from precision oncology in the clinic: rare, novel variants are a significant contributor to scaling molecular diagnostics},
	volume = {15},
	issn = {1755-8794},
	shorttitle = {Findings from precision oncology in the clinic},
	url = {https://doi.org/10.1186/s12920-022-01214-y},
	doi = {10.1186/s12920-022-01214-y},
	abstract = {Next generation sequencing for oncology patient management is now routine in clinical pathology laboratories. Although wet lab, sequencing and pipeline tasks are largely automated, the analysis of variants for clinical reporting remains largely a manual task. The increasing volume of sequencing data and the limited availability of genetic experts to analyse and report on variants in the data is a key scalability limit for molecular diagnostics.},
	number = {1},
	urldate = {2023-05-30},
	journal = {BMC Medical Genomics},
	author = {Doig, Kenneth D. and Love, Christopher G. and Conway, Thomas and Seleznev, Andrei and Ma, David and Fellowes, Andrew and Blombery, Piers and Fox, Stephen B.},
	month = mar,
	year = {2022},
	keywords = {Precision medicine, NGS, \_tablet, Precision oncology, Clinical sequencing, Genomic database, Molecular diagnostics, Variant analysis},
	pages = {70},
	file = {Doig et al_2022_Findings from precision oncology in the clinic.pdf:C\:\\Users\\slr640\\My Drive\\PhD Soufyan\\Articles\\CoBRA_manuscript\\IMPACT_manuscript\\introduction\\Doig et al_2022_Findings from precision oncology in the clinic.pdf:application/pdf},
}

@article{pounds_estimating_2003,
	title = {Estimating the occurrence of false positives and false negatives in microarray studies by approximating and partitioning the empirical distribution of p-values},
	volume = {19},
	issn = {1367-4803},
	doi = {10.1093/bioinformatics/btg148},
	abstract = {MOTIVATION: The occurrence of false positives and false negatives in a microarray analysis could be easily estimated if the distribution of p-values were approximated and then expressed as a mixture of null and alternative densities. Essentially any distribution of p-values can be expressed as such a mixture by extracting a uniform density from it.
RESULTS: The occurrence of false positives and false negatives in a microarray analysis could be easily estimated if the distribution of p-values were approximated and then expressed as a mixture of null and alternative densities. Essentially any distribution of p-values can be expressed as such a mixture by extracting a uniform density from it.
AVAILABILITY: An S-plus function library is available from http://www.stjuderesearch.org/statistics.},
	language = {eng},
	number = {10},
	journal = {Bioinformatics (Oxford, England)},
	author = {Pounds, Stan and Morris, Stephan W.},
	month = jul,
	year = {2003},
	pmid = {12835267},
	keywords = {Animals, Sensitivity and Specificity, Mice, Neoplasm Proteins, Oligonucleotide Array Sequence Analysis, Gene Expression Profiling, Sequence Alignment, Algorithms, Reproducibility of Results, Sequence Analysis, \_tablet, Adaptor Proteins, Signal Transducing, B-Cell CLL-Lymphoma 10 Protein, B-Lymphocytes, False Negative Reactions, False Positive Reactions, Quality Control},
	pages = {1236--1242},
	file = {Pounds_Morris_2003_Estimating the occurrence of false positives and false negatives in microarray.pdf:C\:\\Users\\slr640\\My Drive\\PhD Soufyan\\notes\\articles\\Pounds_Morris_2003_Estimating the occurrence of false positives and false negatives in microarray.pdf:application/pdf},
}

@article{grossman_toward_2016,
	title = {Toward a {Shared} {Vision} for {Cancer} {Genomic} {Data}},
	volume = {375},
	issn = {1533-4406},
	doi = {10.1056/NEJMp1607591},
	language = {eng},
	number = {12},
	journal = {The New England Journal of Medicine},
	author = {Grossman, Robert L. and Heath, Allison P. and Ferretti, Vincent and Varmus, Harold E. and Lowy, Douglas R. and Kibbe, Warren A. and Staudt, Louis M.},
	month = sep,
	year = {2016},
	pmid = {27653561},
	pmcid = {PMC6309165},
	keywords = {Zotero Import (May 26), Zotero Import (May 26)/My Library, Humans, Neoplasms, Zotero Import (May 26)/My Library/TBL\_paper, Datasets as Topic, United States, DNA, Neoplasm, Genome, Human, National Cancer Institute (U.S.), Precision Medicine},
	pages = {1109--1112},
	file = {Grossman et al_2016_Toward a Shared Vision for Cancer Genomic Data.pdf:C\:\\Users\\slr640\\My Drive\\PhD Soufyan\\notes\\articles\\Grossman et al_2016_Toward a Shared Vision for Cancer Genomic Data.pdf:application/pdf},
}

@article{weinstein_cancer_2013,
	title = {The {Cancer} {Genome} {Atlas} {Pan}-{Cancer} analysis project},
	volume = {45},
	copyright = {2013 The Author(s)},
	issn = {1546-1718},
	url = {https://www.nature.com/articles/ng.2764},
	doi = {10.1038/ng.2764},
	abstract = {Current clinical practice is organized according to tissue or organ of origin of tumors. Now, The Cancer Genome Atlas (TCGA) Research Network has started to identify genomic and other molecular commonalities among a dozen different types of cancer. Emerging similarities and contrasts will form the basis for targeted therapies of the future and for repurposing existing therapies by molecular rather than histological similarities of the diseases.},
	language = {en},
	number = {10},
	urldate = {2023-01-19},
	journal = {Nature Genetics},
	author = {Weinstein, John N. and Collisson, Eric A. and Mills, Gordon B. and Shaw, Kenna R. Mills and Ozenberger, Brad A. and Ellrott, Kyle and Shmulevich, Ilya and Sander, Chris and Stuart, Joshua M.},
	month = oct,
	year = {2013},
	keywords = {Genomics, Cancer, \_tablet},
	pages = {1113--1120},
	file = {Weinstein et al_2013_The Cancer Genome Atlas Pan-Cancer analysis project.pdf:C\:\\Users\\slr640\\My Drive\\PhD Soufyan\\notes\\articles\\CoBRA_manuscript\\Weinstein et al_2013_The Cancer Genome Atlas Pan-Cancer analysis project.pdf:application/pdf},
}

@article{priestley_pan-cancer_2019,
	title = {Pan-cancer whole-genome analyses of metastatic solid tumours},
	volume = {575},
	issn = {0028-0836, 1476-4687},
	url = {http://www.nature.com/articles/s41586-019-1689-y},
	doi = {10.1038/s41586-019-1689-y},
	abstract = {Abstract
            Metastatic cancer is a major cause of death and is associated with poor treatment efficacy. A better understanding of the characteristics of late-stage cancer is required to help adapt personalized treatments, reduce overtreatment and improve outcomes. Here we describe the largest, to our knowledge, pan-cancer study of metastatic solid tumour genomes, including whole-genome sequencing data for 2,520 pairs of tumour and normal tissue, analysed at median depths of 106× and 38×, respectively, and surveying more than 70 million somatic variants. The characteristic mutations of metastatic lesions varied widely, with mutations that reflect those of the primary tumour types, and with high rates of whole-genome duplication events (56\%). Individual metastatic lesions were relatively homogeneous, with the vast majority (96\%) of driver mutations being clonal and up to 80\% of tumour-suppressor genes being inactivated bi-allelically by different mutational mechanisms. Although metastatic tumour genomes showed similar mutational landscape and driver genes to primary tumours, we find characteristics that could contribute to responsiveness to therapy or resistance in individual patients. We implement an approach for the review of clinically relevant associations and their potential for actionability. For 62\% of patients, we identify genetic variants that may be used to stratify patients towards therapies that either have been approved or are in clinical trials. This demonstrates the importance of comprehensive genomic tumour profiling for precision medicine in cancer.},
	language = {en},
	number = {7781},
	urldate = {2022-01-01},
	journal = {Nature},
	author = {Priestley, Peter and Baber, Jonathan and Lolkema, Martijn P. and Steeghs, Neeltje and de Bruijn, Ewart and Shale, Charles and Duyvesteyn, Korneel and Haidari, Susan and van Hoeck, Arne and Onstenk, Wendy and Roepman, Paul and Voda, Mircea and Bloemendal, Haiko J. and Tjan-Heijnen, Vivianne C. G. and van Herpen, Carla M. L. and Labots, Mariette and Witteveen, Petronella O. and Smit, Egbert F. and Sleijfer, Stefan and Voest, Emile E. and Cuppen, Edwin},
	month = nov,
	year = {2019},
	keywords = {Zotero Import (May 26), Zotero Import (May 26)/My Library, Cancer genomics},
	pages = {210--216},
	file = {Priestley et al_2019_Pan-cancer whole-genome analyses of metastatic solid tumours.pdf:C\:\\Users\\slr640\\My Drive\\PhD Soufyan\\Articles\\CoBRA_manuscript\\Priestley et al_2019_Pan-cancer whole-genome analyses of metastatic solid tumours2.pdf:application/pdf},
}

@article{shi_comprehensive_2022,
	title = {Comprehensive evaluation of computational methods for predicting cancer driver genes},
	volume = {23},
	issn = {1477-4054},
	url = {https://doi.org/10.1093/bib/bbab548},
	doi = {10.1093/bib/bbab548},
	abstract = {Optimal methods could effectively improve the accuracy of predicting and identifying candidate driver genes. Various computational methods based on mutational frequency, network and function approaches have been developed to identify mutation driver genes in cancer genomes. However, a comprehensive evaluation of the performance levels of network-, function- and frequency-based methods is lacking. In the present study, we assessed and compared eight performance criteria for eight network-based, one function-based and three frequency-based algorithms using eight benchmark datasets. Under different conditions, the performance of approaches varied in terms of network, measurement and sample size. The frequency-based driverMAPS and network-based HotNet2 methods showed the best overall performance. Network-based algorithms using protein–protein interaction networks outperformed the function- and the frequency-based approaches. Precision, F1 score and Matthews correlation coefficient were low for most approaches. Thus, most of these algorithms require stringent cutoffs to correctly distinguish driver and non-driver genes. We constructed a website named Cancer Driver Catalog (http://159.226.67.237/sun/cancer\_driver/), wherein we integrated the gene scores predicted by the foregoing software programs. This resource provides valuable guidance for cancer researchers and clinical oncologists prioritizing cancer driver gene candidates by using an optimal tool.},
	number = {2},
	urldate = {2024-03-26},
	journal = {Briefings in Bioinformatics},
	author = {Shi, Xiaohui and Teng, Huajing and Shi, Leisheng and Bi, Wenjian and Wei, Wenqing and Mao, Fengbiao and Sun, Zhongsheng},
	month = mar,
	year = {2022},
	pages = {bbab548},
	file = {Shi et al_2022_Comprehensive evaluation of computational methods for predicting cancer driver.pdf:C\:\\Users\\slr640\\My Drive\\PhD Soufyan\\notes\\articles\\CoBRA_manuscript\\IMPACT_manuscript\\Shi et al_2022_Comprehensive evaluation of computational methods for predicting cancer driver.pdf:application/pdf},
}

@article{giorgetti_human_2022,
	title = {Human thymoma-associated mutation of the {GTF2I} transcription factor impairs thymic epithelial progenitor differentiation in mice},
	volume = {5},
	copyright = {2022 The Author(s)},
	issn = {2399-3642},
	url = {https://www.nature.com/articles/s42003-022-04002-7},
	doi = {10.1038/s42003-022-04002-7},
	abstract = {Few human tumours present with a recurrent pathognomonic mutation in a transcription factor. Thymomas are an exception, with the majority of some subtypes exhibiting a distinct somatically acquired missense mutation in the general transcription factor GTF2I. Co-dominant expression of wild-type and mutated forms of Gtf2i in the mouse thymic epithelium is associated with aberrant thymic architecture and reduced thymopoietic activity. Phenotypic and molecular characterization of the mutant epithelium indicates that medullary differentiation is particularly affected as a result of impaired differentiation of bi-potent epithelial progenitors. The resulting gene expression signature is dominated by that of immature cortex-like thymic epithelial cells. TCR repertoire analysis of the cytopenic T cell compartment indicates efficient intrathymic selection; hence, despite marked homeostatic proliferation of T cell clones, autoimmunity is not observed. Thus, our transgenic mouse model recapitulates some aspects of the pathophysiology of a genetically defined type of human thymoma.},
	language = {en},
	number = {1},
	urldate = {2023-02-01},
	journal = {Communications Biology},
	author = {Giorgetti, Orlando B. and Nusser, Anja and Boehm, Thomas},
	month = sep,
	year = {2022},
	keywords = {Cancer, Genetics, \_tablet, Immunology},
	pages = {1--12},
	file = {Giorgetti et al_2022_Human thymoma-associated mutation of the GTF2I transcription factor impairs.pdf:C\:\\Users\\slr640\\My Drive\\PhD Soufyan\\Articles\\CoBRA_manuscript\\Giorgetti et al_2022_Human thymoma-associated mutation of the GTF2I transcription factor impairs.pdf:application/pdf},
}

@article{bille_gtf2i_2022,
	title = {{GTF2I} mutation in micronodular thymoma with lymphoid stroma},
	issn = {1472-4146},
	doi = {10.1136/jcp-2022-208655},
	abstract = {AIMS: Micronodular thymoma with lymphoid stroma is a rare subtype of thymoma with characteristic clinical and pathological features. Some of the features, such as indolent nature, principally spindle morphology and no significant association to myasthenia gravis, are shared with type A and AB thymoma, which is closely linked to GTF2I mutation. However, not much is known regarding the molecular genetics of this thymoma subtype. In this study, the GTF2I mutation status was investigated in 16 cases of micronodular thymoma.
METHODS: 16 micronodular thymomas were retrieved and the GTF2I mutation was tested by Sanger sequencing. The clinicopathological findings were documented.
RESULTS: GTF2I c.1271T{\textgreater}A p.(Leu424His) mutation within exon 15 was detected in 14 out of 16 tumours (87.5\%). Two patients died of other causes while all others remained alive with no evidence of recurrence during the follow-up period ranging from 19 to 188 months (median: 100 months).
CONCLUSIONS: GTF2I mutation status and presence of spindle cell morphology may indicate that type A and AB thymoma, and micronodular thymoma represent a group biologically distinct from type B thymomas, which generally lack this mutation.},
	language = {eng},
	journal = {Journal of Clinical Pathology},
	author = {Bille, Andrea and Fryer, Katherine and Wallace, Andrew and Nonaka, Daisuke},
	month = dec,
	year = {2022},
	pmid = {36600564},
	keywords = {DIAGNOSIS, MOLECULAR BIOLOGY, Morphological and Microscopic Findings},
	pages = {jcp--2022--208655},
}

@article{kopetz_encorafenib_2019,
	title = {Encorafenib, {Binimetinib}, and {Cetuximab} in {BRAF} {V600E}–{Mutated} {Colorectal} {Cancer}},
	volume = {381},
	issn = {0028-4793},
	url = {https://doi.org/10.1056/NEJMoa1908075},
	doi = {10.1056/NEJMoa1908075},
	number = {17},
	urldate = {2023-02-02},
	journal = {New England Journal of Medicine},
	author = {Kopetz, Scott and Grothey, Axel and Yaeger, Rona and Van Cutsem, Eric and Desai, Jayesh and Yoshino, Takayuki and Wasan, Harpreet and Ciardiello, Fortunato and Loupakis, Fotios and Hong, Yong Sang and Steeghs, Neeltje and Guren, Tormod K. and Arkenau, Hendrik-Tobias and Garcia-Alfonso, Pilar and Pfeiffer, Per and Orlov, Sergey and Lonardi, Sara and Elez, Elena and Kim, Tae-Won and Schellens, Jan H.M. and Guo, Christina and Krishnan, Asha and Dekervel, Jeroen and Morris, Van and Calvo Ferrandiz, Aitana and Tarpgaard, L.S. and Braun, Michael and Gollerkeri, Ashwin and Keir, Christopher and Maharry, Kati and Pickard, Michael and Christy-Bittel, Janna and Anderson, Lisa and Sandor, Victor and Tabernero, Josep},
	month = oct,
	year = {2019},
	pmid = {31566309},
	keywords = {\_tablet},
	pages = {1632--1643},
	file = {Kopetz et al_2019_Encorafenib, Binimetinib, and Cetuximab in BRAF V600E–Mutated Colorectal Cancer.pdf:C\:\\Users\\slr640\\My Drive\\PhD Soufyan\\Articles\\CoBRA_manuscript\\Kopetz et al_2019_Encorafenib, Binimetinib, and Cetuximab in BRAF V600E–Mutated Colorectal Cancer.pdf:application/pdf},
}

@article{loupakis_kras_2009,
	title = {{KRAS} codon 61, 146 and {BRAF} mutations predict resistance to cetuximab plus irinotecan in {KRAS} codon 12 and 13 wild-type metastatic colorectal cancer},
	volume = {101},
	copyright = {2009 The Author(s)},
	issn = {1532-1827},
	url = {https://www.nature.com/articles/6605177},
	doi = {10.1038/sj.bjc.6605177},
	abstract = {KRAS codons 12 and 13 mutations predict resistance to anti-EGFR monoclonal antibodies (moAbs) in metastatic colorectal cancer. Also, BRAF V600E mutation has been associated with resistance. Additional KRAS mutations are described in CRC.},
	language = {en},
	number = {4},
	urldate = {2023-02-02},
	journal = {British Journal of Cancer},
	author = {Loupakis, F. and Ruzzo, A. and Cremolini, C. and Vincenzi, B. and Salvatore, L. and Santini, D. and Masi, G. and Stasi, I. and Canestrari, E. and Rulli, E. and Floriani, I. and Bencardino, K. and Galluccio, N. and Catalano, V. and Tonini, G. and Magnani, M. and Fontanini, G. and Basolo, F. and Falcone, A. and Graziano, F.},
	month = aug,
	year = {2009},
	keywords = {Epidemiology, \_tablet, Oncology, Biomedicine, Cancer Research, Drug Resistance, general, Molecular Medicine},
	pages = {715--721},
	file = {Loupakis et al_2009_KRAS codon 61, 146 and BRAF mutations predict resistance to cetuximab plus.pdf:C\:\\Users\\slr640\\My Drive\\PhD Soufyan\\Articles\\CoBRA_manuscript\\Loupakis et al_2009_KRAS codon 61, 146 and BRAF mutations predict resistance to cetuximab plus.pdf:application/pdf},
}

@article{oh_spontaneous_2020,
	title = {Spontaneous mutations in the single {TTN} gene represent high tumor mutation burden},
	volume = {5},
	copyright = {2020 The Author(s)},
	issn = {2056-7944},
	url = {https://www.nature.com/articles/s41525-019-0107-6},
	doi = {10.1038/s41525-019-0107-6},
	abstract = {Tumor mutation burden (TMB) is an emerging biomarker, whose calculation requires targeted sequencing of many genes. We investigated if the measurement of mutation counts within a single gene is representative of TMB. Whole-exome sequencing (WES) data from the pan-cancer cohort (n = 10,224) of TCGA, and targeted sequencing (tNGS) and TTN gene sequencing from 24 colorectal cancer samples (AMC cohort) were analyzed. TTN was identified as the most frequently mutated gene within the pan-cancer cohort, and its mutation number best correlated with TMB assessed by WES (rho = 0.917, p {\textless} 2.2e-16). Colorectal cancer was one of good candidates for the application of this diagnostic model of TTN-TMB, and the correlation coefficients were 0.936 and 0.92 for TMB by WES and TMB by tNGS, respectively. Higher than expected TTN mutation frequencies observed in other FLAGS (FrequentLy mutAted GeneS) are associated with late replication time. Diagnostic accuracy for high TMB group did not differ between TTN-TMB and TMB assessed by tNGS. Classification modeling by machine learning using TTN-TMB for MSI-H diagnosis was constructed, and the diagnostic accuracy was 0.873 by area under the curve in external validation. TTN mutation was enriched in samples possessing high immunostimulatory signatures. We suggest that the mutation load within TTN represents high TMB status.},
	language = {en},
	number = {1},
	urldate = {2023-10-18},
	journal = {npj Genomic Medicine},
	author = {Oh, Ji-Hye and Jang, Se Jin and Kim, Jihun and Sohn, Insuk and Lee, Ji-Young and Cho, Eun Jeong and Chun, Sung-Min and Sung, Chang Ohk},
	month = jan,
	year = {2020},
	keywords = {Cancer genomics, Molecular medicine},
	pages = {1--11},
	file = {Oh et al_2020_Spontaneous mutations in the single TTN gene represent high tumor mutation.pdf:C\:\\Users\\slr640\\My Drive\\PhD Soufyan\\notes\\articles\\EMPTY_COLLECTION_NAME\\Oh et al_2020_Spontaneous mutations in the single TTN gene represent high tumor mutation.pdf:application/pdf},
}

@article{muzny_comprehensive_2012,
	title = {Comprehensive molecular characterization of human colon and rectal cancer},
	volume = {487},
	issn = {0028-0836},
	url = {http://dx.doi.org/10.1038/nature11252},
	doi = {10.1038/nature11252},
	abstract = {To characterize somatic alterations in colorectal carcinoma, we conducted a genome-scale analysis of 276 samples, analysing exome sequence, DNA copy number, promoter methylation and messenger RNA and microRNA expression. A subset of these samples (97) underwent low-depth-of-coverage whole-genome sequencing. In total, 16\% of colorectal carcinomas were found to be hypermutated: three-quarters of these had the expected high microsatellite instability, usually with hypermethylation and MLH1 silencing, and one-quarter had somatic mismatch-repair gene and polymerase μ (POLE) mutations. Excluding the hypermutated cancers, colon and rectum cancers were found to have considerably similar patterns of genomic alteration. Twenty-four genes were significantly mutated, and in addition to the expected APC, TP53, SMAD4, PIK3CA and KRAS mutations, we found frequent mutations in ARID1A, SOX9 and FAM123B. Recurrent copy-number alterations include potentially drug-targetable amplifications of ERBB2 and newly discovered amplification of IGF2. Recurrent chromosomal translocations include the fusion of NAV2 and WNT pathway member TCF7L1. Integrative analyses suggest new markers for aggressive colorectal carcinoma and an important role for MYC-directed transcriptional activation and repression. © 2012 Macmillan Publishers Limited. All rights reserved.},
	number = {7407},
	journal = {Nature},
	author = {Muzny, Donna M. and Bainbridge, Matthew N. and Chang, Kyle and Dinh, Huyen H. and Drummond, Jennifer A. and Fowler, Gerald and Kovar, Christie L. and Lewis, Lora R. and Morgan, Margaret B. and Newsham, Irene F. and Reid, Jeffrey G. and Santibanez, Jireh and Shinbrot, Eve and Trevino, Lisa R. and Wu, Yuan Qing and Wang, Min and Gunaratne, Preethi and Donehower, Lawrence A. and Creighton, Chad J. and Wheeler, David A. and Gibbs, Richard A. and Lawrence, Michael S. and Voet, Douglas and Jing, Rui and Cibulskis, Kristian and Sivachenko, Andrey and Stojanov, Petar and McKenna, Aaron and Lander, Eric S. and Gabriel, Stacey and Ding, Li and Fulton, Robert S. and Koboldt, Daniel C. and Wylie, Todd and Walker, Jason and Dooling, David J. and Fulton, Lucinda and Delehaunty, Kim D. and Fronick, Catrina C. and Demeter, Ryan and Mardis, Elaine R. and Wilson, Richard K. and Chu, Anna L. Andy and Chun, Hye Jung E. and Mungall, Andrew J. and Pleasance, Erin and Gordon Robertson, A. and Stoll, Dominik and Balasundaram, Miruna and Birol, Inanc and Butterfield, Yaron S.N. and Chuah, Eric and Coope, Robin J.N. and Dhalla, Noreen and Guin, Ranabir and Hirst, Carrie and Hirst, Martin and Holt, Robert A. and Lee, Darlene and Li, Haiyan I. and Mayo, Michael and Moore, Richard A. and Schein, Jacqueline E. and Slobodan, Jared R. and Tam, Angela and Thiessen, Nina and Varhol, Richard and Zeng, Thomas and Zhao, Yongjun and Jones, Steven J.M. and Marra, Marco A. and Bass, Adam J. and Ramos, Alex H. and Saksena, Gordon and Cherniack, Andrew D. and Schumacher, Stephen E. and Tabak, Barbara and Carter, Scott L. and Pho, Nam H. and Nguyen, Huy and Onofrio, Robert C. and Crenshaw, Andrew and Ardlie, Kristin and Beroukhim, Rameen and Winckler, Wendy and Meyerson, Matthew and Protopopov, Alexei and Hadjipanayis, Angela and Lee, Eunjung and Xi, Ruibin and Yang, Lixing Liming Lixing and Ren, Xiaojia and Sathiamoorthy, Narayanan and Chen, Peng Chieh and Haseley, Psalm and Xiao, Yonghong and Lee, Semin and Seidman, Jonathan and Chin, Lynda and Park, Peter J. and Kucherlapati, Raju and Todd Auman, J. and Hoadley, Katherine A. and Du, Ying and Wilkerson, Matthew D. and Shi, Yan and Liquori, Christina and Meng, Shaowu and Li, Ling and Turman, Yidi J. and Topal, Michael D. and Tan, Donghui and Waring, Scot and Buda, Elizabeth and Walsh, Jesse and Jones, Corbin D. and Mieczkowski, Piotr A. and Singh, Darshan and Wu, Junyuan and Gulabani, Anisha and Dolina, Peter and Bodenheimer, Tom and Hoyle, Alan P. and Simons, Janae V. and Soloway, Matthew and Mose, Lisle E. and Jefferys, Stuart R. and Balu, Saianand and O'Connor, Brian D. and Prins, Jan F. and Chiang, Derek Y. and Neil Hayes, D. and Perou, Charles M. and Hinoue, Toshinori and Weisenberger, Daniel J. and Maglinte, Dennis T. and Pan, Fei and Berman, Benjamin P. and Van Den Berg, David J. and Shen, Hui and Triche, Timothy and Baylin, Stephen B. and Laird, Peter W. and Getz, Gad and Noble, Michael and Voat, Doug and Gehlenborg, Nils and Dicara, Daniel and Zhang, Juinhua and Zhang, Hailei and Wu, Chang Jiun and Liu, Spring Yingchun and Shukla, Sachet and Zhou, Lihua and Lin, Pei and Park, Richard W. and Nazaire, Marc Danie and Robinson, Jim and Thorvaldsdottir, Helga and Mesirov, Jill and Thorsson, Vesteinn and Reynolds, Sheila M. and Bernard, Brady and Kreisberg, Richard and Lin, Jake and Iype, Lisa and Bressler, Ryan and Erkkilä, Timo and Gundapuneni, Madhumati and Liu, Yuexin and Norberg, Adam and Robinson, Tom and Yang, Da and Zhang, Wei and Shmulevich, Ilya and De Ronde, Jorma J. and Schultz, Nikolaus and Cerami, Ethan and Ciriello, Giovanni and Goldberg, Arthur P. and Gross, Benjamin and Jacobsen, Anders and Gao, Jianjiong and Kaczkowski, Bogumil and Sinha, Rileen and Arman Aksoy, B. and Antipin, Yevgeniy and Reva, Boris and Shen, Ronglai and Taylor, Barry S. and Ladanyi, Marc and Sander, Chris and Akbani, Rehan and Zhang, Nianxiang and Broom, Bradley M. and Casasent, Tod and Unruh, Anna and Wakefield, Chris and Hamilton, Stanley R. and Craig Cason, R. and Baggerly, Keith A. and Weinstein, John N. and Haussler, David and Benz, Christopher C. and Stuart, Joshua M. and Benz, Stephen C. and Zachary Sanborn, J. and Vaske, Charles J. and Zhu, Jingchun and Szeto, Christopher and Scott, Gary K. and Yau, Christina and Ng, Sam and Goldstein, Ted and Ellrott, Kyle and Collisson, Eric and Cozen, Aaron E. and Zerbino, Daniel and Wilks, Christopher and Craft, Brian and Spellman, Paul and Penny, Robert and Shelton, Troy and Hatfield, Martha and Morris, Scott and Yena, Peggy and Shelton, Candace and Sherman, Mark and Paulauskis, Joseph and Gastier-Foster, Julie M. and Bowen, Jay and Ramirez, Nilsa C. and Black, Aaron and Pyatt, Robert and Wise, Lisa and White, Peter and Bertagnolli, Monica and Brown, Jen and Chan, Timothy A. and Chu, Gerald C. and Czerwinski, Christine and Denstman, Fred and Dhir, Rajiv and Dörner, Arnulf and Fuchs, Charles S. and Guillem, Jose G. and Iacocca, Mary and Juhl, Hartmut and Kaufman, Andrew and Iii, Bernard Kohl and Van Le, Xuan and Mariano, Maria C. and Medina, Elizabeth N. and Meyers, Michael and Nash, Garrett M. and Paty, Phillip B. and Petrelli, Nicholas and Rabeno, Brenda and Richards, William G. and Solit, David and Swanson, Pat and Temple, Larissa and Tepper, Joel E. and Thorp, Richard and Vakiani, Efsevia and Weiser, Martin R. and Willis, Joseph E. and Witkin, Gary and Zeng, Zhaoshi and Zinner, Michael J. and Zornig, Carsten and Jensen, Mark A. and Sfeir, Robert and Kahn, Ari B. and Chu, Anna L. Andy and Kothiyal, Prachi and Wang, Zhining and Snyder, Eric E. and Pontius, Joan and Pihl, Todd D. and Ayala, Brenda and Backus, Mark and Walton, Jessica and Whitmore, Jon and Baboud, Julien and Berton, Dominique L. and Nicholls, Matthew C. and Srinivasan, Deepak and Raman, Rohini and Girshik, Stanley and Kigonya, Peter A. and Alonso, Shelley and Sanbhadti, Rashmi N. and Barletta, Sean P. and Greene, John M. and Pot, David A. and Shaw, Kenna R.Mills and Dillon, Laura A.L. and Buetow, Ken and Davidsen, Tanja and Demchok, John A. and Eley, Greg and Ferguson, Martin and Fielding, Peter and Schaefer, Carl and Sheth, Margi and Yang, Lixing Liming Lixing and Guyer, Mark S. and Ozenberger, Bradley A. and Palchik, Jacqueline D. and Peterson, Jane and Sofia, Heidi J. and Thomson., Elizabeth},
	month = jul,
	year = {2012},
	pmid = {22810696},
	
	keywords = {Zotero Import (May 26), Zotero Import (May 26)/My Library, Chromosome abnormality, Colorectal cancer, DNA sequencing, Genomics},
	pages = {330--337},
	file = {Muzny et al_2012_Comprehensive molecular characterization of human colon and rectal cancer.pdf:C\:\\Users\\slr640\\My Drive\\PhD Soufyan\\notes\\articles\\Muzny et al_2012_Comprehensive molecular characterization of human colon and rectal cancer.pdf:application/pdf;Muzny et al_2012_Comprehensive molecular characterization of human colon and rectal cancer.pdf:C\:\\Users\\slr640\\My Drive\\PhD Soufyan\\notes\\articles\\Muzny et al_2012_Comprehensive molecular characterization of human colon and rectal cancer2.pdf:application/pdf;Snapshot:C\:\\Users\\slr640\\Zotero\\storage\\F7SAW9C6\\nature11252.html:text/html},
}

@article{datta_tumor_2020,
	title = {Tumor {Suppressors} {Having} {Oncogenic} {Functions}: {The} {Double} {Agents}},
	volume = {10},
	issn = {2073-4409},
	shorttitle = {Tumor {Suppressors} {Having} {Oncogenic} {Functions}},
	doi = {10.3390/cells10010046},
	abstract = {Cancer progression involves multiple genetic and epigenetic events, which involve gain-of-functions of oncogenes and loss-of-functions of tumor suppressor genes. Classical tumor suppressor genes are recessive in nature, anti-proliferative, and frequently found inactivated or mutated in cancers. However, extensive research over the last few years have elucidated that certain tumor suppressor genes do not conform to these standard definitions and might act as "double agents", playing contrasting roles in vivo in cells, where either due to haploinsufficiency, epigenetic hypermethylation, or due to involvement with multiple genetic and oncogenic events, they play an enhanced proliferative role and facilitate the pathogenesis of cancer. This review discusses and highlights some of these exceptions; the genetic events, cellular contexts, and mechanisms by which four important tumor suppressors-pRb, PTEN, FOXO, and PML display their oncogenic potentials and pro-survival traits in cancer.},
	language = {eng},
	number = {1},
	journal = {Cells},
	author = {Datta, Neerajana and Chakraborty, Shrabastee and Basu, Malini and Ghosh, Mrinal K.},
	month = dec,
	year = {2020},
	pmid = {33396222},
	pmcid = {PMC7824251},
	keywords = {Humans, Neoplasms, Signal Transduction, Mutation, Tumor Suppressor Proteins, cancer, Gene Expression Regulation, Neoplastic, Oncogenes, Carcinogenesis, PTEN, Forkhead Box Protein O1, FOXO, PML, Promyelocytic Leukemia Protein, Protein Interaction Maps, PTEN Phosphohydrolase, Rb, Retinoblastoma Protein, tumor suppressor genes},
	pages = {46},
	file = {Datta et al_2020_Tumor Suppressors Having Oncogenic Functions.pdf:C\:\\Users\\slr640\\My Drive\\PhD Soufyan\\notes\\articles\\EMPTY_COLLECTION_NAME\\Datta et al_2020_Tumor Suppressors Having Oncogenic Functions.pdf:application/pdf},
}

@article{berger_continuum_2011,
	title = {A continuum model for tumour suppression},
	volume = {476},
	issn = {1476-4687},
	doi = {10.1038/nature10275},
	abstract = {This year, 2011, marks the forty-year anniversary of the statistical analysis of retinoblastoma that provided the first evidence that tumorigenesis can be initiated by as few as two mutations. This work provided the foundation for the two-hit hypothesis that explained the role of recessive tumour suppressor genes (TSGs) in dominantly inherited cancer susceptibility syndromes. However, four decades later, it is now known that even partial inactivation of tumour suppressors can critically contribute to tumorigenesis. Here we analyse this evidence and propose a continuum model of TSG function to explain the full range of TSG mutations found in cancer.},
	language = {eng},
	number = {7359},
	journal = {Nature},
	author = {Berger, Alice H. and Knudson, Alfred G. and Pandolfi, Pier Paolo},
	month = aug,
	year = {2011},
	pmid = {21833082},
	pmcid = {PMC3206311},
	keywords = {Animals, Humans, Neoplasms, Cell Transformation, Neoplastic, Genetic Predisposition to Disease, Models, Genetic, Genes, Tumor Suppressor, Haploinsufficiency},
	pages = {163--169},
	file = {Berger et al_2011_A continuum model for tumour suppression.pdf:C\:\\Users\\slr640\\My Drive\\PhD Soufyan\\notes\\articles\\EMPTY_COLLECTION_NAME\\Berger et al_2011_A continuum model for tumour suppression.pdf:application/pdf},
}

@article{jones_specific_2017,
	title = {Specific mutations in {KRAS} codon 12 are associated with worse overall survival in patients with advanced and recurrent colorectal cancer},
	volume = {116},
	copyright = {2017 The Author(s)},
	issn = {1532-1827},
	url = {https://www.nature.com/articles/bjc201737},
	doi = {10.1038/bjc.2017.37},
	abstract = {Activating mutations in KRAS have been suggested as potential predictive and prognostic biomarkers. However, the prognostic impact of specific point mutations remains less clear. This study assessed the prognostic impact of specific KRAS mutations on survival for patients with colorectal cancer.},
	language = {en},
	number = {7},
	urldate = {2023-02-03},
	journal = {British Journal of Cancer},
	author = {Jones, Robert P. and Sutton, Paul A. and Evans, Jonathan P. and Clifford, Rachel and McAvoy, Andrew and Lewis, James and Rousseau, Abigail and Mountford, Roger and McWhirter, Derek and Malik, Hassan Z.},
	month = mar,
	year = {2017},
	keywords = {Colorectal cancer, Prognosis, Mutation, \_tablet, Oncogene proteins},
	pages = {923--929},
	file = {Jones et al_2017_Specific mutations in KRAS codon 12 are associated with worse overall survival.pdf:C\:\\Users\\slr640\\My Drive\\PhD Soufyan\\Articles\\CoBRA_manuscript\\Jones et al_2017_Specific mutations in KRAS codon 12 are associated with worse overall survival.pdf:application/pdf},
}

@article{yoon_kras_2014,
	title = {{KRAS} {Codon} 12 and 13 {Mutations} in {Relation} to {Disease}-{Free} {Survival} in {BRAF}–{Wild}-{Type} {Stage} {III} {Colon} {Cancers} from an {Adjuvant} {Chemotherapy} {Trial} ({N0147} {Alliance})},
	volume = {20},
	issn = {1078-0432},
	url = {https://doi.org/10.1158/1078-0432.CCR-13-3140},
	doi = {10.1158/1078-0432.CCR-13-3140},
	abstract = {Purpose: We examined the prognostic impact of specific KRAS mutations in patients with stage III colon adenocarcinoma receiving adjuvant FOLFOX alone or combined with cetuximab in a phase III trial (N0147). Analysis was restricted to BRAF–wild-type tumors, because BRAF mutation was associated with poor prognosis, and BRAF and KRAS mutations are mutually exclusive.Experimental Design: The seven most common KRAS mutations in codon 12 and codon 13 were examined in 2,478 BRAF–wild-type tumors. Because KRAS mutations in codon 12 (n = 779) or 13 (n = 220) were not predictive of adjuvant cetuximab benefit, study arms were pooled for analysis. Disease-free survival (DFS) was evaluated by HRs using Cox models.Results:KRAS mutations in codon 12 (multivariate HR, 1.52; 95\% confidence interval, CI, 1.28–1.80; P \&lt; 0.0001) or codon 13 (multivariate HR, 1.36; 95\% CI, 1.04–1.77; P = 0.0248) were significantly associated with shorter DFS compared with patients with wild-type KRAS/BRAF tumors, independent of covariates. KRAS codon 12 mutations were independently associated with proficient mismatch repair (P \&lt; 0.0001), proximal tumor site (P \&lt; 0.0001), low grade, age, and sex, whereas codon 13 mutations were associated with proximal site (P \&lt; 0.0001).Conclusion:KRAS mutations in either codon 12 or 13 are associated with inferior survival in patients with resected stage III colon cancer. These data highlight the importance of accurate molecular characterization and the significant role of KRAS mutations in both codons in the progression of this malignancy in the adjuvant setting. Clin Cancer Res; 20(11); 3033–43. ©2014 AACR.},
	number = {11},
	urldate = {2023-02-03},
	journal = {Clinical Cancer Research},
	author = {Yoon, Harry H. and Tougeron, David and Shi, Qian and Alberts, Steven R. and Mahoney, Michelle R. and Nelson, Garth D. and Nair, Suresh G. and Thibodeau, Stephen N. and Goldberg, Richard M. and Sargent, Daniel J. and Sinicrope, Frank A. and {for the Alliance for Clinical Trials in Oncology}},
	month = may,
	year = {2014},
	keywords = {\_tablet},
	pages = {3033--3043},
	file = {Snapshot:C\:\\Users\\slr640\\Zotero\\storage\\VHP8XY87\\KRAS-Codon-12-and-13-Mutations-in-Relation-to.html:text/html;Yoon et al_2014_KRAS Codon 12 and 13 Mutations in Relation to Disease-Free Survival in.pdf:C\:\\Users\\slr640\\My Drive\\PhD Soufyan\\Articles\\CoBRA_manuscript\\Yoon et al_2014_KRAS Codon 12 and 13 Mutations in Relation to Disease-Free Survival in.pdf:application/pdf},
}

@article{sakthianandeswaren_macrod2_2018,
	title = {{MACROD2} {Haploinsufficiency} {Impairs} {Catalytic} {Activity} of {PARP1} and {Promotes} {Chromosome} {Instability} and {Growth} of {Intestinal} {Tumors}},
	volume = {8},
	issn = {2159-8274},
	url = {https://doi.org/10.1158/2159-8290.CD-17-0909},
	doi = {10.1158/2159-8290.CD-17-0909},
	abstract = {ADP-ribosylation is an important posttranslational protein modification that regulates diverse biological processes, controlled by dedicated transferases and hydrolases. Here, we show that frequent deletions (∼30\%) of the MACROD2 mono-ADP-ribosylhydrolase locus in human colorectal cancer cause impaired PARP1 transferase activity in a gene dosage–dependent manner. MACROD2 haploinsufficiency alters DNA repair and sensitivity to DNA damage and results in chromosome instability. Heterozygous and homozygous depletion of Macrod2 enhances intestinal tumorigenesis in ApcMin/+ mice and the growth of human colorectal cancer xenografts. MACROD2 deletion in sporadic colorectal cancer is associated with the extent of chromosome instability, independent of clinical parameters and other known genetic drivers. We conclude that MACROD2 acts as a haploinsufficient tumor suppressor, with loss of function promoting chromosome instability, thereby driving cancer evolution.Significance: Chromosome instability (CIN) is a hallmark of cancer. We identify MACROD2 deletion as a cause of CIN in human colorectal cancer. MACROD2 loss causes repression of PARP1 activity, impairing DNA repair. MACROD2 haploinsufficiency promotes CIN and intestinal tumor growth. Our results reveal MACROD2 as a major caretaker tumor suppressor gene. Cancer Discov; 8(8); 988–1005. ©2018 AACR.See related commentary by Jin and Burkard, p. 921.This article is highlighted in the In This Issue feature, p. 899},
	number = {8},
	urldate = {2023-10-06},
	journal = {Cancer Discovery},
	author = {Sakthianandeswaren, Anuratha and Parsons, Marie J. and Mouradov, Dmitri and MacKinnon, Ruth N. and Catimel, Bruno and Liu, Sheng and Palmieri, Michelle and Love, Christopher and Jorissen, Robert N. and Li, Shan and Whitehead, Lachlan and Putoczki, Tracy L. and Preaudet, Adele and Tsui, Cary and Nowell, Cameron J. and Ward, Robyn L. and Hawkins, Nicholas J. and Desai, Jayesh and Gibbs, Peter and Ernst, Matthias and Street, Ian and Buchert, Michael and Sieber, Oliver M.},
	month = aug,
	year = {2018},
	pages = {988--1005},
	file = {Full Text PDF:C\:\\Users\\slr640\\Zotero\\storage\\F8K9CHY7\\Sakthianandeswaren et al. - 2018 - MACROD2 Haploinsufficiency Impairs Catalytic Activ.pdf:application/pdf;Sakthianandeswaren et al_2018_MACROD2 Haploinsufficiency Impairs Catalytic Activity of PARP1 and Promotes.pdf:C\:\\Users\\slr640\\My Drive\\PhD Soufyan\\notes\\articles\\EMPTY_COLLECTION_NAME\\Sakthianandeswaren et al_2018_MACROD2 Haploinsufficiency Impairs Catalytic Activity of PARP1 and Promotes.pdf:application/pdf;Sakthianandeswaren et al_MACROD2 Haploinsufficiency Impairs Catalytic Activity of PARP1 and Promotes.pdf:C\:\\Users\\slr640\\My Drive\\PhD Soufyan\\notes\\articles\\Sakthianandeswaren et al_MACROD2 Haploinsufficiency Impairs Catalytic Activity of PARP1 and Promotes.pdf:application/pdf;Snapshot:C\:\\Users\\slr640\\Zotero\\storage\\M9XTVXE9\\MACROD2-Haploinsufficiency-Impairs-Catalytic.html:text/html},
}

@article{van_den_broek_macrod2_2018,
	title = {{MACROD2} expression predicts response to 5-{FU}-based chemotherapy in stage {III} colon cancer},
	volume = {9},
	issn = {1949-2553},
	doi = {10.18632/oncotarget.25655},
	abstract = {BACKGROUND: Colorectal cancer (CRC) is caused by genetic aberrations. MACROD2 is commonly involved in somatic focal DNA copy number losses, in more than one-third of CRCs. In this study, we aimed to investigate the association of MACROD2 protein expression with clinical outcome in stage II and stage III colon cancer.
METHODS: Tissue microarrays (TMA) containing formalin-fixed paraffin-embedded tissue cores from 386 clinically well-annotated primary stage II and III colon cancers were stained by immunohistochemistry and evaluated for MACROD2 protein expression. Disease-free survival (DFS) analysis was performed to estimate association with clinical outcome.
RESULTS: Loss of nuclear MACROD2 protein expression in epithelial neoplastic cells of stage III microsatellite stable (MSS) colon cancers was associated with poor DFS within the subgroup of 59 patients who received 5-fluorouracil (5-FU)-based adjuvant chemotherapy (p=0.005; HR=3.8, 95\% CI 1.4-10.0).
CONCLUSION: These data indicate that low nuclear expression of MACROD2 is associated with poor prognosis of patients with stage III MSS primary colon cancer who were treated with 5-FU-based adjuvant chemotherapy.},
	language = {eng},
	number = {50},
	journal = {Oncotarget},
	author = {van den Broek, Evert and den Uil, Sjoerd H. and Coupé, Veerle M. H. and Delis-van Diemen, Pien M. and Bolijn, Anne S. and Bril, Herman and Stockmann, Hein B. A. C. and van Grieken, Nicole C. T. and Meijer, Gerrit A. and Fijneman, Remond J. A.},
	month = jun,
	year = {2018},
	pmid = {30034629},
	pmcid = {PMC6047676},
	keywords = {colon cancer, MACROD2, \_tablet, disease recurrence, predictive biomarker, response to chemotherapy},
	pages = {29445--29452},
	file = {van den Broek et al_2018_MACROD2 expression predicts response to 5-FU-based chemotherapy in stage III.pdf:C\:\\Users\\slr640\\Zotero\\storage\\M8EWUZA8\\van den Broek et al_2018_MACROD2 expression predicts response to 5-FU-based chemotherapy in stage III.pdf:application/pdf},
}

@article{morkel_similar_2015,
	title = {Similar but different: distinct roles for {KRAS} and {BRAF} oncogenes in colorectal cancer development and therapy resistance},
	volume = {6},
	issn = {1949-2553},
	shorttitle = {Similar but different},
	url = {https://www.oncotarget.com/article/4750/text/},
	doi = {10.18632/oncotarget.4750},
	abstract = {https://doi.org/10.18632/oncotarget.4750 Markus Morkel, Pamela Riemer, Hendrik Bläker, Christine Sers},
	language = {en},
	number = {25},
	urldate = {2023-02-03},
	journal = {Oncotarget},
	author = {Morkel, Markus and Riemer, Pamela and Bläker, Hendrik and Sers, Christine},
	month = jul,
	year = {2015},
	
	keywords = {\_tablet},
	pages = {20785--20800},
	file = {Morkel et al_2015_Similar but different.pdf:C\:\\Users\\slr640\\My Drive\\PhD Soufyan\\Articles\\CoBRA_manuscript\\Morkel et al_2015_Similar but different.pdf:application/pdf},
}

@article{hanahan_hallmarks_2022,
	title = {Hallmarks of {Cancer}: {New} {Dimensions}},
	volume = {12},
	issn = {2159-8274, 2159-8290},
	shorttitle = {Hallmarks of {Cancer}},
	url = {https://aacrjournals.org/cancerdiscovery/article/12/1/31/675608/Hallmarks-of-Cancer-New-DimensionsHallmarks-of},
	doi = {10.1158/2159-8290.CD-21-1059},
	abstract = {The hallmarks of cancer conceptualization is a heuristic tool for distilling the vast complexity of cancer phenotypes and genotypes into a provisional set of underlying principles. As knowledge of cancer mechanisms has progressed, other facets of the disease have emerged as potential refinements. Herein, the prospect is raised that phenotypic plasticity and disrupted differentiation is a discrete hallmark capability, and that nonmutational epigenetic reprogramming and polymorphic microbiomes both constitute distinctive enabling characteristics that facilitate the acquisition of hallmark capabilities. Additionally, senescent cells, of varying origins, may be added to the roster of functionally important cell types in the tumor microenvironment.},
	language = {en},
	number = {1},
	urldate = {2022-06-26},
	journal = {Cancer Discovery},
	author = {Hanahan, Douglas},
	month = jan,
	year = {2022},
	keywords = {IMPACT\_paper, \_tablet},
	pages = {31--46},
	file = {Hanahan_2022_Hallmarks of Cancer.pdf:C\:\\Users\\slr640\\My Drive\\PhD Soufyan\\notes\\articles\\CoBRA_manuscript\\IMPACT_manuscript\\Hanahan_2022_Hallmarks of Cancer.pdf:application/pdf},
}

@article{sanchez-vega_oncogenic_2018,
	title = {Oncogenic {Signaling} {Pathways} in {The} {Cancer} {Genome} {Atlas}},
	volume = {173},
	issn = {00928674},
	url = {https://linkinghub.elsevier.com/retrieve/pii/S0092867418303593},
	doi = {10.1016/j.cell.2018.03.035},
	language = {en},
	number = {2},
	urldate = {2022-01-01},
	journal = {Cell},
	author = {Sanchez-Vega, Francisco and Mina, Marco and Armenia, Joshua and Chatila, Walid K. and Luna, Augustin and La, Konnor C. and Dimitriadoy, Sofia and Liu, David L. and Kantheti, Havish S. and Saghafinia, Sadegh and Chakravarty, Debyani and Daian, Foysal and Gao, Qingsong and Bailey, Matthew H. and Liang, Wen-Wei and Foltz, Steven M. and Shmulevich, Ilya and Ding, Li and Heins, Zachary and Ochoa, Angelica and Gross, Benjamin and Gao, Jianjiong and Zhang, Hongxin and Kundra, Ritika and Kandoth, Cyriac and Bahceci, Istemi and Dervishi, Leonard and Dogrusoz, Ugur and Zhou, Wanding and Shen, Hui and Laird, Peter W. and Way, Gregory P. and Greene, Casey S. and Liang, Han and Xiao, Yonghong and Wang, Chen and Iavarone, Antonio and Berger, Alice H. and Bivona, Trever G. and Lazar, Alexander J. and Hammer, Gary D. and Giordano, Thomas and Kwong, Lawrence N. and McArthur, Grant and Huang, Chenfei and Tward, Aaron D. and Frederick, Mitchell J. and McCormick, Frank and Meyerson, Matthew and Van Allen, Eliezer M. and Cherniack, Andrew D. and Ciriello, Giovanni and Sander, Chris and Schultz, Nikolaus and Caesar-Johnson, Samantha J. and Demchok, John A. and Felau, Ina and Kasapi, Melpomeni and Ferguson, Martin L. and Hutter, Carolyn M. and Sofia, Heidi J. and Tarnuzzer, Roy and Wang, Zhining and Yang, Liming and Zenklusen, Jean C. and Zhang, Jiashan (Julia) and Chudamani, Sudha and Liu, Jia and Lolla, Laxmi and Naresh, Rashi and Pihl, Todd and Sun, Qiang and Wan, Yunhu and Wu, Ye and Cho, Juok and DeFreitas, Timothy and Frazer, Scott and Gehlenborg, Nils and Getz, Gad and Heiman, David I. and Kim, Jaegil and Lawrence, Michael S. and Lin, Pei and Meier, Sam and Noble, Michael S. and Saksena, Gordon and Voet, Doug and Zhang, Hailei and Bernard, Brady and Chambwe, Nyasha and Dhankani, Varsha and Knijnenburg, Theo and Kramer, Roger and Leinonen, Kalle and Liu, Yuexin and Miller, Michael and Reynolds, Sheila and Shmulevich, Ilya and Thorsson, Vesteinn and Zhang, Wei and Akbani, Rehan and Broom, Bradley M. and Hegde, Apurva M. and Ju, Zhenlin and Kanchi, Rupa S. and Korkut, Anil and Li, Jun and Liang, Han and Ling, Shiyun and Liu, Wenbin and Lu, Yiling and Mills, Gordon B. and Ng, Kwok-Shing and Rao, Arvind and Ryan, Michael and Wang, Jing and Weinstein, John N. and Zhang, Jiexin and Abeshouse, Adam and Armenia, Joshua and Chakravarty, Debyani and Chatila, Walid K. and de Bruijn, Ino and Gao, Jianjiong and Gross, Benjamin E. and Heins, Zachary J. and Kundra, Ritika and La, Konnor and Ladanyi, Marc and Luna, Augustin and Nissan, Moriah G. and Ochoa, Angelica and Phillips, Sarah M. and Reznik, Ed and Sanchez-Vega, Francisco and Sander, Chris and Schultz, Nikolaus and Sheridan, Robert and Sumer, S. Onur and Sun, Yichao and Taylor, Barry S. and Wang, Jioajiao and Zhang, Hongxin and Anur, Pavana and Peto, Myron and Spellman, Paul and Benz, Christopher and Stuart, Joshua M. and Wong, Christopher K. and Yau, Christina and Hayes, D. Neil and Parker, Joel S. and Wilkerson, Matthew D. and Ally, Adrian and Balasundaram, Miruna and Bowlby, Reanne and Brooks, Denise and Carlsen, Rebecca and Chuah, Eric and Dhalla, Noreen and Holt, Robert and Jones, Steven J.M. and Kasaian, Katayoon and Lee, Darlene and Ma, Yussanne and Marra, Marco A. and Mayo, Michael and Moore, Richard A. and Mungall, Andrew J. and Mungall, Karen and Robertson, A. Gordon and Sadeghi, Sara and Schein, Jacqueline E. and Sipahimalani, Payal and Tam, Angela and Thiessen, Nina and Tse, Kane and Wong, Tina and Berger, Ashton C. and Beroukhim, Rameen and Cherniack, Andrew D. and Cibulskis, Carrie and Gabriel, Stacey B. and Gao, Galen F. and Ha, Gavin and Meyerson, Matthew and Schumacher, Steven E. and Shih, Juliann and Kucherlapati, Melanie H. and Kucherlapati, Raju S. and Baylin, Stephen and Cope, Leslie and Danilova, Ludmila and Bootwalla, Moiz S. and Lai, Phillip H. and Maglinte, Dennis T. and Van Den Berg, David J. and Weisenberger, Daniel J. and Auman, J. Todd and Balu, Saianand and Bodenheimer, Tom and Fan, Cheng and Hoadley, Katherine A. and Hoyle, Alan P. and Jefferys, Stuart R. and Jones, Corbin D. and Meng, Shaowu and Mieczkowski, Piotr A. and Mose, Lisle E. and Perou, Amy H. and Perou, Charles M. and Roach, Jeffrey and Shi, Yan and Simons, Janae V. and Skelly, Tara and Soloway, Matthew G. and Tan, Donghui and Veluvolu, Umadevi and Fan, Huihui and Hinoue, Toshinori and Laird, Peter W. and Shen, Hui and Zhou, Wanding and Bellair, Michelle and Chang, Kyle and Covington, Kyle and Creighton, Chad J. and Dinh, Huyen and Doddapaneni, HarshaVardhan and Donehower, Lawrence A. and Drummond, Jennifer and Gibbs, Richard A. and Glenn, Robert and Hale, Walker and Han, Yi and Hu, Jianhong and Korchina, Viktoriya and Lee, Sandra and Lewis, Lora and Li, Wei and Liu, Xiuping and Morgan, Margaret and Morton, Donna and Muzny, Donna and Santibanez, Jireh and Sheth, Margi and Shinbrot, Eve and Wang, Linghua and Wang, Min and Wheeler, David A. and Xi, Liu and Zhao, Fengmei and Hess, Julian and Appelbaum, Elizabeth L. and Bailey, Matthew and Cordes, Matthew G. and Ding, Li and Fronick, Catrina C. and Fulton, Lucinda A. and Fulton, Robert S. and Kandoth, Cyriac and Mardis, Elaine R. and McLellan, Michael D. and Miller, Christopher A. and Schmidt, Heather K. and Wilson, Richard K. and Crain, Daniel and Curley, Erin and Gardner, Johanna and Lau, Kevin and Mallery, David and Morris, Scott and Paulauskis, Joseph and Penny, Robert and Shelton, Candace and Shelton, Troy and Sherman, Mark and Thompson, Eric and Yena, Peggy and Bowen, Jay and Gastier-Foster, Julie M. and Gerken, Mark and Leraas, Kristen M. and Lichtenberg, Tara M. and Ramirez, Nilsa C. and Wise, Lisa and Zmuda, Erik and Corcoran, Niall and Costello, Tony and Hovens, Christopher and Carvalho, Andre L. and de Carvalho, Ana C. and Fregnani, José H. and Longatto-Filho, Adhemar and Reis, Rui M. and Scapulatempo-Neto, Cristovam and Silveira, Henrique C.S. and Vidal, Daniel O. and Burnette, Andrew and Eschbacher, Jennifer and Hermes, Beth and Noss, Ardene and Singh, Rosy and Anderson, Matthew L. and Castro, Patricia D. and Ittmann, Michael and Huntsman, David and Kohl, Bernard and Le, Xuan and Thorp, Richard and Andry, Chris and Duffy, Elizabeth R. and Lyadov, Vladimir and Paklina, Oxana and Setdikova, Galiya and Shabunin, Alexey and Tavobilov, Mikhail and McPherson, Christopher and Warnick, Ronald and Berkowitz, Ross and Cramer, Daniel and Feltmate, Colleen and Horowitz, Neil and Kibel, Adam and Muto, Michael and Raut, Chandrajit P. and Malykh, Andrei and Barnholtz-Sloan, Jill S. and Barrett, Wendi and Devine, Karen and Fulop, Jordonna and Ostrom, Quinn T. and Shimmel, Kristen and Wolinsky, Yingli and Sloan, Andrew E. and De Rose, Agostino and Giuliante, Felice and Goodman, Marc and Karlan, Beth Y. and Hagedorn, Curt H. and Eckman, John and Harr, Jodi and Myers, Jerome and Tucker, Kelinda and Zach, Leigh Anne and Deyarmin, Brenda and Hu, Hai and Kvecher, Leonid and Larson, Caroline and Mural, Richard J. and Somiari, Stella and Vicha, Ales and Zelinka, Tomas and Bennett, Joseph and Iacocca, Mary and Rabeno, Brenda and Swanson, Patricia and Latour, Mathieu and Lacombe, Louis and Têtu, Bernard and Bergeron, Alain and McGraw, Mary and Staugaitis, Susan M. and Chabot, John and Hibshoosh, Hanina and Sepulveda, Antonia and Su, Tao and Wang, Timothy and Potapova, Olga and Voronina, Olga and Desjardins, Laurence and Mariani, Odette and Roman-Roman, Sergio and Sastre, Xavier and Stern, Marc-Henri and Cheng, Feixiong and Signoretti, Sabina and Berchuck, Andrew and Bigner, Darell and Lipp, Eric and Marks, Jeffrey and McCall, Shannon and McLendon, Roger and Secord, Angeles and Sharp, Alexis and Behera, Madhusmita and Brat, Daniel J. and Chen, Amy and Delman, Keith and Force, Seth and Khuri, Fadlo and Magliocca, Kelly and Maithel, Shishir and Olson, Jeffrey J. and Owonikoko, Taofeek and Pickens, Alan and Ramalingam, Suresh and Shin, Dong M. and Sica, Gabriel and Van Meir, Erwin G. and Zhang, Hongzheng and Eijckenboom, Wil and Gillis, Ad and Korpershoek, Esther and Looijenga, Leendert and Oosterhuis, Wolter and Stoop, Hans and van Kessel, Kim E. and Zwarthoff, Ellen C. and Calatozzolo, Chiara and Cuppini, Lucia and Cuzzubbo, Stefania and DiMeco, Francesco and Finocchiaro, Gaetano and Mattei, Luca and Perin, Alessandro and Pollo, Bianca and Chen, Chu and Houck, John and Lohavanichbutr, Pawadee and Hartmann, Arndt and Stoehr, Christine and Stoehr, Robert and Taubert, Helge and Wach, Sven and Wullich, Bernd and Kycler, Witold and Murawa, Dawid and Wiznerowicz, Maciej and Chung, Ki and Edenfield, W. Jeffrey and Martin, Julie and Baudin, Eric and Bubley, Glenn and Bueno, Raphael and De Rienzo, Assunta and Richards, William G. and Kalkanis, Steven and Mikkelsen, Tom and Noushmehr, Houtan and Scarpace, Lisa and Girard, Nicolas and Aymerich, Marta and Campo, Elias and Giné, Eva and Guillermo, Armando López and Van Bang, Nguyen and Hanh, Phan Thi and Phu, Bui Duc and Tang, Yufang and Colman, Howard and Evason, Kimberley and Dottino, Peter R. and Martignetti, John A. and Gabra, Hani and Juhl, Hartmut and Akeredolu, Teniola and Stepa, Serghei and Hoon, Dave and Ahn, Keunsoo and Kang, Koo Jeong and Beuschlein, Felix and Breggia, Anne and Birrer, Michael and Bell, Debra and Borad, Mitesh and Bryce, Alan H. and Castle, Erik and Chandan, Vishal and Cheville, John and Copland, John A. and Farnell, Michael and Flotte, Thomas and Giama, Nasra and Ho, Thai and Kendrick, Michael and Kocher, Jean-Pierre and Kopp, Karla and Moser, Catherine and Nagorney, David and O’Brien, Daniel and O’Neill, Brian Patrick and Patel, Tushar and Petersen, Gloria and Que, Florencia and Rivera, Michael and Roberts, Lewis and Smallridge, Robert and Smyrk, Thomas and Stanton, Melissa and Thompson, R. Houston and Torbenson, Michael and Yang, Ju Dong and Zhang, Lizhi and Brimo, Fadi and Ajani, Jaffer A. and Gonzalez, Ana Maria Angulo and Behrens, Carmen and Bondaruk, Jolanta and Broaddus, Russell and Czerniak, Bogdan and Esmaeli, Bita and Fujimoto, Junya and Gershenwald, Jeffrey and Guo, Charles and Lazar, Alexander J. and Logothetis, Christopher and Meric-Bernstam, Funda and Moran, Cesar and Ramondetta, Lois and Rice, David and Sood, Anil and Tamboli, Pheroze and Thompson, Timothy and Troncoso, Patricia and Tsao, Anne and Wistuba, Ignacio and Carter, Candace and Haydu, Lauren and Hersey, Peter and Jakrot, Valerie and Kakavand, Hojabr and Kefford, Richard and Lee, Kenneth and Long, Georgina and Mann, Graham and Quinn, Michael and Saw, Robyn and Scolyer, Richard and Shannon, Kerwin and Spillane, Andrew and Stretch, Jonathan and Synott, Maria and Thompson, John and Wilmott, James and Al-Ahmadie, Hikmat and Chan, Timothy A. and Ghossein, Ronald and Gopalan, Anuradha and Levine, Douglas A. and Reuter, Victor and Singer, Samuel and Singh, Bhuvanesh and Tien, Nguyen Viet and Broudy, Thomas and Mirsaidi, Cyrus and Nair, Praveen and Drwiega, Paul and Miller, Judy and Smith, Jennifer and Zaren, Howard and Park, Joong-Won and Hung, Nguyen Phi and Kebebew, Electron and Linehan, W. Marston and Metwalli, Adam R. and Pacak, Karel and Pinto, Peter A. and Schiffman, Mark and Schmidt, Laura S. and Vocke, Cathy D. and Wentzensen, Nicolas and Worrell, Robert and Yang, Hannah and Moncrieff, Marc and Goparaju, Chandra and Melamed, Jonathan and Pass, Harvey and Botnariuc, Natalia and Caraman, Irina and Cernat, Mircea and Chemencedji, Inga and Clipca, Adrian and Doruc, Serghei and Gorincioi, Ghenadie and Mura, Sergiu and Pirtac, Maria and Stancul, Irina and Tcaciuc, Diana and Albert, Monique and Alexopoulou, Iakovina and Arnaout, Angel and Bartlett, John and Engel, Jay and Gilbert, Sebastien and Parfitt, Jeremy and Sekhon, Harman and Thomas, George and Rassl, Doris M. and Rintoul, Robert C. and Bifulco, Carlo and Tamakawa, Raina and Urba, Walter and Hayward, Nicholas and Timmers, Henri and Antenucci, Anna and Facciolo, Francesco and Grazi, Gianluca and Marino, Mirella and Merola, Roberta and de Krijger, Ronald and Gimenez-Roqueplo, Anne-Paule and Piché, Alain and Chevalier, Simone and McKercher, Ginette and Birsoy, Kivanc and Barnett, Gene and Brewer, Cathy and Farver, Carol and Naska, Theresa and Pennell, Nathan A. and Raymond, Daniel and Schilero, Cathy and Smolenski, Kathy and Williams, Felicia and Morrison, Carl and Borgia, Jeffrey A. and Liptay, Michael J. and Pool, Mark and Seder, Christopher W. and Junker, Kerstin and Omberg, Larsson and Dinkin, Mikhail and Manikhas, George and Alvaro, Domenico and Bragazzi, Maria Consiglia and Cardinale, Vincenzo and Carpino, Guido and Gaudio, Eugenio and Chesla, David and Cottingham, Sandra and Dubina, Michael and Moiseenko, Fedor and Dhanasekaran, Renumathy and Becker, Karl-Friedrich and Janssen, Klaus-Peter and Slotta-Huspenina, Julia and Abdel-Rahman, Mohamed H. and Aziz, Dina and Bell, Sue and Cebulla, Colleen M. and Davis, Amy and Duell, Rebecca and Elder, J. Bradley and Hilty, Joe and Kumar, Bahavna and Lang, James and Lehman, Norman L. and Mandt, Randy and Nguyen, Phuong and Pilarski, Robert and Rai, Karan and Schoenfield, Lynn and Senecal, Kelly and Wakely, Paul and Hansen, Paul and Lechan, Ronald and Powers, James and Tischler, Arthur and Grizzle, William E. and Sexton, Katherine C. and Kastl, Alison and Henderson, Joel and Porten, Sima and Waldmann, Jens and Fassnacht, Martin and Asa, Sylvia L. and Schadendorf, Dirk and Couce, Marta and Graefen, Markus and Huland, Hartwig and Sauter, Guido and Schlomm, Thorsten and Simon, Ronald and Tennstedt, Pierre and Olabode, Oluwole and Nelson, Mark and Bathe, Oliver and Carroll, Peter R. and Chan, June M. and Disaia, Philip and Glenn, Pat and Kelley, Robin K. and Landen, Charles N. and Phillips, Joanna and Prados, Michael and Simko, Jeffry and Smith-McCune, Karen and VandenBerg, Scott and Roggin, Kevin and Fehrenbach, Ashley and Kendler, Ady and Sifri, Suzanne and Steele, Ruth and Jimeno, Antonio and Carey, Francis and Forgie, Ian and Mannelli, Massimo and Carney, Michael and Hernandez, Brenda and Campos, Benito and Herold-Mende, Christel and Jungk, Christin and Unterberg, Andreas and von Deimling, Andreas and Bossler, Aaron and Galbraith, Joseph and Jacobus, Laura and Knudson, Michael and Knutson, Tina and Ma, Deqin and Milhem, Mohammed and Sigmund, Rita and Godwin, Andrew K. and Madan, Rashna and Rosenthal, Howard G. and Adebamowo, Clement and Adebamowo, Sally N. and Boussioutas, Alex and Beer, David and Giordano, Thomas and Mes-Masson, Anne-Marie and Saad, Fred and Bocklage, Therese and Landrum, Lisa and Mannel, Robert and Moore, Kathleen and Moxley, Katherine and Postier, Russel and Walker, Joan and Zuna, Rosemary and Feldman, Michael and Valdivieso, Federico and Dhir, Rajiv and Luketich, James and Pinero, Edna M. Mora and Quintero-Aguilo, Mario and Carlotti, Carlos Gilberto and Dos Santos, Jose Sebastião and Kemp, Rafael and Sankarankuty, Ajith and Tirapelli, Daniela and Catto, James and Agnew, Kathy and Swisher, Elizabeth and Creaney, Jenette and Robinson, Bruce and Shelley, Carl Simon and Godwin, Eryn M. and Kendall, Sara and Shipman, Cassaundra and Bradford, Carol and Carey, Thomas and Haddad, Andrea and Moyer, Jeffey and Peterson, Lisa and Prince, Mark and Rozek, Laura and Wolf, Gregory and Bowman, Rayleen and Fong, Kwun M. and Yang, Ian and Korst, Robert and Rathmell, W. Kimryn and Fantacone-Campbell, J. Leigh and Hooke, Jeffrey A. and Kovatich, Albert J. and Shriver, Craig D. and DiPersio, John and Drake, Bettina and Govindan, Ramaswamy and Heath, Sharon and Ley, Timothy and Van Tine, Brian and Westervelt, Peter and Rubin, Mark A. and Lee, Jung Il and Aredes, Natália D. and Mariamidze, Armaz},
	month = apr,
	year = {2018},
	keywords = {Zotero Import (May 26), Zotero Import (May 26)/My Library},
	pages = {321--337.e10},
	file = {Sanchez-Vega et al_2018_Oncogenic Signaling Pathways in The Cancer Genome Atlas.pdf:C\:\\Users\\slr640\\My Drive\\PhD Soufyan\\notes\\articles\\Sanchez-Vega et al_2018_Oncogenic Signaling Pathways in The Cancer Genome Atlas.pdf:application/pdf},
}

@article{veeriah_somatic_2010,
	title = {Somatic mutations of the {Parkinson}'s disease–associated gene {PARK2} in glioblastoma and other human malignancies},
	volume = {42},
	issn = {1061-4036, 1546-1718},
	url = {http://www.nature.com/articles/ng.491},
	doi = {10.1038/ng.491},
	language = {en},
	number = {1},
	urldate = {2022-01-01},
	journal = {Nature Genetics},
	author = {Veeriah, Selvaraju and Taylor, Barry S and Meng, Shasha and Fang, Fang and Yilmaz, Emrullah and Vivanco, Igor and Janakiraman, Manickam and Schultz, Nikolaus and Hanrahan, Aphrothiti J and Pao, William and Ladanyi, Marc and Sander, Chris and Heguy, Adriana and Holland, Eric C and Paty, Philip B and Mischel, Paul S and Liau, Linda and Cloughesy, Timothy F and Mellinghoff, Ingo K and Solit, David B and Chan, Timothy A},
	month = jan,
	year = {2010},
	keywords = {Zotero Import (May 26), Zotero Import (May 26)/My Library},
	pages = {77--82},
	file = {Veeriah et al_2010_Somatic mutations of the Parkinson's disease–associated gene PARK2 in.pdf:C\:\\Users\\slr640\\My Drive\\PhD Soufyan\\notes\\articles\\Veeriah et al_2010_Somatic mutations of the Parkinson's disease–associated gene PARK2 in.pdf:application/pdf},
}

@article{ren_pitfalls_2020,
	title = {Pitfalls in {Cancer} {Biomarker} {Discovery} and {Validation} with {Emphasis} on {Circulating} {Tumor} {DNA}},
	volume = {29},
	issn = {1055-9965},
	url = {https://doi.org/10.1158/1055-9965.EPI-20-0074},
	doi = {10.1158/1055-9965.EPI-20-0074},
	abstract = {Despite significant investment of funds and resources, few new cancer biomarkers have been introduced to the clinic in the last few decades. Although many candidates produce promising results in the laboratory, deficiencies in sensitivity, specificity, and predictive value make them less than desirable in a patient setting. This review will analyze these challenges in detail as well as discuss false discovery, problems with reproducibility, and tumor heterogeneity. Circulating tumor DNA (ctDNA), an emerging cancer biomarker, is also analyzed, particularly in the contexts of assay specificity, sensitivity, fragmentation, lead time, mutant allele fraction, and clinical relevance. Emerging artificial intelligence technologies will likely be valuable tools in maximizing the clinical utility of ctDNA which is often found in very small quantities in patients with early-stage tumors. Finally, the implications of challenging false discoveries are examined and some insights about improving cancer biomarker discovery are provided.See all articles in this CEBP Focus section, “NCI Early Detection Research Network: Making Cancer Detection Possible.”},
	number = {12},
	urldate = {2023-11-10},
	journal = {Cancer Epidemiology, Biomarkers \& Prevention},
	author = {Ren, Annie H. and Fiala, Clare A. and Diamandis, Eleftherios P. and Kulasingam, Vathany},
	month = dec,
	year = {2020},
	pages = {2568--2574},
	file = {Full Text PDF:C\:\\Users\\slr640\\Zotero\\storage\\ZFI34EGD\\Ren et al. - 2020 - Pitfalls in Cancer Biomarker Discovery and Validat.pdf:application/pdf;Snapshot:C\:\\Users\\slr640\\Zotero\\storage\\4FUGMQKD\\Pitfalls-in-Cancer-Biomarker-Discovery-and.html:text/html},
}

@article{love_moderated_2014,
	title = {Moderated estimation of fold change and dispersion for {RNA}-seq data with {DESeq2}.},
	volume = {15},
	issn = {1474-760X},
	url = {http://genomebiology.biomedcentral.com/articles/10.1186/s13059-014-0550-8},
	doi = {10.1186/s13059-014-0550-8},
	abstract = {In comparative high-throughput sequencing assays, a fundamental task is the analysis of count data, such as read counts per gene in RNA-seq, for evidence of systematic changes across experimental conditions. Small replicate numbers, discreteness, large dynamic range and the presence of outliers require a suitable statistical approach. We present DESeq2, a method for differential analysis of count data, using shrinkage estimation for dispersions and fold changes to improve stability and interpretability of estimates. This enables a more quantitative analysis focused on the strength rather than the mere presence of differential expression. The DESeq2 package is available at http://www.bioconductor.org/packages/release/bioc/html/DESeq2.html webcite.},
	number = {12},
	journal = {Genome biology},
	author = {Love, Michael I and Huber, Wolfgang and Anders, Simon},
	month = dec,
	year = {2014},
	pmid = {25516281},
	
	keywords = {Zotero Import (May 26), Zotero Import (May 26)/My Library, Animal Genetics and Genomics, Bioinformatics, Evolutionary Biology, Human Genetics, Microbial Genetics and Genomics, Plant Genetics \& Genomics},
	pages = {550},
}

@article{robinson_edger_2010,
	title = {{edgeR}: a {Bioconductor} package for differential expression analysis of digital gene expression data},
	volume = {26},
	issn = {1367-4803},
	shorttitle = {{edgeR}},
	url = {https://doi.org/10.1093/bioinformatics/btp616},
	doi = {10.1093/bioinformatics/btp616},
	abstract = {Summary: It is expected that emerging digital gene expression (DGE) technologies will overtake microarray technologies in the near future for many functional genomics applications. One of the fundamental data analysis tasks, especially for gene expression studies, involves determining whether there is evidence that counts for a transcript or exon are significantly different across experimental conditions. edgeR is a Bioconductor software package for examining differential expression of replicated count data. An overdispersed Poisson model is used to account for both biological and technical variability. Empirical Bayes methods are used to moderate the degree of overdispersion across transcripts, improving the reliability of inference. The methodology can be used even with the most minimal levels of replication, provided at least one phenotype or experimental condition is replicated. The software may have other applications beyond sequencing data, such as proteome peptide count data.Availability: The package is freely available under the LGPL licence from the Bioconductor web site (http://bioconductor.org).Contact:mrobinson@wehi.edu.au},
	number = {1},
	urldate = {2022-06-30},
	journal = {Bioinformatics},
	author = {Robinson, Mark D. and McCarthy, Davis J. and Smyth, Gordon K.},
	month = jan,
	year = {2010},
	pages = {139--140},
	file = {Robinson et al. - 2010 - edgeR a Bioconductor package for differential exp.pdf:C\:\\Users\\slr640\\My Drive\\PhD Soufyan\\notes\\articles\\EMPTY_COLLECTION_NAME\\Robinson et al. - 2010 - edgeR a Bioconductor package for differential exp.pdf:application/pdf;Snapshot:C\:\\Users\\slr640\\Zotero\\storage\\K5KU52F2\\182458.html:text/html},
}

@article{beisser_bionet_2010,
	title = {{BioNet}: an {R}-{Package} for the functional analysis of biological networks},
	volume = {26},
	issn = {1367-4803},
	shorttitle = {{BioNet}},
	url = {https://doi.org/10.1093/bioinformatics/btq089},
	doi = {10.1093/bioinformatics/btq089},
	abstract = {Motivation: Increasing quantity and quality of data in transcriptomics and interactomics create the need for integrative approaches to network analysis. Here, we present a comprehensive R-package for the analysis of biological networks including an exact and a heuristic approach to identify functional modules.Results: The BioNet package provides an extensive framework for integrated network analysis in R. This includes the statistics for the integration of transcriptomic and functional data with biological networks, the scoring of nodes as well as methods for network search and visualization.Availability: The BioNet package and a tutorial are available from http://bionet.bioapps.biozentrum.uni-wuerzburg.deContact:  marcus.dittrich@biozentrum.uni-wuerzburg.de; tobias.mueller@biozentrum.uni-wuerzburg.de},
	number = {8},
	urldate = {2023-04-25},
	journal = {Bioinformatics},
	author = {Beisser, Daniela and Klau, Gunnar W. and Dandekar, Thomas and Müller, Tobias and Dittrich, Marcus T.},
	month = apr,
	year = {2010},
	pages = {1129--1130},
	file = {Beisser et al_2010_BioNet.pdf:C\:\\Users\\slr640\\My Drive\\PhD Soufyan\\Articles\\EMPTY_COLLECTION_NAME\\Beisser et al_2010_BioNet.pdf:application/pdf;Snapshot:C\:\\Users\\slr640\\Zotero\\storage\\S3JHBWUJ\\207852.html:text/html},
}

@article{delignette-muller_fitdistrplus_2015,
	title = {fitdistrplus: {An} {R} {Package} for {Fitting} {Distributions}},
	volume = {64},
	copyright = {Copyright (c) 2013 Marie Laure Delignette-Muller, Christophe Dutang},
	issn = {1548-7660},
	shorttitle = {fitdistrplus},
	url = {https://doi.org/10.18637/jss.v064.i04},
	doi = {10.18637/jss.v064.i04},
	abstract = {The package fitdistrplus provides functions for fitting univariate distributions to different types of data (continuous censored or non-censored data and discrete data) and allowing different estimation methods (maximum likelihood, moment matching, quantile matching and maximum goodness-of-fit estimation). Outputs of fitdist and fitdistcens functions are S3 objects, for which specific methods are provided, including summary, plot and quantile. This package also provides various functions to compare the fit of several distributions to the same data set and can handle to bootstrap parameter estimates. Detailed examples are given in food risk assessment, ecotoxicology and insurance contexts.},
	language = {en},
	urldate = {2023-04-25},
	journal = {Journal of Statistical Software},
	author = {Delignette-Muller, Marie Laure and Dutang, Christophe},
	month = mar,
	year = {2015},
	pages = {1--34},
	file = {Delignette-Muller_Dutang_2015_fitdistrplus.pdf:C\:\\Users\\slr640\\My Drive\\PhD Soufyan\\Articles\\CoBRA_manuscript\\IMPACT_manuscript\\Delignette-Muller_Dutang_2015_fitdistrplus.pdf:application/pdf},
}

@article{kuhn_mutation-specific_2021,
	series = {Symposium {Issue} 2020},
	title = {Mutation-specific effects of {NRAS} oncogenes in colorectal cancer cells},
	volume = {79},
	issn = {2212-4926},
	url = {https://www.sciencedirect.com/science/article/pii/S2212492620300890},
	doi = {10.1016/j.jbior.2020.100778},
	abstract = {In colorectal cancer (CRC), the prevalence of NRAS mutations (5–9\%) is inferior to that of KRAS mutations (40–50\%). NRAS mutations feature lately during tumour progression and drive resistance to anti-EGFR therapy in KRAS wild-type tumours. To elucidate specific functions of NRAS mutations in CRC, we expressed doxycycline-inducible G12D and Q61K mutations in the CRC cell line Caco-2. A focused phospho-proteome analysis based on the Bio-Plex platform, which interrogated the activity of MAPK, PI3K, mTOR, STAT, p38, JNK and ATF2, did not reveal significant differences between Caco-2 cells expressing NRASG12D, NRASQ61K and KRASG12V. However, phenotypic read-outs were different. The NRAS Q61K mutation promoted anchorage-independent proliferation and tumorigenicity, similar to features driven by canonical KRAS mutations. In contrast, expression of NRASG12D resulted in reduced proliferation and apoptosis. At the transcriptome level, we saw upregulation of cytokines and chemokines. IL1A, IL11, CXCL8 (IL-8) and CCL20 exhibited enhanced secretion into the culture medium. In addition, RNA sequencing results indicated activation of the IL1-, JAK/STAT-, NFκB- and TNFα signalling pathways. These results form the basis for an NRASG12D-driven inflammatory phenotype in CRC.},
	language = {en},
	urldate = {2023-03-06},
	journal = {Advances in Biological Regulation},
	author = {Kuhn, Natalia and Klinger, Bertram and Uhlitz, Florian and Sieber, Anja and Rivera, Maria and Klotz-Noack, Kathleen and Fichtner, Iduna and Hoffmann, Jens and Blüthgen, Nils and Falk, Christine and Sers, Christine and Schäfer, Reinhold},
	month = jan,
	year = {2021},
	keywords = {Inflammation, Interleukins, Protein multiplex analysis, RAS-Responsive genes, Signal transduction},
	pages = {100778},
	file = {Kuhn et al_2021_Mutation-specific effects of NRAS oncogenes in colorectal cancer cells.pdf:C\:\\Users\\slr640\\My Drive\\PhD Soufyan\\Articles\\CoBRA_manuscript\\Kuhn et al_2021_Mutation-specific effects of NRAS oncogenes in colorectal cancer cells.pdf:application/pdf},
}

@article{grau_prroc_2015,
	title = {{PRROC}: computing and visualizing precision-recall and receiver operating characteristic curves in {R}},
	volume = {31},
	issn = {1367-4803},
	shorttitle = {{PRROC}},
	url = {https://doi.org/10.1093/bioinformatics/btv153},
	doi = {10.1093/bioinformatics/btv153},
	abstract = {Summary: Precision-recall (PR) and receiver operating characteristic (ROC) curves are valuable measures of classifier performance. Here, we present the R-package PRROC, which allows for computing and visualizing both PR and ROC curves. In contrast to available R-packages, PRROC allows for computing PR and ROC curves and areas under these curves for soft-labeled data using a continuous interpolation between the points of PR curves. In addition, PRROC provides a generic plot function for generating publication-quality graphics of PR and ROC curves.Availability and implementation: PRROC is available from CRAN and is licensed under GPL 3.Contact: grau@informatik.uni-halle.de},
	number = {15},
	urldate = {2022-06-30},
	journal = {Bioinformatics},
	author = {Grau, Jan and Grosse, Ivo and Keilwagen, Jens},
	month = aug,
	year = {2015},
	pages = {2595--2597},
	file = {Grau et al. - 2015 - PRROC computing and visualizing precision-recall .pdf:C\:\\Users\\slr640\\My Drive\\PhD Soufyan\\notes\\articles\\EMPTY_COLLECTION_NAME\\Grau et al. - 2015 - PRROC computing and visualizing precision-recall .pdf:application/pdf;Snapshot:C\:\\Users\\slr640\\Zotero\\storage\\5LXB3AIH\\187781.html:text/html},
}

@article{colaprico_tcgabiolinks_2016,
	title = {{TCGAbiolinks}: an {R}/{Bioconductor} package for integrative analysis of {TCGA} data},
	volume = {44},
	issn = {0305-1048},
	shorttitle = {{TCGAbiolinks}},
	url = {https://doi.org/10.1093/nar/gkv1507},
	doi = {10.1093/nar/gkv1507},
	abstract = {The Cancer Genome Atlas (TCGA) research network has made public a large collection of clinical and molecular phenotypes of more than 10 000 tumor patients across 33 different tumor types. Using this cohort, TCGA has published over 20 marker papers detailing the genomic and epigenomic alterations associated with these tumor types. Although many important discoveries have been made by TCGA's research network, opportunities still exist to implement novel methods, thereby elucidating new biological pathways and diagnostic markers. However, mining the TCGA data presents several bioinformatics challenges, such as data retrieval and integration with clinical data and other molecular data types (e.g. RNA and DNA methylation). We developed an R/Bioconductor package called TCGAbiolinks to address these challenges and offer bioinformatics solutions by using a guided workflow to allow users to query, download and perform integrative analyses of TCGA data. We combined methods from computer science and statistics into the pipeline and incorporated methodologies developed in previous TCGA marker studies and in our own group. Using four different TCGA tumor types (Kidney, Brain, Breast and Colon) as examples, we provide case studies to illustrate examples of reproducibility, integrative analysis and utilization of different Bioconductor packages to advance and accelerate novel discoveries.},
	number = {8},
	urldate = {2023-01-19},
	journal = {Nucleic Acids Research},
	author = {Colaprico, Antonio and Silva, Tiago C. and Olsen, Catharina and Garofano, Luciano and Cava, Claudia and Garolini, Davide and Sabedot, Thais S. and Malta, Tathiane M. and Pagnotta, Stefano M. and Castiglioni, Isabella and Ceccarelli, Michele and Bontempi, Gianluca and Noushmehr, Houtan},
	month = may,
	year = {2016},
	keywords = {\_tablet},
	pages = {e71},
	file = {Colaprico et al_2016_TCGAbiolinks.pdf:C\:\\Users\\slr640\\My Drive\\PhD Soufyan\\Articles\\CoBRA_manuscript\\Colaprico et al_2016_TCGAbiolinks.pdf:application/pdf;Snapshot:C\:\\Users\\slr640\\Zotero\\storage\\8J3JES2U\\2465925.html:text/html},
}

@article{cerami_cbio_2012,
	title = {The {cBio} {Cancer} {Genomics} {Portal}: {An} {Open} {Platform} for {Exploring} {Multidimensional} {Cancer} {Genomics} {Data}},
	volume = {2},
	issn = {2159-8274},
	shorttitle = {The {cBio} {Cancer} {Genomics} {Portal}},
	url = {https://doi.org/10.1158/2159-8290.CD-12-0095},
	doi = {10.1158/2159-8290.CD-12-0095},
	abstract = {The cBio Cancer Genomics Portal (http://cbioportal.org) is an open-access resource for interactive exploration of multidimensional cancer genomics data sets, currently providing access to data from more than 5,000 tumor samples from 20 cancer studies. The cBio Cancer Genomics Portal significantly lowers the barriers between complex genomic data and cancer researchers who want rapid, intuitive, and high-quality access to molecular profiles and clinical attributes from large-scale cancer genomics projects and empowers researchers to translate these rich data sets into biologic insights and clinical applications. Cancer Discov; 2(5); 401–4. ©2012 AACR.},
	number = {5},
	urldate = {2023-01-19},
	journal = {Cancer Discovery},
	author = {Cerami, Ethan and Gao, Jianjiong and Dogrusoz, Ugur and Gross, Benjamin E. and Sumer, Selcuk Onur and Aksoy, Bülent Arman and Jacobsen, Anders and Byrne, Caitlin J. and Heuer, Michael L. and Larsson, Erik and Antipin, Yevgeniy and Reva, Boris and Goldberg, Arthur P. and Sander, Chris and Schultz, Nikolaus},
	month = may,
	year = {2012},
	keywords = {\_tablet},
	pages = {401--404},
	file = {Cerami et al_2012_The cBio Cancer Genomics Portal.pdf:C\:\\Users\\slr640\\My Drive\\PhD Soufyan\\Articles\\CoBRA_manuscript\\Cerami et al_2012_The cBio Cancer Genomics Portal.pdf:application/pdf;Snapshot:C\:\\Users\\slr640\\Zotero\\storage\\REXCQLDB\\The-cBio-Cancer-Genomics-Portal-An-Open-Platform.html:text/html},
}

@article{gao_integrative_2013,
	title = {Integrative analysis of complex cancer genomics and clinical profiles using the {cBioPortal}},
	volume = {6},
	issn = {1937-9145},
	doi = {10.1126/scisignal.2004088},
	abstract = {The cBioPortal for Cancer Genomics (http://cbioportal.org) provides a Web resource for exploring, visualizing, and analyzing multidimensional cancer genomics data. The portal reduces molecular profiling data from cancer tissues and cell lines into readily understandable genetic, epigenetic, gene expression, and proteomic events. The query interface combined with customized data storage enables researchers to interactively explore genetic alterations across samples, genes, and pathways and, when available in the underlying data, to link these to clinical outcomes. The portal provides graphical summaries of gene-level data from multiple platforms, network visualization and analysis, survival analysis, patient-centric queries, and software programmatic access. The intuitive Web interface of the portal makes complex cancer genomics profiles accessible to researchers and clinicians without requiring bioinformatics expertise, thus facilitating biological discoveries. Here, we provide a practical guide to the analysis and visualization features of the cBioPortal for Cancer Genomics.},
	language = {eng},
	number = {269},
	journal = {Science Signaling},
	author = {Gao, Jianjiong and Aksoy, Bülent Arman and Dogrusoz, Ugur and Dresdner, Gideon and Gross, Benjamin and Sumer, S. Onur and Sun, Yichao and Jacobsen, Anders and Sinha, Rileen and Larsson, Erik and Cerami, Ethan and Sander, Chris and Schultz, Nikolaus},
	month = apr,
	year = {2013},
	pmid = {23550210},
	pmcid = {PMC4160307},
	keywords = {Humans, Neoplasms, Genomics, Software, Genetic Predisposition to Disease, Gene Expression Profiling, Reproducibility of Results, \_tablet, Gene Regulatory Networks, Information Storage and Retrieval, Internet},
	pages = {pl1},
	file = {Gao et al_2013_Integrative analysis of complex cancer genomics and clinical profiles using the.pdf:C\:\\Users\\slr640\\My Drive\\PhD Soufyan\\Articles\\CoBRA_manuscript\\Gao et al_2013_Integrative analysis of complex cancer genomics and clinical profiles using the.pdf:application/pdf},
}

@article{sondka_cosmic_2018,
	title = {The {COSMIC} {Cancer} {Gene} {Census}: describing genetic dysfunction across all human cancers},
	volume = {18},
	copyright = {2018 Springer Nature Limited},
	issn = {1474-1768},
	shorttitle = {The {COSMIC} {Cancer} {Gene} {Census}},
	url = {https://www.nature.com/articles/s41568-018-0060-1},
	doi = {10.1038/s41568-018-0060-1},
	abstract = {The Catalogue of Somatic Mutations in Cancer (COSMIC) Cancer Gene Census (CGC) is an expert-curated description of the genes driving human cancer that is used as a standard in cancer genetics across basic research, medical reporting and pharmaceutical development. After a major expansion and complete re-evaluation, the 2018 CGC describes in detail the effect of 719 cancer-driving genes. The recent expansion includes functional and mechanistic descriptions of how each gene contributes to disease generation in terms of the key cancer hallmarks and the impact of mutations on gene and protein function. These functional characteristics depict the extraordinary complexity of cancer biology and suggest multiple cancer-related functions for many genes, which are often highly tissue-dependent or tumour stage-dependent. The 2018 CGC encompasses a second tier, describing an expanding list of genes (currently 145) from more recent cancer studies that show supportive but less detailed indications of a role in cancer.},
	language = {en},
	number = {11},
	urldate = {2023-01-19},
	journal = {Nature Reviews Cancer},
	author = {Sondka, Zbyslaw and Bamford, Sally and Cole, Charlotte G. and Ward, Sari A. and Dunham, Ian and Forbes, Simon A.},
	month = nov,
	year = {2018},
	keywords = {Cancer genomics, Cancer genetics, Oncogenes, \_tablet, Genetic databases, Tumour-suppressor proteins},
	pages = {696--705},
	file = {Sondka et al_2018_The COSMIC Cancer Gene Census.pdf:C\:\\Users\\slr640\\My Drive\\PhD Soufyan\\Articles\\CoBRA_manuscript\\Sondka et al_2018_The COSMIC Cancer Gene Census.pdf:application/pdf},
}

@article{benjamini_controlling_1995,
	title = {Controlling the false discovery rate: a practical and powerful approach to multiple testing.},
	volume = {57},
	abstract = {Benjamini, Y., and Hochberg, Y. (1995). Controlling the false discovery rate: a practical and powerful approach to multiple testing. \_Journal of the Royal Statistical Society Series\_ B, *57*, 289-300},
	number = {1},
	journal = {Journal of the Royal Statistical Society Series},
	author = {Benjamini, Y. and Hochberg, Y.},
	year = {1995},
	keywords = {Zotero Import (May 26), Zotero Import (May 26)/My Library, ⛔ No DOI found},
	pages = {289--300},
}

@Manual{morgan_annotationhub_2022,
    title = {AnnotationHub: Client to access AnnotationHub resources},
    author = {Martin Morgan and Lori Shepherd},
    year = {2023},
    note = {R package version 3.8.0},
    url = {https://bioconductor.org/packages/AnnotationHub},
    doi = {10.18129/B9.bioc.AnnotationHub},
}
