# Supplementary material for: CIBRA identifies genomic alterations with a system-wide impact on tumor biology
Source: Bioinformatics. 2024 Sep 4;40(Suppl 2):ii37–44. doi: 10.1093/bioinformatics/btae384 (PMC11373315; doi:10.1093/bioinformatics/btae384)
Supplement: btae384_Supplementary_Data [file btae384_supplementary_data.zip › supplemental_material.aux]

\relax 
\providecommand\hyper@newdestlabel[2]{}
\providecommand\HyperFirstAtBeginDocument{\AtBeginDocument}
\HyperFirstAtBeginDocument{\ifx\hyper@anchor\@undefined
\global\let\oldnewlabel\newlabel
\gdef\newlabel#1#2{\newlabelxx{#1}#2}
\gdef\newlabelxx#1#2#3#4#5#6{\oldnewlabel{#1}{{#2}{#3}}}
\AtEndDocument{\ifx\hyper@anchor\@undefined
\let\newlabel\oldnewlabel
\fi}
\fi}
\global\let\hyper@last\relax 
\gdef\HyperFirstAtBeginDocument#1{#1}
\providecommand\HyField@AuxAddToFields[1]{}
\providecommand\HyField@AuxAddToCoFields[2]{}
\bibstyle{abbrvnat_max4}
\citation{pounds_estimating_2003}
\citation{love_moderated_2014}
\citation{robinson_edger_2010}
\citation{pounds_estimating_2003}
\citation{beisser_bionet_2010}
\citation{delignette-muller_fitdistrplus_2015}
\providecommand \oddpage@label [2]{}
\@writefile{toc}{\contentsline {section}{\numberline {1}Supplemental materials and methods}{1}{section.1}\protected@file@percent }
\@writefile{toc}{\contentsline {subsection}{\numberline {{1.1}}CIBRA scores}{1}{subsection.1.1}\protected@file@percent }
\newlabel{section_cibra_score}{{{1.1}}{1}{CIBRA scores}{subsection.1.1}{}}
\@writefile{toc}{\contentsline {subsubsection}{\numberline {{{1.1}.1}}Differential expression analysis}{1}{subsubsection.1.1.1}\protected@file@percent }
\@writefile{toc}{\contentsline {subsubsection}{\numberline {{{1.1}.2}}Beta-Uniform mixture model}{1}{subsubsection.1.1.2}\protected@file@percent }
\newlabel{eq1}{{1}{1}{Beta-Uniform mixture model}{equation.1.1}{}}
\newlabel{eq2}{{2}{1}{Beta-Uniform mixture model}{equation.1.2}{}}
\@writefile{toc}{\contentsline {subsubsection}{\numberline {{{1.1}.3}}Permutation test}{1}{subsubsection.1.1.3}\protected@file@percent }
\citation{kuhn_mutation-specific_2021}
\citation{grau_prroc_2015}
\@writefile{toc}{\contentsline {subsection}{\numberline {{1.2}}CIBRA similarity score}{2}{subsection.1.2}\protected@file@percent }
\newlabel{section_similarity}{{{1.2}}{2}{CIBRA similarity score}{subsection.1.2}{}}
\newlabel{eq4}{{3}{2}{CIBRA similarity score}{equation.1.3}{}}
\newlabel{eq5}{{4}{2}{CIBRA similarity score}{equation.1.4}{}}
\newlabel{eq6}{{5}{2}{CIBRA similarity score}{equation.1.5}{}}
\@writefile{toc}{\contentsline {subsection}{\numberline {{1.3}}Machine Learning}{2}{subsection.1.3}\protected@file@percent }
\@writefile{toc}{\contentsline {subsubsection}{\numberline {{{1.3}.1}}RNA-seq processing}{2}{subsubsection.1.3.1}\protected@file@percent }
\@writefile{toc}{\contentsline {subsubsection}{\numberline {{{1.3}.2}}Random forest model}{2}{subsubsection.1.3.2}\protected@file@percent }
\@writefile{toc}{\contentsline {subsubsection}{\numberline {{{1.3}.3}}Permutation testing}{2}{subsubsection.1.3.3}\protected@file@percent }
\citation{grossman_toward_2016}
\citation{colaprico_tcgabiolinks_2016}
\citation{cerami_cbio_2012,gao_integrative_2013,weinstein_cancer_2013}
\citation{priestley_pan-cancer_2019}
\citation{sondka_cosmic_2018}
\citation{benjamini_controlling_1995}
\citation{morgan_annotationhub_2022}
\bibdata{impact_lib}
\@writefile{toc}{\contentsline {subsection}{\numberline {{1.4}}Data}{3}{subsection.1.4}\protected@file@percent }
\@writefile{toc}{\contentsline {subsubsection}{\numberline {{{1.4}.1}}The Cancer Genome Atlas}{3}{subsubsection.1.4.1}\protected@file@percent }
\@writefile{toc}{\contentsline {subsubsection}{\numberline {{{1.4}.2}}The Hartwig Medical Foundation}{3}{subsubsection.1.4.2}\protected@file@percent }
\@writefile{toc}{\contentsline {subsection}{\numberline {{1.5}}CIBRA genome-wide screen: application to identify the impact of known and novel genomic alterations}{3}{subsection.1.5}\protected@file@percent }
\@writefile{toc}{\contentsline {subsection}{\numberline {{1.6}}Refining genomic alterations on mutation type and genomic location using CIBRA }{3}{subsection.1.6}\protected@file@percent }
\@writefile{toc}{\contentsline {subsection}{\numberline {{1.7}}CIBRA similarity score: application to assess the similarity of biologically relevant alterations}{3}{subsection.1.7}\protected@file@percent }
\bibcite{beisser_bionet_2010}{{1}{2010}{{Beisser et~al.}}{{Beisser, Klau, Dandekar, Müller, and Dittrich}}}
\bibcite{benjamini_controlling_1995}{{2}{1995}{{Benjamini and Hochberg}}{{}}}
\bibcite{cerami_cbio_2012}{{3}{2012}{{Cerami et~al.}}{{Cerami, Gao, Dogrusoz, Gross, Sumer, Aksoy, Jacobsen, Byrne, Heuer, Larsson, Antipin, Reva, Goldberg, Sander, and Schultz}}}
\bibcite{colaprico_tcgabiolinks_2016}{{4}{2016}{{Colaprico et~al.}}{{Colaprico, Silva, Olsen, Garofano, Cava, Garolini, Sabedot, Malta, Pagnotta, Castiglioni, Ceccarelli, Bontempi, and Noushmehr}}}
\bibcite{delignette-muller_fitdistrplus_2015}{{5}{2015}{{Delignette-Muller and Dutang}}{{}}}
\bibcite{gao_integrative_2013}{{6}{2013}{{Gao et~al.}}{{Gao, Aksoy, Dogrusoz, Dresdner, Gross, Sumer, Sun, Jacobsen, Sinha, Larsson, Cerami, Sander, and Schultz}}}
\bibcite{grau_prroc_2015}{{7}{2015}{{Grau et~al.}}{{Grau, Grosse, and Keilwagen}}}
\bibcite{grossman_toward_2016}{{8}{2016}{{Grossman et~al.}}{{Grossman, Heath, Ferretti, Varmus, Lowy, Kibbe, and Staudt}}}
\bibcite{kuhn_mutation-specific_2021}{{9}{2021}{{Kuhn et~al.}}{{Kuhn, Klinger, Uhlitz, Sieber, Rivera, Klotz-Noack, Fichtner, Hoffmann, Blüthgen, Falk, Sers, and Schäfer}}}
\bibcite{love_moderated_2014}{{10}{2014}{{Love et~al.}}{{Love, Huber, and Anders}}}
\bibcite{morgan_annotationhub_2022}{{11}{2023}{{Morgan and Shepherd}}{{}}}
\bibcite{pounds_estimating_2003}{{12}{2003}{{Pounds and Morris}}{{}}}
\bibcite{priestley_pan-cancer_2019}{{13}{2019}{{Priestley et~al.}}{{Priestley, Baber, Lolkema, Steeghs, de~Bruijn, Shale, Duyvesteyn, Haidari, van Hoeck, Onstenk, Roepman, Voda, Bloemendal, Tjan-Heijnen, van Herpen, Labots, Witteveen, Smit, Sleijfer, Voest, and Cuppen}}}
\bibcite{robinson_edger_2010}{{14}{2010}{{Robinson et~al.}}{{Robinson, McCarthy, and Smyth}}}
\bibcite{sondka_cosmic_2018}{{15}{2018}{{Sondka et~al.}}{{Sondka, Bamford, Cole, Ward, Dunham, and Forbes}}}
\bibcite{weinstein_cancer_2013}{{16}{2013}{{Weinstein et~al.}}{{Weinstein, Collisson, Mills, Shaw, Ozenberger, Ellrott, Shmulevich, Sander, and Stuart}}}
\@writefile{toc}{\contentsline {section}{\numberline {2}Supplemental Conflict of interest}{4}{section.2}\protected@file@percent }
\global\@namedef{@lastpage@}{5}
\@writefile{toc}{\contentsline {section}{\numberline {3}supplemental figures}{5}{section.3}\protected@file@percent }
\@writefile{lot}{\contentsline {table}{\numberline {S1}{\ignorespaces Full results of the genome-wide pan-cancer screen of genes affected by SNVs using data from the cancer genome atlas. Only low TMB ($< 10$) samples were taken along in the screen.\relax }}{5}{table.caption.2}\protected@file@percent }
\providecommand*\caption@xref[2]{\@setref\relax\@undefined{#1}}
\newlabel{tab:genome_pancancer}{{S1}{5}{Full results of the genome-wide pan-cancer screen of genes affected by SNVs using data from the cancer genome atlas. Only low TMB ($< 10$) samples were taken along in the screen.\relax }{table.caption.2}{}}
\@writefile{lot}{\contentsline {table}{\numberline {S2}{\ignorespaces Full results of the genome-wide screen of genes affected by SNVs, SCNAs, SV, and any alterations in metastatic breast, colorectal, and lung cancer.\relax }}{5}{table.caption.3}\protected@file@percent }
\newlabel{tab:genome_metastatic}{{S2}{5}{Full results of the genome-wide screen of genes affected by SNVs, SCNAs, SV, and any alterations in metastatic breast, colorectal, and lung cancer.\relax }{table.caption.3}{}}
\@writefile{lot}{\contentsline {table}{\numberline {S3}{\ignorespaces Comparing the CIBRA score and machine learning models to identify the impact of genomic alterations using transcriptomics data. Both the CIBRA impact score and a random forest (RF) classification model performance score were used to assess the impact of coding SNVs, SCNAs, the combination (SNV + SCNA), or any alteration in \textit  {TP53}, \textit  {APC}, \textit  {KRAS}, \textit  {BRAF}, \textit  {PIK3CA}, and \textit  {TTN}. The impact is measured with the significant area for CIBRA and the receiver operating characteristic area under the curve (ROC AUC) for the RF model. Significance is determined through a permutation test for both methods.\relax }}{5}{table.caption.4}\protected@file@percent }
\newlabel{table:rf_cibra}{{S3}{5}{Comparing the CIBRA score and machine learning models to identify the impact of genomic alterations using transcriptomics data. Both the CIBRA impact score and a random forest (RF) classification model performance score were used to assess the impact of coding SNVs, SCNAs, the combination (SNV + SCNA), or any alteration in \textit {TP53}, \textit {APC}, \textit {KRAS}, \textit {BRAF}, \textit {PIK3CA}, and \textit {TTN}. The impact is measured with the significant area for CIBRA and the receiver operating characteristic area under the curve (ROC AUC) for the RF model. Significance is determined through a permutation test for both methods.\relax }{table.caption.4}{}}
\@writefile{lof}{\contentsline {figure}{\numberline {S1}{\ignorespaces  Flowchart of the CIBRA similarity score calculation. Gene expression data and group definitions with shared controls were used to perform differential expression (DE) analysis. Using the generated $log_2$ fold changes (FC) and adjusted p-values, five DE states ($DE_s$): highly upregulated (HU), moderately upregulated (MU), moderately downregulated (MD), highly downregulated (HD) and not significant (NS) were assigned per condition for each gene given the corresponding p-value and fold change. With the vectors of $DE_s$, a similarity and anti-similarity score is calculated between the conditions and visualized using a similarity matrix. A permutation test is performed to estimate the significance of the similarity and anti-similarity scores.\relax }}{6}{figure.caption.5}\protected@file@percent }
\newlabel{fig:full_flowchart_bottom}{{S1}{6}{Flowchart of the CIBRA similarity score calculation. Gene expression data and group definitions with shared controls were used to perform differential expression (DE) analysis. Using the generated $log_2$ fold changes (FC) and adjusted p-values, five DE states ($DE_s$): highly upregulated (HU), moderately upregulated (MU), moderately downregulated (MD), highly downregulated (HD) and not significant (NS) were assigned per condition for each gene given the corresponding p-value and fold change. With the vectors of $DE_s$, a similarity and anti-similarity score is calculated between the conditions and visualized using a similarity matrix. A permutation test is performed to estimate the significance of the similarity and anti-similarity scores.\relax }{figure.caption.5}{}}
\@writefile{lof}{\contentsline {figure}{\numberline {S2}{\ignorespaces Number of cases plotted against the number of controls that resulted in an invalid proportion below the threshold $\tau $ assessed with 1000 sample permutations. The threshold $\tau $ used in this manuscript is 0.1. Sample permutations with fewer than 10 cases resulted in invalid signal measures. The number of cases between 3 and 8 could not be assessed with DESeq2, as they resulted in errors. \relax }}{7}{figure.caption.6}\protected@file@percent }
\newlabel{fig:sub_4}{{S2}{7}{Number of cases plotted against the number of controls that resulted in an invalid proportion below the threshold $\tau $ assessed with 1000 sample permutations. The threshold $\tau $ used in this manuscript is 0.1. Sample permutations with fewer than 10 cases resulted in invalid signal measures. The number of cases between 3 and 8 could not be assessed with DESeq2, as they resulted in errors. \relax }{figure.caption.6}{}}
\@writefile{lof}{\contentsline {figure}{\numberline {S3}{\ignorespaces Distribution characteristics of the significant area and proportion from 1000 sample permuted data fitted by a Gamma distribution. \textbf  {A)} Histogram of the sample permutation distribution of the proportion with a Gamma density function overlaid. \textbf  {B)} Q-Q plot showing the theoretical quantiles of the fitted Gamma distribution plotted against the empirical quantiles of the proportion from the sample permuted data. \textbf  {C)} The fitted Gamma cumulative density function (CDF) plotted against the proportion. \textbf  {D)} P-P plot of the theoretical probabilities of the fitted Gamma distribution against the Empirical probabilities of the proportion. \textbf  {E)} Histogram of the sample permutation distribution of the significant area with a Gamma density function overlaid. \textbf  {F)} Q-Q plot showing the theoretical quantiles of the fitted Gamma distribution plotted against the empirical quantiles of the significant area from the sample permuted data. \textbf  {G)} The fitted Gamma cumulative density function (CDF) plotted against the significant area. \textbf  {H)} P-P plot of the theoretical probabilities of the fitted Gamma distribution against the Empirical probabilities of the significant area. The distribution characteristics show that a Gamma distribution fits well with the CIBRA impact scores: significant area and proportion.\relax }}{8}{figure.caption.7}\protected@file@percent }
\newlabel{fig:sub_2}{{S3}{8}{Distribution characteristics of the significant area and proportion from 1000 sample permuted data fitted by a Gamma distribution. \textbf {A)} Histogram of the sample permutation distribution of the proportion with a Gamma density function overlaid. \textbf {B)} Q-Q plot showing the theoretical quantiles of the fitted Gamma distribution plotted against the empirical quantiles of the proportion from the sample permuted data. \textbf {C)} The fitted Gamma cumulative density function (CDF) plotted against the proportion. \textbf {D)} P-P plot of the theoretical probabilities of the fitted Gamma distribution against the Empirical probabilities of the proportion. \textbf {E)} Histogram of the sample permutation distribution of the significant area with a Gamma density function overlaid. \textbf {F)} Q-Q plot showing the theoretical quantiles of the fitted Gamma distribution plotted against the empirical quantiles of the significant area from the sample permuted data. \textbf {G)} The fitted Gamma cumulative density function (CDF) plotted against the significant area. \textbf {H)} P-P plot of the theoretical probabilities of the fitted Gamma distribution against the Empirical probabilities of the significant area. The distribution characteristics show that a Gamma distribution fits well with the CIBRA impact scores: significant area and proportion.\relax }{figure.caption.7}{}}
\@writefile{lof}{\contentsline {figure}{\numberline {S4}{\ignorespaces Permutation distribution of the signal measures for different cancer types and datasets. \textbf  {A)}Histogram overlaid with the density of the distribution for the proportion calculated for 1000 sample permutations for primary (crc\_tcga) and metastatic colorectal (crc\_hmf), breast (brca\_hmf), and lung (luad\_hmf) cancer. \textbf  {B)} Histogram overlayed with the density of the distribution for the significant area calculated for 1000 sample permutations for primary (crc\_tcga) and metastatic colorectal (crc\_hmf), breast (brca\_hmf), and lung (luad\_hmf) cancer. Cancer type has an influence on the shape and position of the permutation distribution. The more heterogeneous the cohort, the wider the distribution. This is especially clear for the primary colorectal cancer dataset consisting of multiple stages of the disease. As such, generating the sample permutation distribution for each cancer type and dataset is advised.\relax }}{9}{figure.caption.8}\protected@file@percent }
\newlabel{fig:sub_3}{{S4}{9}{Permutation distribution of the signal measures for different cancer types and datasets. \textbf {A)}Histogram overlaid with the density of the distribution for the proportion calculated for 1000 sample permutations for primary (crc\_tcga) and metastatic colorectal (crc\_hmf), breast (brca\_hmf), and lung (luad\_hmf) cancer. \textbf {B)} Histogram overlayed with the density of the distribution for the significant area calculated for 1000 sample permutations for primary (crc\_tcga) and metastatic colorectal (crc\_hmf), breast (brca\_hmf), and lung (luad\_hmf) cancer. Cancer type has an influence on the shape and position of the permutation distribution. The more heterogeneous the cohort, the wider the distribution. This is especially clear for the primary colorectal cancer dataset consisting of multiple stages of the disease. As such, generating the sample permutation distribution for each cancer type and dataset is advised.\relax }{figure.caption.8}{}}
\@writefile{lof}{\contentsline {figure}{\numberline {S5}{\ignorespaces Flowchart of the CIBRA similarity score calculation. Expression data and group definitions with shared controls are used to perform differential expression analysis (DE) similar to the impact score calculation. Using the generated $log_2$ fold changes (FC) and adjusted p-values, DE states ($DE_s$) are defined for each gene given the corresponding p-value and fold change for both conditions. To calculate the similarity between the two conditions, a contingency table ($N$) is generated between the $DE_s$ of the two conditions. The frequency of the combination of $DE_s$ is shown by a heatmap. A similarity ($D^+$) and anti-similarity ($D^-$) weight matrix is multiplied with the contingency table ($N$) to calculate the directional similarity scores $d^+$ and $d^-$. A permutation test is performed to estimate the significance of the $d^+$ and $d^-$ scores.\relax }}{9}{figure.caption.9}\protected@file@percent }
\newlabel{fig:flowchart_similarityscore}{{S5}{9}{Flowchart of the CIBRA similarity score calculation. Expression data and group definitions with shared controls are used to perform differential expression analysis (DE) similar to the impact score calculation. Using the generated $log_2$ fold changes (FC) and adjusted p-values, DE states ($DE_s$) are defined for each gene given the corresponding p-value and fold change for both conditions. To calculate the similarity between the two conditions, a contingency table ($N$) is generated between the $DE_s$ of the two conditions. The frequency of the combination of $DE_s$ is shown by a heatmap. A similarity ($D^+$) and anti-similarity ($D^-$) weight matrix is multiplied with the contingency table ($N$) to calculate the directional similarity scores $d^+$ and $d^-$. A permutation test is performed to estimate the significance of the $d^+$ and $d^-$ scores.\relax }{figure.caption.9}{}}
\@writefile{lof}{\contentsline {figure}{\numberline {S6}{\ignorespaces Receiver operating characteristic (ROC) curve of the CIBRA impact score from the primary pan-cancer screen (TCGA) assessed against the list of testable genes from the CGC database. The area under the ROC curve (AUC) of the CIBRA impact score is 0.79.\relax }}{10}{figure.caption.10}\protected@file@percent }
\newlabel{fig:roc}{{S6}{10}{Receiver operating characteristic (ROC) curve of the CIBRA impact score from the primary pan-cancer screen (TCGA) assessed against the list of testable genes from the CGC database. The area under the ROC curve (AUC) of the CIBRA impact score is 0.79.\relax }{figure.caption.10}{}}
\@writefile{lof}{\contentsline {figure}{\numberline {S7}{\ignorespaces Refining structural variants on genomic location in \textit  {MACROD2} for the identification of the most impactful subregion using CIBRA. \textbf  {A)} CIBRA impact score visualization of metastatic microsatellite stable CRC samples with SVs affecting non-coding regions, the MACRO domain, or other coding regions within \textit  {MACROD2}. The gray dots represent the median permutation CIBRA score with the error bars representing the IQR. The color indicates the significance of the CIBRA score assessed by a permutation test. The dot size indicates the prevalence of the alteration (\%). \textbf  {B)} Overview of the CIBRA score per exon of coding SVs in \textit  {MACROD2} for microsatellite stable metastatic CRC. The top panel shows the crystallized protein structure (UniProt: 4iqy) colored by the exons with the highest CIBRA impact score, exon 5 (green) and exon 6 (blue). The ligand is colored in red. The middle panel shows the CIBRA impact score per assessed exon affected by SVs in \textit  {MACROD2} colored by significance. Red indicates significant (adjusted p-value $<$ 0.01), and gray is not significant. A condensed transcript representation of \textit  {MACROD2} mapped to genome hg19 is shown, and the genome coordinates on chromosome 20 are represented with an ideogram. The lowest panel shows the SV frequency in 100-bp bins across 377 CRC samples. \relax }}{11}{figure.caption.11}\protected@file@percent }
\newlabel{fig:MACROD2_Exon}{{S7}{11}{Refining structural variants on genomic location in \textit {MACROD2} for the identification of the most impactful subregion using CIBRA. \textbf {A)} CIBRA impact score visualization of metastatic microsatellite stable CRC samples with SVs affecting non-coding regions, the MACRO domain, or other coding regions within \textit {MACROD2}. The gray dots represent the median permutation CIBRA score with the error bars representing the IQR. The color indicates the significance of the CIBRA score assessed by a permutation test. The dot size indicates the prevalence of the alteration (\%). \textbf {B)} Overview of the CIBRA score per exon of coding SVs in \textit {MACROD2} for microsatellite stable metastatic CRC. The top panel shows the crystallized protein structure (UniProt: 4iqy) colored by the exons with the highest CIBRA impact score, exon 5 (green) and exon 6 (blue). The ligand is colored in red. The middle panel shows the CIBRA impact score per assessed exon affected by SVs in \textit {MACROD2} colored by significance. Red indicates significant (adjusted p-value $<$ 0.01), and gray is not significant. A condensed transcript representation of \textit {MACROD2} mapped to genome hg19 is shown, and the genome coordinates on chromosome 20 are represented with an ideogram. The lowest panel shows the SV frequency in 100-bp bins across 377 CRC samples. \relax }{figure.caption.11}{}}
\expandafter\ifx\csname c@myauthcount@totc\endcsname\relax\newcounter{myauthcount@totc}\fi\setcounter{myauthcount@totc}{0}
\expandafter\ifx\csname c@myhistorycount@totc\endcsname\relax\newcounter{myhistorycount@totc}\fi\setcounter{myhistorycount@totc}{0}
\expandafter\ifx\csname c@myaddcount@totc\endcsname\relax\newcounter{myaddcount@totc}\fi\setcounter{myaddcount@totc}{0}
\gdef \@abspage@last{11}
