# Supplementary material for: CIBRA identifies genomic alterations with a system-wide impact on tumor biology
Source: Bioinformatics. 2024 Sep 4;40(Suppl 2):ii37–44. doi: 10.1093/bioinformatics/btae384 (PMC11373315; doi:10.1093/bioinformatics/btae384)
Supplement: btae384_Supplementary_Data [file btae384_supplementary_data.zip › supplemental_table_1.xlsx]

## Sheet: combined_TCGA_CIBRA_results
Table S1. Full results of the genome-wide pan-cancer screen of genes affected by SNVs using data from the cancer genome atlas. Only low TMB (< 10) samples were taken along in the screen. The column 'definition' indicates the alteration type assessed which are either single nucleotide variants (SNV), somatic copy number aberrations (SCNA), structural variants (SVs) or any of the before mentioned a…
entrez_id	Gene	definition	proportion	significant area	# cases	# controls	pvalue_proportion_perm_test	pvalue_significant_area_perm_test	pvalue_proportion_gamma_test	pvalue_significant_area_gamma_test	fdr_proportion	fdr_significant_area	cancer_type	cancer_role
19	ABCA1	SNV	0.0802	0	14	300	0.967676767676768	0.657575757575758	0.949446893747811	1	0.990938403160574	1	COAD	-
19	ABCA1	SNV	0.1208	0.0359	11	290	0.875	0.86875	0.868289274842383	0.894868984160432	0.99390304708357	1	LUSC	-
31	ACACA	SNV	0.1476	0.1385	11	283	0.635057471264368	0.182950191570881	0.639680711678983	0.176356184554961	0.924706466985449	0.734817435645671	BLCA	-
31	ACACA	SNV	0.1749	0.1096	12	412	0.163434903047091	0.199445983379501	0.18000713541179	0.234623645507799	0.792848973696727	0.962267872919948	HNSC	-
32	ACACB	SNV	0.1653	0.1038	12	289	0.254166666666667	0.289583333333333	0.265192956511562	0.292450746354578	0.99390304708357	1	LUSC	-
60	ACTB	SNV	0.1363	0.0549	11	283	0.797892720306513	0.810344827586207	0.782207198722552	0.830254309452428	0.924706466985449	0.970753452963108	BLCA	-
92	ACVR2A	SNV	0.1125	0	12	302	0.65959595959596	0.657575757575758	0.696101430783036	1	0.990938403160574	1	COAD	TSG
92	ACVR2A	SNV	0.1288	0.0967	11	336	0.788775510204082	0.309183673469388	0.792605068695537	0.337648155101774	0.983811144647524	0.826814647244267	LIHC	TSG
107	ADCY1	SNV	0.1233	0.0415	11	290	0.848958333333333	0.820833333333333	0.843683041483738	0.850898481561912	0.99390304708357	1	LUSC	-
108	ADCY2	SNV	0.1563	0.0761	13	411	0.317636195752539	0.397968605724838	0.361804052897056	0.481701281125749	0.897433955310078	1	HNSC	-
108	ADCY2	SNV	0.1231	0.033	14	287	0.85	0.898958333333333	0.845743187210462	0.915030203495968	0.99390304708357	1	LUSC	-
114	ADCY8	SNV	0.1427	0.06	16	408	0.493998153277932	0.547553093259464	0.534184593061403	0.638247254007485	0.905927087647993	1	HNSC	-
114	ADCY8	SNV	0.1531	0.0836	18	283	0.390625	0.408333333333333	0.427113318951574	0.448917242805819	0.99390304708357	1	LUSC	-
114	ADCY8	SNV	0.1533	0.0846	12	310	0.519266055045872	0.508256880733945	0.537889506059761	0.52207720692238	0.807860044608119	0.83136465178161	LUAD	-
114	ADCY8	SNV	0.1517	0.1104	12	271	0.572420634920635	0.462301587301587	0.596623134426513	0.463134756106397	0.806113554419778	0.711983281775506	STAD	-
176	ACAN	SNV	0.2253	0.2005	14	308	0.0275229357798165	0.0403669724770642	0.0185596536105926	0.0375714523789757	0.115482289132576	0.233777925913627	LUAD	-
176	ACAN	SNV	0.1104	0.0254	13	288	0.957291666666667	0.945833333333333	0.943790288407087	0.957896571814959	0.99390304708357	1	LUSC	-
207	AKT1	SNV	0.2761	0.248	27	892	0.00711382113821138	0.0111788617886179	0.00627338962273457	0.013130281893271	0.132438225368841	0.26205270355643	BRCA	oncogene
213	ALB	SNV	0.2306	0.186	44	303	0.0112244897959184	0.0346938775510204	0.00547154966987386	0.0259563372556623	0.0728505420068825	0.257875472305973	LIHC	-
286	ANK1	SNV	0.1508	0.0757	13	281	0.580459770114943	0.614942528735632	0.595629312927856	0.642001048483841	0.924706466985449	0.970753452963108	BLCA	-
286	ANK1	SNV	0.2104	0.1645	13	906	0.146341463414634	0.13109756097561	0.161594236600825	0.137494923514648	0.842531972569068	0.720197872259899	BRCA	-
286	ANK1	SNV	0.226	0.2041	18	304	0.0275229357798165	0.0330275229357798	0.0177234764107112	0.0340961161867838	0.115482289132576	0.229125900775187	LUAD	-
287	ANK2	SNV	0.1868	0.1345	22	272	0.168582375478927	0.196360153256705	0.169072344189126	0.194818513943728	0.74590740083438	0.792450505608566	BLCA	-
287	ANK2	SNV	0.1572	0.0806	13	906	0.705284552845528	0.694105691056911	0.684816887050316	0.700356385513285	0.993516157351281	1	BRCA	-
287	ANK2	SNV	0.1432	0.0585	21	293	0.334343434343434	0.378787878787879	0.356377372910483	0.622837051377613	0.990938403160574	1	COAD	-
287	ANK2	SNV	0.1387	0.0523	12	412	0.560480147737765	0.63342566943675	0.587193684604667	0.716126344184733	0.907816808437065	1	HNSC	-
287	ANK2	SNV	0.1959	0.1449	33	289	0.102752293577982	0.156880733944954	0.103939953695028	0.153208180266276	0.32947004190122	0.44799420800782	LUAD	-
287	ANK2	SNV	0.1019	0	25	276	0.985416666666667	0.976041666666667	0.976911447385091	1	0.996655321886373	1	LUSC	-
287	ANK2	SNV	0.199	0.1807	13	270	0.163690476190476	0.19047619047619	0.178777443333837	0.182792176175515	0.502620679280872	0.504079812121598	STAD	-
288	ANK3	SNV	0.1594	0.0882	15	279	0.450191570881226	0.505747126436782	0.475844422121287	0.524238159056554	0.924706466985449	0.970753452963108	BLCA	-
288	ANK3	SNV	0.2123	0.168	17	902	0.133130081300813	0.121951219512195	0.150199537798512	0.12597514077549	0.842531972569068	0.720197872259899	BRCA	-
288	ANK3	SNV	0.1415	0.0635	13	411	0.512465373961219	0.513388734995383	0.550089272489536	0.603029341800714	0.907816808437065	1	HNSC	-
288	ANK3	SNV	0.1166	0.0282	14	287	0.9125	0.930208333333333	0.903939225160187	0.943879236164318	0.99390304708357	1	LUSC	-
288	ANK3	SNV	0.1963	0.1394	21	134	0.132936507936508	0.238095238095238	0.133725105874133	0.23163493749266	0.571370906916748	0.837449389396539	SKCM	-
321	APBA2	SNV	0.1352	0.0535	14	287	0.684375	0.7125	0.695709896311212	0.740666820206753	0.99390304708357	1	LUSC	-
324	APC	SNV	0.1763	0.1188	11	336	0.176530612244898	0.190816326530612	0.18074850036708	0.194610664087461	0.683375069270832	0.760197906591646	LIHC	TSG
324	APC	SNV	0.1111	0.0289	14	287	0.955208333333333	0.926041666666667	0.940016918417108	0.940043605035738	0.99390304708357	1	LUSC	TSG
324	APC	SNV	0.3054	0.3383	99	28	0.00202839756592292	0.00608519269776876	0.00032231666205062	0.00962199373937501	0.00306200828948089	0.0914089405240626	READ	TSG
324	APC	SNV	0.1219	0.0368	11	311	0.900917431192661	0.897247706422018	0.89711458012168	0.918714803859329	0.966123393977194	0.983704454943697	LUAD	TSG
324	APC	SNV	0.2898	0.2918	241	73	0.00101010101010101	0.00202020202020202	0.000327077634066363	0.00503001195087472	0.0114477171923227	0.176050418280615	COAD	TSG
324	APC	SNV	0.1269	0.0409	11	413	0.730378578024007	0.751615881809788	0.736651319583254	0.826104948024444	0.957816715085094	1	HNSC	TSG
324	APC	SNV	0.181	0.1457	17	266	0.27281746031746	0.285714285714286	0.308178718349023	0.297029430421482	0.668261220841039	0.63737565277943	STAD	TSG
338	APOB	SNV	0.159	0.0894	16	278	0.456896551724138	0.496168582375479	0.481354208329018	0.513270284595906	0.924706466985449	0.970753452963108	BLCA	-
338	APOB	SNV	0.2169	0.1756	23	896	0.115853658536585	0.105691056910569	0.125113839623969	0.103762625670161	0.798841123568982	0.676994789059383	BRCA	-
338	APOB	SNV	0.1664	0.1017	15	299	0.174747474747475	0.202020202020202	0.170096061707603	0.30778712096564	0.87122373069748	1	COAD	-
338	APOB	SNV	0.0824	0	11	486	0.936274509803922	0.651960784313726	0.923427272287765	1	0.938676182197439	1	LGG	-
338	APOB	SNV	0.2246	0.1869	27	320	0.0163265306122449	0.0346938775510204	0.0087182501864448	0.0252022450372133	0.0908151061088	0.257875472305973	LIHC	-
338	APOB	SNV	0.144	0.0599	18	406	0.478301015697138	0.547553093259464	0.516994547870804	0.639258157150997	0.903183246280321	1	HNSC	-
338	APOB	SNV	0.1559	0.0819	27	295	0.487155963302752	0.53394495412844	0.502291003108049	0.545517016106542	0.799856763243149	0.839846775129762	LUAD	-
338	APOB	SNV	0.1876	0.1386	26	275	0.0854166666666667	0.13125	0.0829481246108111	0.123957552050676	0.750344425368029	0.922644053581842	LUSC	-
338	APOB	SNV	0.1354	0.0591	11	237	0.711224489795918	0.689795918367347	0.712829922503671	0.711538953270683	0.989067445723701	1	OV	-
338	APOB	SNV	0.1915	0.1374	15	140	0.156746031746032	0.242063492063492	0.165904904597085	0.241045011351214	0.629268453192557	0.839193743222744	SKCM	-
338	APOB	SNV	0.1768	0.136	20	263	0.304563492063492	0.330357142857143	0.344826393937822	0.337344705171038	0.679561098495204	0.643705805705164	STAD	-
357	SHROOM2	SNV	0.1996	0.1536	12	907	0.217479674796748	0.158536585365854	0.238373034025916	0.179147210875819	0.879434494464544	0.738051821223021	BRCA	-
387	RHOA	SNV	0.1709	0.1093	11	283	0.295019157088123	0.325670498084291	0.326815985893693	0.347920363375895	0.924706466985449	0.966445453821931	BLCA	oncogene, TSG
387	RHOA	SNV	0.2465	0.2799	13	270	0.0426587301587302	0.0456349206349206	0.0275411424233139	0.0395882831451166	0.246081092312574	0.345362382590558	STAD	oncogene, TSG
388	RHOB	SNV	0.2	0.1569	18	276	0.0948275862068965	0.115900383141762	0.0870370060758486	0.109075469407521	0.534347478115781	0.584783053554059	BLCA	-
460	ASTN1	SNV	0.1959	0.137	11	908	0.264227642276423	0.245934959349594	0.269410565124043	0.26138820384641	0.898035217080144	0.824945452502092	BRCA	-
460	ASTN1	SNV	0.141	0.0637	18	304	0.680733944954128	0.68256880733945	0.702735985108128	0.709234789965783	0.891016192438985	0.909494219013429	LUAD	-
460	ASTN1	SNV	0.1432	0.0617	18	283	0.548958333333333	0.619791666666667	0.576888521476241	0.659091225264962	0.99390304708357	1	LUSC	-
460	ASTN1	SNV	0.1919	0.1717	13	270	0.200396825396825	0.20734126984127	0.224266863410901	0.207827419064907	0.549987784079115	0.535155604092135	STAD	-
463	ZFHX3	SNV	0.158	0.0871	14	298	0.446445497630332	0.496682464454976	0.464974189716985	0.520073102557474	0.692054607950862	0.756469967356326	UCEC	TSG
463	ZFHX3	SNV	0.1361	0.0566	13	288	0.671875	0.675	0.682851482492365	0.710091452629508	0.99390304708357	1	LUSC	TSG
463	ZFHX3	SNV	0.1286	0.0417	15	904	0.909552845528455	0.925813008130081	0.921384933336732	0.957936946346446	0.993516157351281	1	BRCA	TSG
472	ATM	SNV	0.1738	0.1064	17	902	0.491869918699187	0.466463414634146	0.496543740979064	0.476586411181711	0.993516157351281	1	BRCA	TSG
472	ATM	SNV	0.1349	0.0561	25	269	0.811302681992337	0.801724137931034	0.797742004294284	0.820473112088208	0.924706466985449	0.970753452963108	BLCA	TSG
472	ATM	SNV	0.1265	0.0938	18	462	0.528723404255319	0.19468085106383	0.552032671589771	0.301310691987228	0.779340242244383	0.560684592464008	PRAD	TSG
472	ATM	SNV	0.1387	0.0588	11	413	0.560480147737765	0.560480147737765	0.587193684604667	0.650388834423695	0.907816808437065	1	HNSC	TSG
472	ATM	SNV	0.1113	0.0286	11	272	0.947420634920635	0.936507936507937	0.926853214982036	0.943827602924707	0.971593346928468	0.992879505487991	STAD	TSG
472	ATM	SNV	0.1948	0.1482	12	335	0.0836734693877551	0.0989795918367347	0.0666401086855852	0.0848638480042316	0.383868144869902	0.482180954569498	LIHC	TSG
472	ATM	SNV	0.2398	0.2319	13	294	0.0288461538461538	0.0299145299145299	0.0164151360804314	0.0202317602020311	0.060188832294915	0.089019744888937	KIRC	TSG
472	ATM	SNV	0.2132	0.1791	26	296	0.0495412844036697	0.0688073394495413	0.039722362025075	0.0659933753108685	0.19066733772036	0.312306677527491	LUAD	TSG
472	ATM	SNV	0.1381	0.1082	21	293	0.380808080808081	0.192929292929293	0.408602986894312	0.273199616243378	0.990938403160574	1	COAD	TSG
538	ATP7A	SNV	0.1404	0.0596	12	907	0.854674796747967	0.851626016260163	0.844675265072449	0.865440088661131	0.993516157351281	1	BRCA	-
545	ATR	SNV	0.1223	0.0334	11	283	0.911877394636015	0.941570881226054	0.909352749457304	0.961292553770855	0.9605838902718	0.995613762805523	BLCA	TSG
545	ATR	SNV	0.1206	0.037	16	408	0.810710987996307	0.788550323176362	0.806231519236381	0.860195727643337	0.957816715085094	1	HNSC	TSG
546	ATRX	SNV	0.5056	0.4891	182	315	0	0	6181.59	1.90764e+09	47907.3	0.000147842288583164	LGG	TSG
546	ATRX	SNV	0.1817	0.1248	13	281	0.204980842911877	0.239463601532567	0.212503826642738	0.246024160570664	0.831859035576538	0.864928689506241	BLCA	TSG
546	ATRX	SNV	0.264	0.2444	34	184	0.00483091787439614	0.0135265700483092	0.00118005347353617	0.0101016919684934	0.00236010694707234	0.0202033839369868	SARC	TSG
546	ATRX	SNV	0.1315	0.0504	11	236	0.827884615384615	0.831730769230769	0.827903868055557	0.84278874098329	0.922506892862686	0.94194035756956	CESC	TSG
546	ATRX	SNV	0.1814	0.1171	18	901	0.409552845528455	0.38719512195122	0.411951077608572	0.392456938276051	0.993516157351281	0.923644227551156	BRCA	TSG
547	KIF1A	SNV	0.0908	0	11	303	0.919191919191919	0.657575757575758	0.892548456519645	1	0.990938403160574	1	COAD	-
547	KIF1A	SNV	0.155	0.0845	13	288	0.359375	0.398958333333333	0.399618878628299	0.441027255375574	0.99390304708357	1	LUSC	-
576	ADGRB2	SNV	0.2	0.1613	11	290	0.0447916666666667	0.0739583333333333	0.0373984669983139	0.066668798563078	0.59362392196489	0.879691646621668	LUSC	-
577	ADGRB3	SNV	0.1561	0.0829	12	412	0.319482917820868	0.344413665743306	0.364157943521042	0.421710333231344	0.897433955310078	1	HNSC	-
577	ADGRB3	SNV	0.1958	0.1504	11	303	0.0727272727272727	0.0909090909090909	0.0522257087745448	0.119253363453276	0.645141108391436	1	COAD	-
577	ADGRB3	SNV	0.1357	0.0584	14	308	0.743119266055046	0.719266055045872	0.766870863712684	0.756263371420402	0.92523579023551	0.934207694107556	LUAD	-
577	ADGRB3	SNV	0.1204	0.0379	11	469	0.609574468085106	0.529787234042553	0.620510693490271	0.770137952556709	0.827347591320361	1	PRAD	-
577	ADGRB3	SNV	0.1656	0.1033	37	264	0.252083333333333	0.291666666666667	0.261720673524442	0.295779534791708	0.99390304708357	1	LUSC	-
577	ADGRB3	SNV	0.1346	0.0562	20	263	0.756944444444444	0.756944444444444	0.765920688294681	0.796479749188462	0.891410518580251	0.926976431258887	STAD	-
590	BCHE	SNV	0.1845	0.1269	13	309	0.16605504587156	0.227522935779817	0.179379564818695	0.230193642742804	0.449787565515535	0.544683549025227	LUAD	-
667	DST	SNV	0.1631	0.0912	23	271	0.386973180076628	0.478927203065134	0.42565789743015	0.496986489728927	0.924706466985449	0.970753452963108	BLCA	-
667	DST	SNV	0.2538	0.224	38	881	0.0233739837398374	0.0264227642276423	0.0220359789028711	0.0270599500250073	0.322064307041962	0.367242178910814	BRCA	-
667	DST	SNV	0.1933	0.1448	18	229	0.0894230769230769	0.135576923076923	0.090854798725479	0.127257544284124	0.383147047311512	0.483578668279671	CESC	-
667	DST	SNV	0.1346	0.1293	39	385	0.625115420129271	0.145891043397969	0.640935548508193	0.144548908274351	0.933109416228023	0.806138142299266	HNSC	-
667	DST	SNV	0.3176	0.2956	16	298	0	0.00202020202020202	5.58538e+09	0.00459739619940418	0.00293232664926981	0.176050418280615	COAD	-
667	DST	SNV	0.1221	0.0824	20	287	0.78525641025641	0.411324786324786	0.780778944766955	0.487129511075625	0.940818441683593	0.893070770305312	KIRC	-
667	DST	SNV	0.1395	0.0584	21	326	0.61530612244898	0.652040816326531	0.6528820700185	0.706801469481875	0.939979178965833	0.988155818525036	LIHC	-
667	DST	SNV	0.1276	0.0441	24	298	0.848623853211009	0.845871559633028	0.850561378512433	0.871285937394273	0.949463864385972	0.957488177293888	LUAD	-
667	DST	SNV	0.1186	0.0304	33	268	0.897916666666667	0.915625	0.887856007036176	0.931389533755304	0.99390304708357	1	LUSC	-
667	DST	SNV	0.1677	0.1158	18	230	0.170408163265306	0.180612244897959	0.190728809819721	0.178563987223718	0.66473356207634	0.535528582832993	OV	-
667	DST	SNV	0.1346	0.0577	24	259	0.756944444444444	0.748015873015873	0.765920688294681	0.787149823139756	0.891410518580251	0.921323088447669	STAD	-
672	BRCA1	SNV	0.2402	0.2397	11	237	0.00204081632653061	0.00102040816326531	0.000201193698430666	0.00149129366954341	0.00704177944507332	0.0510397809019122	OV	TSG
672	BRCA1	SNV	0.2503	0.224	19	900	0.0264227642276423	0.0264227642276423	0.026486245837751	0.0270599500250073	0.367429721948205	0.367242178910814	BRCA	TSG
673	BRAF	SNV	0.3083	0.3033	80	75	0.00198412698412698	0.00496031746031746	5.72588e+09	0.00420002766941901	0.00538232298186232	0.266874666090536	SKCM	oncogene
673	BRAF	SNV	0.1808	0.1187	17	297	0.11010101010101	0.151515151515152	0.0983988358595147	0.224132916032689	0.73799126894636	1	COAD	oncogene
673	BRAF	SNV	0.5793	0.5415	283	192	0	0	8.66934	3.06934e+08	43.3467	1.53467e+09	THCA	oncogene
673	BRAF	SNV	0.1938	0.1435	17	305	0.111009174311927	0.161467889908257	0.115560924499655	0.158295784557621	0.356224501209944	0.44799420800782	LUAD	oncogene
675	BRCA2	SNV	0.1965	0.1387	19	900	0.259146341463415	0.234756097560976	0.264216524138265	0.251848718770378	0.89141246534885	0.824945452502092	BRCA	TSG
675	BRCA2	SNV	0.1412	0.0654	16	285	0.586458333333333	0.585416666666667	0.607319569714801	0.622018338040571	0.99390304708357	1	LUSC	TSG
675	BRCA2	SNV	0.143	0.0659	12	282	0.709770114942529	0.719348659003831	0.700799111330847	0.734418293492538	0.924706466985449	0.970753452963108	BLCA	TSG
675	BRCA2	SNV	0.147	0.0651	12	412	0.43213296398892	0.499538319482918	0.477649783553344	0.58707680693236	0.903183246280321	1	HNSC	TSG
677	ZFP36L1	SNV	0.1351	0.0528	21	273	0.810344827586207	0.826628352490421	0.795557669458852	0.846869175900963	0.924706466985449	0.970753452963108	BLCA	-
677	ZFP36L1	SNV	0.1719	0.0978	11	908	0.510162601626016	0.535569105691057	0.51825464829217	0.549399001991368	0.993516157351281	1	BRCA	-
718	C3	SNV	0.1043	0	11	283	0.986590038314176	0.978927203065134	0.98304556747815	1	0.987434163761535	1	BLCA	-
718	C3	SNV	0.1915	0.1363	11	336	0.101020408163265	0.133673469387755	0.0809009810566004	0.120104798641375	0.404504905283002	0.577426916545074	LIHC	-
729	C6	SNV	0.2157	0.173	11	413	0.0415512465373961	0.0581717451523546	0.0215499035478601	0.0442239811014935	0.28406691040361	0.529575317262432	HNSC	-
729	C6	SNV	0.2372	0.2316	17	284	0.00625	0.00833333333333333	0.00197460358933021	0.0080089086277234	0.117488913565147	0.505927751677989	LUSC	-
773	CACNA1A	SNV	0.1058	0	16	903	0.986788617886179	0.978658536585366	0.988287124944169	1	0.993516157351281	1	BRCA	-
773	CACNA1A	SNV	0.1105	0	20	281	0.95625	0.976041666666667	0.943262005756578	1	0.99390304708357	1	LUSC	-
774	CACNA1B	SNV	0.1996	0.1462	11	908	0.217479674796748	0.195121951219512	0.238373034025916	0.212851528576893	0.879434494464544	0.777726739030955	BRCA	-
775	CACNA1C	SNV	0.2042	0.1533	13	906	0.186991869918699	0.159552845528455	0.203145538348341	0.180424906940661	0.878381498424716	0.738051821223021	BRCA	-
775	CACNA1C	SNV	0.1647	0.0934	18	304	0.391743119266055	0.445871559633028	0.386068253140495	0.448886717682618	0.728758050871945	0.769520087455916	LUAD	-
775	CACNA1C	SNV	0.1603	0.0903	15	409	0.274238227146814	0.301939058171745	0.316317632759907	0.3619001367534	0.897433955310078	1	HNSC	-
775	CACNA1C	SNV	0.1488	0.0765	16	285	0.455208333333333	0.475	0.491321834458344	0.513728411522067	0.99390304708357	1	LUSC	-
776	CACNA1D	SNV	0.1705	0.1054	11	413	0.192982456140351	0.219759926131117	0.215885771300406	0.258816876164676	0.795679467181342	0.962267872919948	HNSC	oncogene
777	CACNA1E	SNV	0.1341	0.0485	22	897	0.885162601626016	0.897357723577236	0.889664535575367	0.92946799897186	0.993516157351281	1	BRCA	-
777	CACNA1E	SNV	0.1059	0	26	288	0.74040404040404	0.657575757575758	0.765273945861971	1	0.990938403160574	1	COAD	-
777	CACNA1E	SNV	0.0780999999999999	0	13	467	0.974468085106383	0.736170212765957	0.958636303818005	1	0.958636303818005	1	PRAD	-
777	CACNA1E	SNV	0.1466	0.0679	20	327	0.51530612244898	0.548979591836735	0.549631704408405	0.607397869081182	0.913681924597642	0.976742330701532	LIHC	-
777	CACNA1E	SNV	0.2748	0.2724	15	307	0.000917431192660551	0.0018348623853211	0.000436151929497319	0.00489748239861998	0.0104676463079357	0.100291467193665	LUAD	-
777	CACNA1E	SNV	0.1519	0.0788	16	285	0.404166666666667	0.45	0.444790483621208	0.492262536932306	0.99390304708357	1	LUSC	-
778	CACNA1F	SNV	0.1826	0.1168	16	903	0.396341463414634	0.389227642276423	0.399072429722901	0.394697190179022	0.993516157351281	0.923644227551156	BRCA	-
781	CACNA2D1	SNV	0.2196	0.1938	13	309	0.0376146788990826	0.0467889908256881	0.0267899748655807	0.0449340440537432	0.142879865949764	0.243513529065447	LUAD	-
790	CAD	SNV	0.1898	0.1356	13	906	0.330284552845528	0.251016260162602	0.325604279410904	0.269441171922954	0.986523683843727	0.824945452502092	BRCA	-
799	CALCR	SNV	0.1619	0.098	15	286	0.286458333333333	0.315625	0.306424292991618	0.33278853008603	0.99390304708357	1	LUSC	-
841	CASP8	SNV	0.1396	0.0577	13	906	0.857723577235772	0.86280487804878	0.850894556176807	0.877833002202869	0.993516157351281	1	BRCA	TSG
841	CASP8	SNV	0.4159	0.4107	42	382	0	0	57106.7	2.0756e+09	8.28046e+06	0.00300962330484781	HNSC	TSG
861	RUNX1	SNV	0.2007	0.1327	37	882	0.21239837398374	0.275406504065041	0.229607651722176	0.286690285198042	0.879434494464544	0.851111784181688	BRCA	oncogene, TSG
862	RUNX1T1	SNV	0.1174	0.0275	15	409	0.846722068328717	0.865189289012004	0.837586739487082	0.930525891467071	0.957816715085094	1	HNSC	oncogene, TSG
862	RUNX1T1	SNV	0.1383	0.0599	14	287	0.640625	0.640625	0.650752293028861	0.677142506497805	0.99390304708357	1	LUSC	oncogene, TSG
865	CBFB	SNV	0.286	0.2718	20	899	0.00609756097560976	0.00914634146341463	0.00343828678157802	0.00622462861471126	0.0943958428324263	0.180024695550209	BRCA	TSG
987	LRBA	SNV	0.1325	0.1184	12	907	0.891260162601626	0.380081300813008	0.899617564084842	0.382834621180233	0.993516157351281	0.923644227551156	BRCA	-
999	CDH1	SNV	0.3976	0.472	22	261	0	0.000992063492063492	4.3674e+08	0.00146022895412305	0.000449841707328861	0.225548225123492	STAD	TSG
999	CDH1	SNV	0.468	0.4524	116	803	0	0	197445	1.16045e+09	2.50098e+07	0.00154724487229663	BRCA	TSG
1000	CDH2	SNV	0.1973	0.1587	12	271	0.174603174603175	0.243055555555556	0.18900882765463	0.249130996307138	0.512313401274391	0.603776296932592	STAD	-
1005	CDH7	SNV	0.2434	0.2247	13	411	0.00831024930747922	0.0138504155124654	0.00347711192540022	0.00953109600324155	0.0775663429512358	0.24705983383707	HNSC	-
1005	CDH7	SNV	0.1085	0	13	309	0.977981651376147	0.980733944954128	0.966199045887868	1	0.982749009164232	1	LUAD	-
1005	CDH7	SNV	0.1397	0.06	15	286	0.6125	0.640625	0.629915325628621	0.676140423877408	0.99390304708357	1	LUSC	-
1006	CDH8	SNV	0.2798	0.2849	19	303	0	0.000917431192660551	0.000284253922674179	0.00337676180380078	0.007959109834877	0.0896570738580209	LUAD	-
1006	CDH8	SNV	0.1198	0.0342	17	284	0.886458333333333	0.886458333333333	0.877426958587381	0.906923394800194	0.99390304708357	1	LUSC	-
1006	CDH8	SNV	0.1266	0.0483	13	270	0.824404761904762	0.805555555555556	0.832661391470566	0.844131289904404	0.913221588390496	0.943259944082134	STAD	-
1007	CDH9	SNV	0.1255	0.0402	16	298	0.498989898989899	0.477777777777778	0.54873777488088	0.785389898950418	0.990938403160574	1	COAD	-
1007	CDH9	SNV	0.2148	0.1712	16	408	0.0415512465373961	0.0609418282548476	0.0227580114241957	0.0465459012871448	0.286948839696381	0.529575317262432	HNSC	-
1007	CDH9	SNV	0.2189	0.1877	17	305	0.0394495412844037	0.0577981651376147	0.0279959901371818	0.0527793610453029	0.146978948220204	0.268878722420665	LUAD	-
1007	CDH9	SNV	0.1317	0.053	12	335	0.73469387755102	0.71734693877551	0.757645828152145	0.761834916833549	0.977955062370279	0.988155818525036	LIHC	-
1007	CDH9	SNV	0.1278	0.0425	20	281	0.790625	0.811458333333333	0.793286418217957	0.842436777792562	0.99390304708357	1	LUSC	-
1007	CDH9	SNV	0.1332	0.058	14	269	0.767857142857143	0.746031746031746	0.778351488558132	0.78527544317983	0.895756461692598	0.921323088447669	STAD	-
1008	CDH10	SNV	0.097	0	12	302	0.857575757575758	0.657575757575758	0.846458509667913	1	0.990938403160574	1	COAD	-
1008	CDH10	SNV	0.2276	0.2075	26	296	0.0256880733944954	0.0321100917431193	0.0159377648734096	0.0310920815038202	0.113938063775864	0.229125900775187	LUAD	-
1008	CDH10	SNV	0.1972	0.1543	46	255	0.05	0.084375	0.0451634874310918	0.0810595981412259	0.613223437171944	0.879691646621668	LUSC	-
1008	CDH10	SNV	0.1608	0.0939	18	406	0.267774699907664	0.278855032317636	0.310856731584952	0.334996297878683	0.897433955310078	1	HNSC	-
1009	CDH11	SNV	0.1333	0.1165	11	139	0.76969696969697	0.395959595959596	0.770554722033455	0.396266954720386	0.836602269636322	0.599361890855414	ESCA	TSG
1009	CDH11	SNV	0.2865	0.3283	14	269	0.0148809523809524	0.0218253968253968	0.00383605982275859	0.0177797030818147	0.0987785404360336	0.345362382590558	STAD	TSG
1009	CDH11	SNV	0.1524	0.0851	15	286	0.398958333333333	0.396875	0.437398296343934	0.435811079404871	0.99390304708357	1	LUSC	TSG
1010	CDH12	SNV	0.1529	0.0765	15	307	0.525688073394495	0.573394495412844	0.543382053813795	0.593424819612429	0.807860044608119	0.846153775927163	LUAD	-
1010	CDH12	SNV	0.1195	0.0337	22	279	0.889583333333333	0.89375	0.880089101803609	0.910342627187082	0.99390304708357	1	LUSC	-
1010	CDH12	SNV	0.1827	0.1319	11	272	0.256944444444444	0.345238095238095	0.293999793632987	0.355597363203837	0.644297420089311	0.643705805705164	STAD	-
1014	CDH16	SNV	0.1578	0.0864	11	283	0.476053639846743	0.525862068965517	0.497956488397334	0.540842214360733	0.924706466985449	0.970753452963108	BLCA	-
1016	CDH18	SNV	0.1665	0.1009	11	311	0.368807339449541	0.398165137614679	0.363661891416802	0.3911929510562	0.702243652391066	0.728185804103955	LUAD	-
1016	CDH18	SNV	0.2465	0.2441	24	277	0.00416666666666667	0.00520833333333333	0.000845713366676408	0.0053691546512777	0.0628999316465579	0.419083716759966	LUSC	-
1026	CDKN1A	SNV	0.2683	0.2552	29	265	0.00383141762452107	0.00478927203065134	0.000687005564578774	0.00537753379846429	0.025762708671704	0.237824510139517	BLCA	-
1029	CDKN2A	SNV	0.2028	0.1764	35	266	0.0364583333333333	0.040625	0.0308154951457878	0.0432458400835736	0.59362392196489	0.865301082655587	LUSC	TSG
1029	CDKN2A	SNV	0.1638	0.0993	11	311	0.4	0.411009174311927	0.397483095910873	0.403102855843261	0.741968445700296	0.728185804103955	LUAD	TSG
1029	CDKN2A	SNV	0.3076	0.2892	88	336	0.000923361034164358	0.00369344413665743	2.09447e+09	0.00123392283070138	0.00137279430104766	0.0715675241806803	HNSC	TSG
1029	CDKN2A	SNV	0.1871	0.1305	12	282	0.164750957854406	0.21360153256705	0.166731136831809	0.214803715620856	0.74590740083438	0.831113744852787	BLCA	TSG
1029	CDKN2A	SNV	0.2611	0.291	29	130	0.0152129817444219	0.0111561866125761	0.00544052397937215	0.0164824646518514	0.0108810479587443	0.0329649293037027	PAAD	TSG
1029	CDKN2A	SNV	0.1632	0.1082	11	272	0.444444444444444	0.472222222222222	0.476635015038832	0.475225640329006	0.74301319561545	0.717909288044198	STAD	TSG
1062	CENPE	SNV	0.1353	0.0558	14	905	0.878048780487805	0.871951219512195	0.881806329369368	0.889663532963058	0.993516157351281	1	BRCA	-
1062	CENPE	SNV	0.1233	0.0363	12	289	0.848958333333333	0.863541666666667	0.843683041483738	0.891939086223203	0.99390304708357	1	LUSC	-
1108	CHD4	SNV	0.1504	0.0682	19	900	0.775406504065041	0.795731707317073	0.755511508832386	0.803125701035327	0.993516157351281	1	BRCA	oncogene
1108	CHD4	SNV	0.1975	0.1478	41	271	0.0995260663507109	0.161137440758294	0.0942871444527496	0.149340011105961	0.354963367351528	0.454427749263827	UCEC	oncogene
1129	CHRM2	SNV	0.1331	0.0505	16	285	0.721875	0.740625	0.72498162505264	0.769675921082693	0.99390304708357	1	LUSC	-
1129	CHRM2	SNV	0.1461	0.0804	11	272	0.626984126984127	0.60218253968254	0.654638219469399	0.64216177603154	0.858952058666855	0.821647986723585	STAD	-
1130	LYST	SNV	0.1656	0.1031	16	278	0.350574712643678	0.365900383141762	0.392783639882278	0.395609049524748	0.924706466985449	0.970753452963108	BLCA	-
1130	LYST	SNV	0.2056	0.1551	15	904	0.172764227642276	0.149390243902439	0.193170452947217	0.172867983972175	0.878381498424716	0.738051821223021	BRCA	-
1130	LYST	SNV	0.2192	0.1829	12	412	0.03601108033241	0.0507848568790397	0.0173789970627313	0.0332735113594746	0.251995457409604	0.507858857591981	HNSC	-
1130	LYST	SNV	0.12	0.0306	12	310	0.912844036697248	0.939449541284404	0.910260112974944	0.950764710290794	0.974726991538686	0.998946500319801	LUAD	-
1130	LYST	SNV	0.1251	0.0344	13	288	0.827083333333333	0.885416666666667	0.824439710186464	0.905539379681621	0.99390304708357	1	LUSC	-
1180	CLCN1	SNV	0.1338	0.0492	14	308	0.76697247706422	0.797247706422018	0.788205189585449	0.832996907271691	0.92523579023551	0.952337335607918	LUAD	-
1278	COL1A2	SNV	0.1739	0.1095	11	908	0.488821138211382	0.442073170731707	0.495405181867359	0.451368572357415	0.993516157351281	0.98081456734175	BRCA	-
1278	COL1A2	SNV	0.1491	0.0624	11	413	0.399815327793167	0.528162511542013	0.45053015448127	0.614056959409351	0.897433955310078	1	HNSC	-
1278	COL1A2	SNV	0.1555	0.0882	16	285	0.357291666666667	0.372916666666667	0.392496426936626	0.409436121525862	0.99390304708357	1	LUSC	-
1278	COL1A2	SNV	0.1526	0.0953	12	271	0.5625	0.532738095238095	0.587197454010504	0.549769497420822	0.806113554419778	0.760084003145566	STAD	-
1281	COL3A1	SNV	0.1129	0.0205	14	308	0.957798165137615	0.970642201834862	0.949288386795233	0.984874349782502	0.982749009164232	1	LUAD	-
1281	COL3A1	SNV	0.1679	0.1176	11	290	0.235416666666667	0.228125	0.236025246573553	0.211372031783325	0.99390304708357	0.999965082276523	LUSC	-
1282	COL4A1	SNV	0.114	0	14	300	0.634343434343434	0.657575757575758	0.679617647642791	1	0.990938403160574	1	COAD	-
1284	COL4A2	SNV	0.1623	0.1003	12	289	0.282291666666667	0.304166666666667	0.301398828909151	0.316340722971526	0.99390304708357	1	LUSC	-
1286	COL4A4	SNV	0.2081	0.1859	13	288	0.0302083333333333	0.03125	0.0210797083007546	0.0327032138294573	0.522601101622873	0.842623454030055	LUSC	-
1286	COL4A4	SNV	0.2024	0.1634	15	140	0.10515873015873	0.143849206349206	0.0999619521918956	0.140189681094658	0.527183561887993	0.761296854968089	SKCM	-
1289	COL5A1	SNV	0.1369	0.053	11	413	0.588180978762696	0.626038781163435	0.610922079476994	0.709083932908096	0.927578026431038	1	HNSC	-
1289	COL5A1	SNV	0.1539	0.0787	14	300	0.256565656565657	0.296969696969697	0.259312684725349	0.457838688059216	0.990938403160574	1	COAD	-
1289	COL5A1	SNV	0.1149	0.0273	11	336	0.941836734693878	0.956122448979592	0.919431948559055	0.959220739577253	0.992490441287653	1	LIHC	-
1290	COL5A2	SNV	0.1671	0.1055	11	303	0.170707070707071	0.196969696969697	0.165874795313889	0.287162255356141	0.870842675397917	1	COAD	-
1290	COL5A2	SNV	0.1046	0	11	290	0.980208333333333	0.976041666666667	0.968716128606136	1	0.996655321886373	1	LUSC	-
1290	COL5A2	SNV	0.2305	0.2179	11	311	0.0229357798165138	0.0220183486238532	0.0131090896727259	0.0233735013529395	0.102167277518496	0.212256660934802	LUAD	-
1293	COL6A3	SNV	0.1489	0.0773	16	278	0.614942528735632	0.60536398467433	0.62189458837237	0.62673419924662	0.924706466985449	0.970753452963108	BLCA	-
1293	COL6A3	SNV	0.2531	0.2308	11	413	0.00646352723915051	0.0101569713758079	0.00172709851871441	0.00789700829279588	0.0486463967620048	0.24705983383707	HNSC	-
1293	COL6A3	SNV	0.1831	0.1195	16	903	0.391260162601626	0.371951219512195	0.393754197975515	0.374802542235832	0.993516157351281	0.923644227551156	BRCA	-
1293	COL6A3	SNV	0.0985	0	16	298	0.833333333333333	0.657575757575758	0.833943632198644	1	0.990938403160574	1	COAD	-
1293	COL6A3	SNV	0.1384	0.0536	12	335	0.635714285714286	0.711224489795918	0.668403002690918	0.755833851123807	0.939979178965833	0.988155818525036	LIHC	-
1293	COL6A3	SNV	0.118	0.0317	18	304	0.93394495412844	0.93302752293578	0.922834377463044	0.945679082504607	0.976324771219906	0.998946500319801	LUAD	-
1293	COL6A3	SNV	0.1772	0.1279	22	279	0.153125	0.176041666666667	0.149219204462856	0.163577023231375	0.891048236292863	0.947305351185279	LUSC	-
1293	COL6A3	SNV	0.1153	0.0274	11	237	0.955102040816327	0.962244897959184	0.942522904923057	0.971803896117105	0.989067445723701	1	OV	-
1293	COL6A3	SNV	0.1108	0.0259	11	272	0.949404761904762	0.944444444444444	0.929145093907321	0.954321078090399	0.971593346928468	0.992879505487991	STAD	-
1294	COL7A1	SNV	0.2064	0.1672	15	279	0.0699233716475096	0.0881226053639847	0.0608577017047953	0.0821541070794703	0.431973398036713	0.577646065402526	BLCA	-
1294	COL7A1	SNV	0.1249	0.0356	11	908	0.927845528455285	0.949186991869919	0.938852509851872	0.976339290640054	0.993516157351281	1	BRCA	-
1294	COL7A1	SNV	0.1544	0.153	11	336	0.398979591836735	0.0846938775510204	0.436332192520535	0.0734856662016994	0.85221131351667	0.459285413760621	LIHC	-
1294	COL7A1	SNV	0.1529	0.0784	13	309	0.525688073394495	0.555045871559633	0.543382053813795	0.576435634099419	0.807860044608119	0.841044293201116	LUAD	-
1294	COL7A1	SNV	0.2482	0.237	14	141	0.0178571428571429	0.0317460317460317	0.00653074525739532	0.0243372580012378	0.122778010839032	0.571925563029089	SKCM	-
1297	COL9A1	SNV	0.1638	0.1022	13	288	0.266666666666667	0.296875	0.28296310964424	0.303201404257563	0.99390304708357	1	LUSC	-
1301	COL11A1	SNV	0.1704	0.1109	12	282	0.296934865900383	0.318007662835249	0.332793032912189	0.336242776594686	0.924706466985449	0.966445453821931	BLCA	-
1301	COL11A1	SNV	0.1135	0.0301	12	138	0.938383838383838	0.919191919191919	0.927904837983754	0.949518203735051	0.927904837983754	0.949518203735051	ESCA	-
1301	COL11A1	SNV	0.1599	0.0874	14	300	0.209090909090909	0.254545454545455	0.213180764878293	0.395954380418539	0.973216535313945	1	COAD	-
1301	COL11A1	SNV	0.3229	0.338	31	291	0	0	5.23034e+08	0.000666625996699347	0.000292898832784622	0.03160788676445	LUAD	-
1301	COL11A1	SNV	0.1752	0.1232	34	267	0.175	0.204166666666667	0.165578615098526	0.184126877640003	0.90239922879382	0.952656453876537	LUSC	-
1301	COL11A1	SNV	0.1445	0.0607	24	400	0.473684210526316	0.539242843951985	0.51040047408155	0.631176619016273	0.903183246280321	1	HNSC	-
1301	COL11A1	SNV	0.1693	0.1049	20	327	0.227551020408163	0.262244897959184	0.248520479181437	0.277599708639765	0.770303303820437	0.826814647244267	LIHC	-
1301	COL11A1	SNV	0.162	0.0956	11	144	0.427579365079365	0.469246031746032	0.474231768344812	0.506389295144301	0.84818162966603	0.885559152390111	SKCM	-
1301	COL11A1	SNV	0.1377	0.0863	17	266	0.725198412698413	0.572420634920635	0.737403704324667	0.604947530058855	0.891410518580251	0.804257185014376	STAD	-
1303	COL12A1	SNV	0.3054	0.2992	18	901	0.00101626016260163	0.00304878048780488	0.000986361695870926	0.00255630818000631	0.046852180553869	0.1214246385503	BRCA	-
1303	COL12A1	SNV	0.1098	0	14	300	0.68989898989899	0.657575757575758	0.7251312524678	1	0.990938403160574	1	COAD	-
1303	COL12A1	SNV	0.143	0.0639	17	305	0.659633027522936	0.678899082568807	0.677064040693625	0.70743670802769	0.873274360783634	0.909494219013429	LUAD	-
1303	COL12A1	SNV	0.1812	0.1277	13	334	0.147959183673469	0.161224489795918	0.141801101447358	0.152941563724461	0.611211644169647	0.659230878122676	LIHC	-
1303	COL12A1	SNV	0.1522	0.1452	22	279	0.4	0.111458333333333	0.440350758157637	0.103938834326594	0.99390304708357	0.879691646621668	LUSC	-
1303	COL12A1	SNV	0.1514	0.1628	11	144	0.580357142857143	0.14484126984127	0.613172631613669	0.142032392863829	0.84818162966603	0.761296854968089	SKCM	-
1303	COL12A1	SNV	0.1354	0.0494	19	264	0.751984126984127	0.799603174603175	0.758688155996595	0.837675761142141	0.891410518580251	0.942957414181864	STAD	-
1306	COL15A1	SNV	0.1377	0.0582	12	289	0.648958333333333	0.6625	0.659591886080974	0.694151313267347	0.99390304708357	1	LUSC	-
1307	COL16A1	SNV	0.1574	0.0877	11	336	0.362244897959184	0.366326530612245	0.394605024828315	0.413059095980331	0.828288930909278	0.846432573730186	LIHC	-
1310	COL19A1	SNV	0.1097	0.0218	13	288	0.9625	0.959375	0.947389129120713	0.972736246602946	0.994651264851267	1	LUSC	-
1373	CPS1	SNV	0.1413	0.0555	12	907	0.849593495934959	0.872967479674797	0.837506745784644	0.891478395291339	0.993516157351281	1	BRCA	-
1373	CPS1	SNV	0.1879	0.1524	13	309	0.142201834862385	0.129357798165138	0.153614192949105	0.128272336486428	0.411549252763516	0.402912266436785	LUAD	-
1373	CPS1	SNV	0.1876	0.1385	27	274	0.0854166666666667	0.13125	0.0829481246108111	0.12428525301858	0.750344425368029	0.922644053581842	LUSC	-
1378	CR1	SNV	0.1248	0.0337	11	908	0.927845528455285	0.95630081300813	0.939283031747428	0.980761208110514	0.993516157351281	1	BRCA	-
1378	CR1	SNV	0.1534	0.0852	14	287	0.3875	0.396875	0.422729709372655	0.434945162753656	0.99390304708357	1	LUSC	-
1380	CR2	SNV	0.148	0.0748	14	287	0.470833333333333	0.488541666666667	0.503479962995837	0.529852799717607	0.99390304708357	1	LUSC	-
1387	CREBBP	SNV	0.2232	0.1934	11	236	0.0211538461538462	0.0278846153846154	0.0116957086921762	0.0302569157954873	0.119472463569036	0.304765137902733	CESC	oncogene, TSG
1387	CREBBP	SNV	0.2341	0.2138	19	282	0.00625	0.0145833333333333	0.00259554152570316	0.0140082857939937	0.129825489809901	0.641148465186636	LUSC	oncogene, TSG
1387	CREBBP	SNV	0.209	0.1705	20	404	0.0517082179132041	0.0609418282548476	0.0320956121535346	0.0474791663752525	0.339764489330033	0.529575317262432	HNSC	oncogene, TSG
1387	CREBBP	SNV	0.1657	0.0935	11	908	0.585365853658537	0.566056910569106	0.589500047615198	0.586932361079605	0.993516157351281	1	BRCA	oncogene, TSG
1387	CREBBP	SNV	0.1746	0.1124	33	261	0.257662835249042	0.313218390804598	0.284371922920987	0.325535092698707	0.924706466985449	0.966445453821931	BLCA	oncogene, TSG
1462	VCAN	SNV	0.1993	0.1517	17	277	0.0986590038314176	0.129310344827586	0.0903852054452932	0.125381018774964	0.534347478115781	0.614710479611864	BLCA	-
1462	VCAN	SNV	0.2051	0.1564	12	907	0.177845528455285	0.148373983739837	0.196693029811387	0.167571677733289	0.878381498424716	0.738051821223021	BRCA	-
1462	VCAN	SNV	0.1398	0.0551	18	406	0.5466297322253	0.605724838411819	0.572631443774976	0.687875507296051	0.907816808437065	1	HNSC	-
1462	VCAN	SNV	0.1205	0.0353	18	296	0.551515151515152	0.516161616161616	0.606182665985219	0.827444540376401	0.990938403160574	1	COAD	-
1462	VCAN	SNV	0.1482	0.0783	22	300	0.588073394495413	0.555045871559633	0.607734799278165	0.577326604444987	0.83688070720272	0.841044293201116	LUAD	-
1462	VCAN	SNV	0.1491	0.0772	18	283	0.453125	0.466666666666667	0.486775245781779	0.507151213253862	0.99390304708357	1	LUSC	-
1496	CTNNA2	SNV	0.1189	0	13	301	0.574747474747475	0.657575757575758	0.624476154674491	1	0.990938403160574	1	COAD	-
1496	CTNNA2	SNV	0.1222	0.0409	14	308	0.898165137614679	0.870642201834862	0.894930830812122	0.893255250033845	0.966123393977194	0.970307635895264	LUAD	-
1496	CTNNA2	SNV	0.1507	0.0782	11	283	0.581417624521073	0.599616858237548	0.597018053556115	0.61815222891815	0.924706466985449	0.970753452963108	BLCA	-
1496	CTNNA2	SNV	0.0974	0	14	410	0.97876269621422	0.915050784856879	0.963562001731435	1	0.973634078404586	1	HNSC	-
1496	CTNNA2	SNV	0.1094	0.0249	26	275	0.964583333333333	0.946875	0.948878982191699	0.960173122359792	0.994651264851267	1	LUSC	-
1496	CTNNA2	SNV	0.1501	0.0704	11	908	0.775406504065041	0.783536585365854	0.758467155087691	0.785792704050266	0.993516157351281	1	BRCA	-
1496	CTNNA2	SNV	0.2424	0.2893	11	272	0.0486111111111111	0.0376984126984127	0.0330849203186722	0.0339623016945103	0.252425688357277	0.345362382590558	STAD	-
1499	CTNNB1	SNV	0.4802	0.4713	90	257	0	0	0.127991	5.25567e+07	15.9988	6.56959e+09	LIHC	oncogene
1499	CTNNB1	SNV	0.2332	0.2062	13	309	0.0211009174311927	0.0321100917431193	0.0108926428077101	0.0322101343766712	0.0914981995847649	0.229125900775187	LUAD	oncogene
1499	CTNNB1	SNV	0.1938	0.1484	12	271	0.189484126984127	0.280753968253968	0.211380259648257	0.286513641235079	0.537584364043715	0.63737565277943	STAD	oncogene
1499	CTNNB1	SNV	0.4532	0.4247	79	233	0	0	379.975	3.75305e+09	8106.14	0.000800650436956782	UCEC	oncogene
1499	CTNNB1	SNV	0.2756	0.2882	11	62	0	0.004	0.0001491428782922	0.00723430556815402	0.0001491428782922	0.00723430556815402	ACC	oncogene
1501	CTNND2	SNV	0.1043	0.0221	12	271	0.971230158730159	0.963293650793651	0.954630166301452	0.967421205701067	0.973533733950986	0.996443841872099	STAD	-
1501	CTNND2	SNV	0.1324	0.0488	11	311	0.787155963302752	0.8	0.80328935468202	0.836129505965285	0.92523579023551	0.952337335607918	LUAD	-
1501	CTNND2	SNV	0.2541	0.2546	23	278	0.003125	0.00520833333333333	0.000410683090858208	0.00382126343626746	0.0448522046718134	0.419083716759966	LUSC	-
1501	CTNND2	SNV	0.1704	0.1019	18	406	0.193905817174515	0.235457063711911	0.2167540617494	0.28044006398388	0.795679467181342	1	HNSC	-
1536	CYBB	SNV	0.1623	0.0993	12	289	0.282291666666667	0.308333333333333	0.301398828909151	0.323418984688165	0.99390304708357	1	LUSC	-
1620	BRINP1	SNV	0.1651	0.1025	12	289	0.255208333333333	0.295833333333333	0.267523072028543	0.301163809543364	0.99390304708357	1	LUSC	-
1630	DCC	SNV	0.1527	0.0769	16	278	0.556513409961686	0.60632183908046	0.569151587559364	0.630550292152694	0.924706466985449	0.970753452963108	BLCA	-
1630	DCC	SNV	0.1721	0.1088	14	410	0.179132040627886	0.204062788550323	0.202313186391579	0.239086822274816	0.792848973696727	0.962267872919948	HNSC	-
1630	DCC	SNV	0.1146	0.0283	22	279	0.935416666666667	0.930208333333333	0.918416568945001	0.94333929300459	0.99390304708357	1	LUSC	-
1630	DCC	SNV	0.1368	0.0644	14	269	0.737103174603175	0.709325396825397	0.745816250164373	0.744770706391944	0.891410518580251	0.902486855980826	STAD	-
1657	DMXL1	SNV	0.1678	0.0984	11	908	0.559959349593496	0.53150406504065	0.565381788485232	0.544208401012774	0.993516157351281	1	BRCA	-
1730	DIAPH2	SNV	0.1597	0.0918	13	281	0.443486590038314	0.470306513409962	0.471721093793948	0.491606323252359	0.924706466985449	0.970753452963108	BLCA	-
1739	DLG1	SNV	0.1486	0.1528	12	907	0.782520325203252	0.163617886178862	0.773008116016674	0.182570713670958	0.993516157351281	0.738051821223021	BRCA	-
1740	DLG2	SNV	0.1901	0.1369	12	412	0.102493074792244	0.124653739612188	0.089179299773094	0.118797568827922	0.562217324656462	0.717735311668697	HNSC	-
1740	DLG2	SNV	0.1289	0.0438	12	289	0.772916666666667	0.796875	0.779848495832085	0.831195551795666	0.99390304708357	1	LUSC	-
1755	DMBT1	SNV	0.1864	0.1302	16	306	0.153211009174312	0.210091743119266	0.164625361642068	0.214106591758931	0.430656760537988	0.519845395198221	LUAD	-
1756	DMD	SNV	0.1566	0.0856	22	272	0.486590038314176	0.529693486590038	0.51464674731949	0.548275317447951	0.924706466985449	0.970753452963108	BLCA	-
1756	DMD	SNV	0.1971	0.1357	38	881	0.25609756097561	0.25	0.259084279323063	0.268860047400832	0.89141246534885	0.824945452502092	BRCA	-
1756	DMD	SNV	0.1584	0.087	20	227	0.431730769230769	0.4875	0.452375474450444	0.495607512047338	0.758394177755156	0.823401204751497	CESC	-
1756	DMD	SNV	0.1412	0.0575	23	291	0.349494949494949	0.381818181818182	0.376449867374619	0.631602106028723	0.990938403160574	1	COAD	-
1756	DMD	SNV	0.1611	0.0909	22	325	0.310204081632653	0.341836734693878	0.34548924008484	0.385142625246535	0.808706266253802	0.846432573730186	LIHC	-
1756	DMD	SNV	0.1386	0.0536	28	396	0.562326869806094	0.617728531855956	0.588515724090235	0.70303526601008	0.907816808437065	1	HNSC	-
1756	DMD	SNV	0.1611	0.1017	18	304	0.424770642201835	0.389908256880734	0.432478244108974	0.385321900808097	0.771189225485696	0.728185804103955	LUAD	-
1756	DMD	SNV	0.1575	0.0893	29	272	0.334375	0.366666666666667	0.364534403464301	0.400315234882386	0.99390304708357	1	LUSC	-
1756	DMD	SNV	0.228	0.2628	25	258	0.066468253968254	0.0545634920634921	0.0610859662179654	0.0521602478131344	0.304201730116039	0.359023480022685	STAD	-
1756	DMD	SNV	0.1412	0.0563	16	296	0.673933649289099	0.757345971563981	0.690138615352781	0.793155716534043	0.849401372741884	0.957772940720354	UCEC	-
1767	DNAH5	SNV	0.1432	0.0665	21	273	0.708812260536398	0.71455938697318	0.698214757233311	0.728877349521688	0.924706466985449	0.970753452963108	BLCA	-
1767	DNAH5	SNV	0.1892	0.1349	15	904	0.339430894308943	0.25609756097561	0.331449836157181	0.273534544777009	0.986523683843727	0.824945452502092	BRCA	-
1767	DNAH5	SNV	0.1696	0.1115	35	279	0.162626262626263	0.178787878787879	0.151444283926103	0.25689676078515	0.870842675397917	1	COAD	-
1767	DNAH5	SNV	0.1996	0.1841	21	129	0.103030303030303	0.131313131313131	0.106953627605507	0.132210823804669	0.239072814647604	0.295530076739848	ESCA	-
1767	DNAH5	SNV	0.1335	0.0461	39	385	0.647276084949215	0.691597414589104	0.655119165751882	0.777376181430246	0.933120566356571	1	HNSC	-
1767	DNAH5	SNV	0.1793	0.1195	15	332	0.158163265306122	0.187755102040816	0.156089299336316	0.191026247874752	0.650372080567982	0.760197906591646	LIHC	-
1767	DNAH5	SNV	0.2295	0.2018	20	302	0.0238532110091743	0.0348623853211009	0.0140286158722728	0.0362799895281472	0.10474699851297	0.23186718034163	LUAD	-
1767	DNAH5	SNV	0.1406	0.0619	32	269	0.597916666666667	0.61875	0.616386690794575	0.657084607793617	0.99390304708357	1	LUSC	-
1767	DNAH5	SNV	0.1024	0	11	237	0.991836734693878	0.983673469387755	0.989067445723701	1	0.989067445723701	1	OV	-
1767	DNAH5	SNV	0.2377	0.2498	29	254	0.0555555555555556	0.0704365079365079	0.0406341090027061	0.0641436035311805	0.279020881818582	0.37007420218941	STAD	-
1767	DNAH5	SNV	0.1162	0	11	301	0.950710900473934	0.975355450236967	0.927784920396868	1	0.979538397979616	1	UCEC	-
1767	DNAH5	SNV	0.2032	0.1395	39	116	0.103174603174603	0.238095238095238	0.0960863710082319	0.231172158043227	0.527183561887993	0.837449389396539	SKCM	-
1769	DNAH8	SNV	0.1551	0.079	19	900	0.728658536585366	0.715447154471545	0.70733683516552	0.714176814325838	0.993516157351281	1	BRCA	-
1769	DNAH8	SNV	0.1286	0.048	18	329	0.789795918367347	0.770408163265306	0.7949194048752	0.810268993416682	0.983811144647524	1	LIHC	-
1769	DNAH8	SNV	0.1115	0	20	404	0.901200369344414	0.915050784856879	0.887385397463332	1	0.960230467404352	1	HNSC	-
1769	DNAH8	SNV	0.1531	0.0724	18	296	0.262626262626263	0.325252525252525	0.265926092892481	0.506376415366089	0.990938403160574	1	COAD	-
1769	DNAH8	SNV	0.1098	0	12	252	0.843444227005871	0.877690802348337	0.843674744461257	1	0.964389427383069	1	KIRP	-
1769	DNAH8	SNV	0.1602	0.0923	16	306	0.441284403669725	0.452293577981651	0.44436443985366	0.457732498707471	0.773608558501709	0.772854872189499	LUAD	-
1769	DNAH8	SNV	0.1411	0.0631	42	259	0.588541666666667	0.610416666666667	0.608833155508683	0.645047140313167	0.99390304708357	1	LUSC	-
1769	DNAH8	SNV	0.2628	0.3097	14	269	0.0267857142857143	0.0287698412698413	0.01281510233174	0.0242606204482639	0.184744878296859	0.345362382590558	STAD	-
1769	DNAH8	SNV	0.1371	0.1053	12	300	0.728909952606635	0.362085308056872	0.74080273262972	0.375118261106281	0.894554243175511	0.673315137283543	UCEC	-
1769	DNAH8	SNV	0.1688	0.0996	16	139	0.35515873015873	0.438492063492063	0.388754144684	0.475710559450423	0.777508289368	0.885559152390111	SKCM	-
1770	DNAH9	SNV	0.1632	0.1001	12	282	0.385057471264368	0.387931034482759	0.424324851344837	0.420019028428099	0.924706466985449	0.970753452963108	BLCA	-
1770	DNAH9	SNV	0.1811	0.1173	20	899	0.414634146341463	0.386178861788618	0.415195095859322	0.390967521588586	0.993516157351281	0.923644227551156	BRCA	-
1770	DNAH9	SNV	0.0859	0	11	303	0.946464646464646	0.657575757575758	0.922274468669966	1	0.990938403160574	1	COAD	-
1770	DNAH9	SNV	0.1539	0.0827	14	333	0.402040816326531	0.414285714285714	0.443422602024446	0.458950064866568	0.852735773123934	0.896386845442517	LIHC	-
1770	DNAH9	SNV	0.1117	0	20	404	0.901200369344414	0.915050784856879	0.885873848223708	1	0.960230467404352	1	HNSC	-
1770	DNAH9	SNV	0.1527	0.1359	14	293	0.419871794871795	0.158119658119658	0.453638174373459	0.180070467442357	0.871822909543653	0.431740994177226	KIRC	-
1770	DNAH9	SNV	0.1901	0.137	27	295	0.13302752293578	0.177064220183486	0.138461449855111	0.183827851175343	0.394263111451842	0.482548109335275	LUAD	-
1770	DNAH9	SNV	0.1139	0.0266	30	271	0.940625	0.941666666666667	0.923110904978983	0.952151310183495	0.99390304708357	1	LUSC	-
1770	DNAH9	SNV	0.1317	0.05	12	300	0.792417061611374	0.805687203791469	0.801643412113778	0.843476679755777	0.932821425005124	0.981500136443086	UCEC	-
1770	DNAH9	SNV	0.1786	0.1175	19	136	0.255952380952381	0.337301587301587	0.278730394177253	0.351234364326631	0.777508289368	0.885559152390111	SKCM	-
1770	DNAH9	SNV	0.1285	0.0513	21	262	0.808531746031746	0.787698412698413	0.817796988804298	0.826374706773454	0.913221588390496	0.94008379191482	STAD	-
1778	DYNC1H1	SNV	0.1416	0.0642	12	282	0.728927203065134	0.735632183908046	0.718667842499998	0.749984181983692	0.924706466985449	0.970753452963108	BLCA	-
1778	DYNC1H1	SNV	0.1353	0.0581	11	236	0.778846153846154	0.753846153846154	0.784357158453892	0.775625876420121	0.922506892862686	0.94194035756956	CESC	-
1778	DYNC1H1	SNV	0.1406	0.0599	14	905	0.854674796747967	0.850609756097561	0.843097909421192	0.863433712888639	0.993516157351281	1	BRCA	-
1778	DYNC1H1	SNV	0.1458	0.0673	15	409	0.452446906740536	0.478301015697138	0.493318110053965	0.565347233991465	0.903183246280321	1	HNSC	-
1778	DYNC1H1	SNV	0.1565	0.0894	18	283	0.347916666666667	0.366666666666667	0.378406163617352	0.399492373554483	0.99390304708357	1	LUSC	-
1794	DOCK2	SNV	0.1423	0.0613	18	329	0.581632653061224	0.620408163265306	0.612638728201192	0.676580604569901	0.939979178965833	0.988155818525036	LIHC	-
1794	DOCK2	SNV	0.1473	0.0712	13	411	0.426592797783933	0.434903047091413	0.473750467600909	0.5275536179701	0.903183246280321	1	HNSC	-
1794	DOCK2	SNV	0.1513	0.0737	11	311	0.543119266055046	0.591743119266055	0.565354935347481	0.618655253393006	0.813762429518946	0.862523506805187	LUAD	-
1794	DOCK2	SNV	0.1326	0.0478	17	284	0.73125	0.764583333333333	0.731785081705842	0.795102363600238	0.99390304708357	1	LUSC	-
1794	DOCK2	SNV	0.1741	0.1263	18	265	0.330357142857143	0.374007936507937	0.369527748527867	0.381702850175062	0.679561098495204	0.643705805705164	STAD	-
1804	DPP6	SNV	0.1414	0.0614	23	278	0.576041666666667	0.626041666666667	0.604289704597532	0.662101065393443	0.99390304708357	1	LUSC	-
1806	DPYD	SNV	0.0794	0	11	413	1	0.915050784856879	0.995689695829801	1	0.995689695829801	1	HNSC	-
1826	DSCAM	SNV	0.1809	0.1307	11	283	0.208812260536398	0.21360153256705	0.219942807646236	0.213767368884354	0.831859035576538	0.831113744852787	BLCA	-
1826	DSCAM	SNV	0.1298	0.0397	21	293	0.443434343434343	0.482828282828283	0.499695243397909	0.789753062518184	0.990938403160574	1	COAD	-
1826	DSCAM	SNV	0.1503	0.0722	15	409	0.382271468144044	0.430286241920591	0.435241244000853	0.518036974933542	0.897433955310078	1	HNSC	-
1826	DSCAM	SNV	0.2617	0.2622	13	309	0.0018348623853211	0.0018348623853211	0.00128712357971273	0.00661134021713091	0.0216236761391739	0.12341168405311	LUAD	-
1826	DSCAM	SNV	0.1762	0.1269	12	289	0.160416666666667	0.18125	0.157243806404623	0.167779221606409	0.891048236292863	0.947305351185279	LUSC	-
1826	DSCAM	SNV	0.1753	0.1115	24	131	0.28968253968254	0.374007936507937	0.313662139053968	0.390413836296295	0.777508289368	0.885559152390111	SKCM	-
1826	DSCAM	SNV	0.2333	0.2632	12	271	0.0615079365079365	0.0545634920634921	0.049025443134071	0.0518272957391068	0.303050299620207	0.359023480022685	STAD	-
1828	DSG1	SNV	0.1208	0.0388	11	290	0.875	0.848958333333333	0.868289274842383	0.872864498847522	0.99390304708357	1	LUSC	-
1832	DSP	SNV	0.1365	0.0511	13	281	0.795977011494253	0.834291187739464	0.779942144009459	0.859815419792559	0.924706466985449	0.970753452963108	BLCA	-
1910	EDNRB	SNV	0.1945	0.1631	15	268	0.1875	0.226190476190476	0.206764444064572	0.234440309044328	0.537489954287259	0.581863899555803	STAD	-
1952	CELSR2	SNV	0.1251	0.033	14	410	0.759926131117267	0.820867959372115	0.757492458815836	0.892284230032468	0.957816715085094	1	HNSC	-
1954	MEGF8	SNV	0.1281	0.0456	14	905	0.91260162601626	0.909552845528455	0.923923472168544	0.94264724909022	0.993516157351281	1	BRCA	-
1956	EGFR	SNV	0.291	0.3172	39	112	0.000992063492063492	0.00198412698412698	0.000214363955996009	0.00711445868703205	0.00117900175797805	0.0391295227786763	GBM	oncogene
1956	EGFR	SNV	0.3686	0.3675	59	263	0	0	4.5919e+06	0.000263937439274924	3.8572e+07	0.0221707448990936	LUAD	oncogene
1956	EGFR	SNV	0.4707	0.4632	30	467	0	0	90757.6	3.79112e+09	562697	0.000235049434010514	LGG	oncogene
1969	EPHA2	SNV	0.1991	0.1535	11	283	0.0996168582375479	0.122605363984674	0.0913606229824468	0.119513794532853	0.534347478115781	0.611150085679363	BLCA	-
1969	EPHA2	SNV	0.2018	0.1462	13	411	0.0627885503231764	0.102493074792244	0.0482459827476996	0.092870204572087	0.368193026232444	0.62633393781175	HNSC	-
1981	EIF4G1	SNV	0.1794	0.13	12	412	0.140350877192982	0.141274238227147	0.147952068089681	0.141988681734969	0.724741442932805	0.806138142299266	HNSC	-
1999	ELF3	SNV	0.2234	0.1885	37	257	0.0258620689655172	0.0450191570881226	0.021168138959702	0.0444443150141669	0.22680148885395	0.434781342529893	BLCA	-
2015	ADGRE1	SNV	0.1185	0.0248	11	290	0.9	0.947916666666667	0.888698671774184	0.960620116755839	0.99390304708357	1	LUSC	-
2033	EP300	SNV	0.2065	0.1552	28	396	0.0563250230840259	0.0840258541089566	0.0370660279868711	0.0727533596384809	0.339764489330033	0.573364592401967	HNSC	TSG
2033	EP300	SNV	0.1077	0	12	300	0.97914691943128	0.975355450236967	0.965550973685029	1	0.979538397979616	1	UCEC	TSG
2033	EP300	SNV	0.226	0.1784	26	221	0.0192307692307692	0.0471153846153846	0.00938789107857149	0.0481208112478	0.119472463569036	0.304765137902733	CESC	TSG
2033	EP300	SNV	0.2206	0.1923	33	261	0.0306513409961686	0.0402298850574713	0.0254455402011562	0.0396875580344992	0.260238479330006	0.405895479898287	BLCA	TSG
2033	EP300	SNV	0.1326	0.057	11	908	0.891260162601626	0.865853658536585	0.899013043994835	0.882258455465773	0.993516157351281	1	BRCA	TSG
2042	EPHA3	SNV	0.16	0.0899	12	412	0.275161588180979	0.301939058171745	0.319619066720573	0.364979251922225	0.897433955310078	1	HNSC	-
2042	EPHA3	SNV	0.1675	0.1083	13	309	0.354128440366972	0.343119266055046	0.351474966630376	0.339074767103049	0.698790466200038	0.682210309860027	LUAD	-
2042	EPHA3	SNV	0.1371	0.0589	13	288	0.657291666666667	0.653125	0.668370166885873	0.687154710848861	0.99390304708357	1	LUSC	-
2042	EPHA3	SNV	0.2244	0.245	11	272	0.0803571428571429	0.0744047619047619	0.0706483159969208	0.0691868753752721	0.304201730116039	0.37007420218941	STAD	-
2043	EPHA4	SNV	0.1647	0.0983	12	335	0.26734693877551	0.3	0.300727395760113	0.325272671320774	0.79181803367045	0.826814647244267	LIHC	-
2044	EPHA5	SNV	0.2447	0.2265	16	306	0.0100917431192661	0.0192660550458716	0.00478168219418649	0.0183965974675826	0.0554015592154021	0.194251975183214	LUAD	-
2044	EPHA5	SNV	0.1657	0.0939	17	407	0.221606648199446	0.278855032317636	0.260203826959941	0.334996297878683	0.893431241677987	1	HNSC	-
2044	EPHA5	SNV	0.1381	0.0625	15	286	0.64375	0.614583333333333	0.653705339980867	0.651065074688793	0.99390304708357	1	LUSC	-
2045	EPHA7	SNV	0.1721	0.1082	17	407	0.179132040627886	0.205909510618652	0.202313186391579	0.242478656369955	0.792848973696727	0.962267872919948	HNSC	-
2047	EPHB1	SNV	0.1202	0.028	12	302	0.557575757575758	0.577777777777778	0.609619403230091	0.885787890379582	0.990938403160574	1	COAD	-
2047	EPHB1	SNV	0.1314	0.0508	12	289	0.742708333333333	0.738541666666667	0.747828478027147	0.766807330452362	0.99390304708357	1	LUSC	-
2064	ERBB2	SNV	0.2215	0.1758	19	900	0.0985772357723577	0.105691056910569	0.103395426514605	0.10322695623499	0.774935418086063	0.676994789059383	BRCA	oncogene
2064	ERBB2	SNV	0.1657	0.2055	22	272	0.350574712643678	0.0239463601532567	0.3914895983862	0.0265821843303479	0.924706466985449	0.375270345603705	BLCA	oncogene
2065	ERBB3	SNV	0.1641	0.1167	11	272	0.431547619047619	0.423611111111111	0.467434475648089	0.429596817201526	0.740703861411588	0.680745725719341	STAD	oncogene
2065	ERBB3	SNV	0.1855	0.1231	14	905	0.370934959349593	0.349593495934959	0.368648323962656	0.349237904904386	0.986523683843727	0.903842672288108	BRCA	oncogene
2065	ERBB3	SNV	0.1544	0.1609	21	273	0.530651340996169	0.102490421455939	0.545379833531018	0.0978183953091007	0.924706466985449	0.584783053554059	BLCA	oncogene
2065	ERBB3	SNV	0.1891	0.1552	11	236	0.113461538461538	0.100961538461538	0.115596980880716	0.0952309249982148	0.386951440376059	0.483578668279671	CESC	oncogene
2066	ERBB4	SNV	0.1346	0.0589	22	261	0.756944444444444	0.741071428571429	0.765920688294681	0.779636784300478	0.891410518580251	0.921323088447669	STAD	oncogene, TSG
2066	ERBB4	SNV	0.1529	0.0785	13	411	0.352723915050785	0.38134810710988	0.402745712204022	0.460012687194774	0.897433955310078	1	HNSC	oncogene, TSG
2066	ERBB4	SNV	0.0817	0	18	296	0.965656565656566	0.657575757575758	0.943045944306287	1	0.990938403160574	1	COAD	oncogene, TSG
2066	ERBB4	SNV	0.1893	0.1524	14	287	0.0802083333333333	0.0885416666666667	0.0748177289426636	0.085423358250112	0.750344425368029	0.879691646621668	LUSC	oncogene, TSG
2068	ERCC2	SNV	0.1983	0.1679	15	279	0.10632183908046	0.0862068965517241	0.0953470350801965	0.0805590612167065	0.534347478115781	0.577646065402526	BLCA	-
2074	ERCC6	SNV	0.1671	0.1057	13	288	0.240625	0.283333333333333	0.244775602955848	0.280055864771668	0.99390304708357	1	LUSC	-
2104	ESRRG	SNV	0.1244	0.0665	12	289	0.834375	0.577083333333333	0.832072171705692	0.611042428571597	0.99390304708357	1	LUSC	-
2122	MECOM	SNV	0.1707	0.1069	14	141	0.334325396825397	0.395833333333333	0.36601977225867	0.422242297570674	0.777508289368	0.885559152390111	SKCM	oncogene
2153	F5	SNV	0.2378	0.2058	20	899	0.0538617886178862	0.0467479674796748	0.0495012648748787	0.0457566458940838	0.522513351457053	0.469933119993293	BRCA	-
2153	F5	SNV	0.1858	0.13	15	307	0.155963302752294	0.210091743119266	0.169186584497067	0.215055089084978	0.430656760537988	0.519845395198221	LUAD	-
2157	F8	SNV	0.1445	0.0664	12	282	0.692528735632184	0.71455938697318	0.681238233379593	0.729802419670761	0.924706466985449	0.970753452963108	BLCA	-
2157	F8	SNV	0.1383	0.1425	16	903	0.861788617886179	0.210365853658537	0.860690440601309	0.231466226427518	0.993516157351281	0.799610600385972	BRCA	-
2157	F8	SNV	0.1332	0.0943	12	310	0.775229357798165	0.442201834862385	0.794737884971472	0.441719385104	0.92523579023551	0.767788752271767	LUAD	-
2157	F8	SNV	0.1408	0.0646	12	289	0.591666666666667	0.590625	0.613368247957114	0.630018519381245	0.99390304708357	1	LUSC	-
2165	F13B	SNV	0.2192	0.2053	16	285	0.0166666666666667	0.0197916666666667	0.00901981045160366	0.0182086902616378	0.315693365806128	0.677135669104655	LUSC	-
2186	BPTF	SNV	0.1403	0.0638	19	275	0.747126436781609	0.739463601532567	0.734887085472969	0.753615438398674	0.924706466985449	0.970753452963108	BLCA	-
2194	FASN	SNV	0.1077	0	18	329	0.972448979591837	0.970408163265306	0.957633036453158	1	0.992490441287653	1	LIHC	-
2195	FAT1	SNV	0.2204	0.1863	13	234	0.0211538461538462	0.0336538461538462	0.0145057037205099	0.0377642404061018	0.119472463569036	0.304765137902733	CESC	TSG
2195	FAT1	SNV	0.183	0.1346	16	296	0.183886255924171	0.213270142180095	0.188070020093821	0.202770135038217	0.429874331643019	0.512790080603466	UCEC	TSG
2195	FAT1	SNV	0.1377	0.0549	32	269	0.648958333333333	0.698958333333333	0.659591886080974	0.726919476726945	0.99390304708357	1	LUSC	TSG
2195	FAT1	SNV	0.116	0.0594	13	251	0.773972602739726	0.534246575342466	0.786783771526799	0.63640617062083	0.964389427383069	1	KIRP	TSG
2195	FAT1	SNV	0.1234	0.0406	20	899	0.931910569105691	0.926829268292683	0.945087591276523	0.961745881782348	0.993516157351281	1	BRCA	TSG
2195	FAT1	SNV	0.1535	0.0808	12	310	0.51743119266055	0.538532110091743	0.535144050148002	0.555174845530152	0.807860044608119	0.840264631072663	LUAD	TSG
2195	FAT1	SNV	0.2551	0.2201	85	339	0.00646352723915051	0.0156971375807941	0.00148969601196325	0.0109740288210299	0.048001315941038	0.24705983383707	HNSC	TSG
2195	FAT1	SNV	0.197	0.1454	21	273	0.111111111111111	0.162835249042146	0.102119740262127	0.147894838025988	0.534347478115781	0.663475084311305	BLCA	TSG
2196	FAT2	SNV	0.2156	0.1728	11	908	0.120934959349594	0.111788617886179	0.131851912307034	0.111518409095594	0.808124623817307	0.70006145787046	BRCA	-
2196	FAT2	SNV	0.1161	0.0298	15	299	0.609090909090909	0.560606060606061	0.656192420188886	0.872029091577982	0.990938403160574	1	COAD	-
2196	FAT2	SNV	0.1509	0.0749	21	403	0.375807940904894	0.406278855032318	0.427661752360774	0.49274301704261	0.897433955310078	1	HNSC	-
2196	FAT2	SNV	0.1608	0.0878	12	335	0.314285714285714	0.364285714285714	0.349361107021642	0.412168964334056	0.808706266253802	0.846432573730186	LIHC	-
2196	FAT2	SNV	0.1381	0.0599	11	486	0.36078431372549	0.333333333333333	0.372535288468756	0.562654627875262	0.427725701575239	0.646010869041968	LGG	-
2196	FAT2	SNV	0.1163	0.0705	12	310	0.942201834862385	0.620183486238532	0.93252736865681	0.647665070743134	0.978050378027762	0.876408339993065	LUAD	-
2196	FAT2	SNV	0.1755	0.1251	22	261	0.318452380952381	0.383928571428571	0.356613351697335	0.387473397608933	0.679561098495204	0.643705805705164	STAD	-
2200	FBN1	SNV	0.1734	0.149	12	271	0.341269841269841	0.275793650793651	0.376067792371132	0.284217860925105	0.679561098495204	0.63737565277943	STAD	-
2200	FBN1	SNV	0.1858	0.1389	12	282	0.174329501915709	0.181992337164751	0.177046504408483	0.174591261847683	0.75161251871526	0.734817435645671	BLCA	-
2200	FBN1	SNV	0.1457	0.0622	12	907	0.813008130081301	0.839430894308943	0.799930958037245	0.84762141209311	0.993516157351281	1	BRCA	-
2200	FBN1	SNV	0.2011	0.1575	12	335	0.0602040816326531	0.073469387755102	0.0451888636506934	0.0640880042103444	0.282430397816834	0.441394517890206	LIHC	-
2200	FBN1	SNV	0.1179	0.0286	13	288	0.903125	0.926041666666667	0.893669382168408	0.941703429157571	0.99390304708357	1	LUSC	-
2201	FBN2	SNV	0.1973	0.156	13	281	0.110153256704981	0.115900383141762	0.100523938459361	0.111758539123665	0.534347478115781	0.584783053554059	BLCA	-
2201	FBN2	SNV	0.1455	0.0647	11	303	0.32020202020202	0.347474747474747	0.334000169263081	0.569505306494201	0.990938403160574	1	COAD	-
2201	FBN2	SNV	0.1236	0.0463	17	330	0.863265306122449	0.787755102040816	0.848344388467134	0.825959217085314	0.992490441287653	1	LIHC	-
2201	FBN2	SNV	0.0988	0	13	294	0.943376068376068	0.914529914529915	0.940818441683593	1	0.940818441683593	1	KIRC	-
2201	FBN2	SNV	0.1967	0.1496	16	306	0.100917431192661	0.141284403669725	0.0997636740302871	0.13713756905145	0.319243756896919	0.415119127939525	LUAD	-
2201	FBN2	SNV	0.1649	0.1029	16	285	0.257291666666667	0.294791666666667	0.269865345834133	0.298462710435171	0.99390304708357	1	LUSC	-
2243	FGA	SNV	0.1495	0.0722	11	336	0.46530612244898	0.510204081632653	0.507025687359281	0.56282668559079	0.880252929443196	0.950720752687145	LIHC	-
2261	FGFR3	SNV	0.4717	0.4696	43	251	0	0	10.4506	2.1477e+08	2351.38	0.000483232615231031	BLCA	oncogene
2262	GPC5	SNV	0.1608	0.0974	11	290	0.298958333333333	0.319791666666667	0.320474585111241	0.337176829755279	0.99390304708357	1	LUSC	-
2263	FGFR2	SNV	0.2467	0.2344	26	286	0.00758293838862559	0.0151658767772512	0.00419711126235758	0.0149390073253618	0.0223845933992404	0.0796747057352629	UCEC	oncogene
2312	FLG	SNV	0.2258	0.2043	32	262	0.0229885057471264	0.0239463601532567	0.0180240034508521	0.0275814307804577	0.223754813810063	0.375270345603705	BLCA	-
2312	FLG	SNV	0.1973	0.1364	44	875	0.255081300813008	0.247967479674797	0.257387331977695	0.26481765532871	0.89141246534885	0.824945452502092	BRCA	-
2312	FLG	SNV	0.1927	0.1373	23	224	0.0923076923076923	0.166346153846154	0.0941062923221257	0.155744714671981	0.383147047311512	0.522202866841347	CESC	-
2312	FLG	SNV	0.0996	0	22	292	0.825252525252525	0.657575757575758	0.824446451229545	1	0.990938403160574	1	COAD	-
2312	FLG	SNV	0.099	0	11	296	0.941239316239316	0.914529914529915	0.939956731575847	1	0.940818441683593	1	KIRC	-
2312	FLG	SNV	0.1532	0.0859	23	127	0.504040404040404	0.576767676767677	0.534664060289898	0.593304919767467	0.655394654548908	0.696206111461912	ESCA	-
2312	FLG	SNV	0.2087	0.167	14	483	0.0323529411764706	0.0686274509803922	0.0248258618979644	0.0649515670173078	0.0452706893433468	0.118441092796267	LGG	-
2312	FLG	SNV	0.0865	0	12	139	0.929563492063492	0.762896825396825	0.914838473459304	1	0.914838473459304	1	GBM	-
2312	FLG	SNV	0.1557	0.0788	23	324	0.38469387755102	0.448979591836735	0.418068671147842	0.496485018830547	0.829501331642544	0.912656284614976	LIHC	-
2312	FLG	SNV	0.2822	0.2969	37	285	0	0.000917431192660551	0.000230796353678857	0.00235386178988864	0.00704977953055418	0.0790897561402583	LUAD	-
2312	FLG	SNV	0.1281	0.0463	30	271	0.788541666666667	0.778125	0.789662877120536	0.808881690552864	0.99390304708357	1	LUSC	-
2312	FLG	SNV	0.1976	0.1523	21	134	0.125992063492063	0.178571428571429	0.125882064066202	0.177783220129258	0.563472096296333	0.795791556769058	SKCM	-
2312	FLG	SNV	0.1534	0.0877	14	234	0.374489795918367	0.378571428571429	0.395852476907799	0.39383794831935	0.987941305072114	0.946640377390759	OV	-
2312	FLG	SNV	0.1164	0.031	12	115	0.641987829614604	0.626774847870183	0.673631201235142	0.841193584569296	0.752881930792217	0.97555148823718	READ	-
2312	FLG	SNV	0.1841	0.1512	40	243	0.251984126984127	0.264880952380952	0.282617981246472	0.275926674247732	0.626014022976057	0.631565498833698	STAD	-
2312	FLG	SNV	0.1042	0	32	392	0.955678670360111	0.915050784856879	0.934061310993082	1	0.968874166868871	1	HNSC	-
2316	FLNA	SNV	0.1304	0.0513	11	236	0.844230769230769	0.825	0.839522275505362	0.835375261207686	0.922506892862686	0.94194035756956	CESC	-
2316	FLNA	SNV	0.1499	0.0719	11	413	0.383194829178209	0.431209602954755	0.440318905167269	0.520883896127504	0.897433955310078	1	HNSC	-
2316	FLNA	SNV	0.192	0.1505	12	289	0.0729166666666667	0.0916666666666667	0.0632561596806341	0.0899975203213685	0.711162052470538	0.879691646621668	LUSC	-
2317	FLNB	SNV	0.1581	0.083	13	906	0.695121951219512	0.67479674796748	0.675008037331341	0.679440387846274	0.993516157351281	1	BRCA	-
2318	FLNC	SNV	0.1757	0.1209	11	283	0.247126436781609	0.260536398467433	0.272389937869806	0.269300026669548	0.924706466985449	0.904365761203707	BLCA	-
2318	FLNC	SNV	0.1285	0.0467	19	282	0.780208333333333	0.773958333333333	0.78478299979103	0.805233929329715	0.99390304708357	1	LUSC	-
2334	AFF2	SNV	0.1215	0.0392	16	903	0.942073170731707	0.930894308943089	0.952315991839325	0.966277170432064	0.993516157351281	1	BRCA	-
2334	AFF2	SNV	0.1747	0.119	14	300	0.133333333333333	0.151515151515152	0.125027986880461	0.222848495013385	0.815628349654035	1	COAD	-
2334	AFF2	SNV	0.1035	0	16	306	0.989908256880734	0.980733944954128	0.97980358351014	1	0.984229856528404	1	LUAD	-
2334	AFF2	SNV	0.1246	0.0349	12	289	0.832291666666667	0.879166666666667	0.829910642405336	0.902039055241183	0.99390304708357	1	LUSC	-
2334	AFF2	SNV	0.1643	0.1122	15	268	0.431547619047619	0.454365079365079	0.465396663747359	0.453386452936329	0.740703861411588	0.702237663946494	STAD	-
2335	FN1	SNV	0.1178	0.0383	12	907	0.955284552845528	0.931910569105691	0.964367198434274	0.96900508482802	0.993516157351281	1	BRCA	-
2335	FN1	SNV	0.2021	0.1584	11	303	0.0575757575757576	0.0858585858585859	0.0393266176470986	0.101035149115456	0.55057264705938	1	COAD	-
2335	FN1	SNV	0.2298	0.2013	11	336	0.0142857142857143	0.0193877551020408	0.0058280433605506	0.0156170007000035	0.0728505420068825	0.238287737706417	LIHC	-
2335	FN1	SNV	0.1968	0.1719	16	285	0.0520833333333333	0.0489583333333333	0.0463782431474579	0.0492745408693375	0.613223437171944	0.865301082655587	LUSC	-
2346	FOLH1	SNV	0.2174	0.1871	11	311	0.0422018348623853	0.0587155963302752	0.0307422688804839	0.0536156976255493	0.15609319475422	0.268878722420665	LUAD	-
2346	FOLH1	SNV	0.1277	0.0417	15	286	0.791666666666667	0.81875	0.794487268567088	0.84921954804943	0.99390304708357	1	LUSC	-
2475	MTOR	SNV	0.1528	0.0768	11	908	0.751016260162602	0.735772357723577	0.731330883048863	0.732973305338495	0.993516157351281	1	BRCA	oncogene
2475	MTOR	SNV	0.1832	0.1317	20	287	0.172008547008547	0.175213675213675	0.185950987449178	0.196245906444194	0.454546858209102	0.431740994177226	KIRC	oncogene
2475	MTOR	SNV	0.1635	0.0955	13	299	0.37914691943128	0.434123222748815	0.393546071471416	0.450007749593842	0.679873882669709	0.706222827085858	UCEC	oncogene
2475	MTOR	SNV	0.0935	0	14	300	0.898989898989899	0.657575757575758	0.873620683361721	1	0.990938403160574	1	COAD	oncogene
2492	FSHR	SNV	0.1257	0.0385	23	278	0.816666666666667	0.85	0.817749288328006	0.875220493353312	0.99390304708357	1	LUSC	-
2492	FSHR	SNV	0.1677	0.137	11	272	0.392857142857143	0.324404761904762	0.431182907027674	0.333002801743722	0.734079990476867	0.643705805705164	STAD	-
2555	GABRA2	SNV	0.1554	0.0926	12	289	0.357291666666667	0.347916666666667	0.393916905759634	0.373725609374386	0.99390304708357	1	LUSC	-
2557	GABRA4	SNV	0.132	0.1139	11	311	0.793577981651376	0.310091743119266	0.807495719784655	0.30296227048057	0.92523579023551	0.648377852748227	LUAD	-
2565	GABRG1	SNV	0.1202	0.0283	12	289	0.884375	0.930208333333333	0.873820561776572	0.94333929300459	0.99390304708357	1	LUSC	-
2572	GAD2	SNV	0.1323	0.0455	13	288	0.735416666666667	0.783333333333333	0.735834293039441	0.816115535687576	0.99390304708357	1	LUSC	-
2625	GATA3	SNV	0.4581	0.4441	117	802	0	0	486119	1.57566e+09	4.61813e+07	0.00154724487229663	BRCA	oncogene, TSG
2736	GLI2	SNV	0.1379	0.0539	12	335	0.642857142857143	0.709183673469388	0.675392383852826	0.752820728113289	0.939979178965833	0.988155818525036	LIHC	-
2737	GLI3	SNV	0.1109	0	13	301	0.672727272727273	0.657575757575758	0.713412724946768	1	0.990938403160574	1	COAD	-
2737	GLI3	SNV	0.1239	0.0403	19	264	0.853174603174603	0.851190476190476	0.852635467623293	0.888734272868107	0.924436349107359	0.96357505374121	STAD	-
2767	GNA11	SNV	0.1564	0.1113	34	45	0.238761238761239	0.271728271728272	0.257466252240097	0.419443425561937	0.257466252240097	0.419443425561937	UVM	oncogene
2776	GNAQ	SNV	0.19	0.1649	39	40	0.120879120879121	0.184815184815185	0.112408408605339	0.259443617438907	0.149877878140452	0.345924823251876	UVM	oncogene
2804	GOLGB1	SNV	0.1291	0.0478	14	280	0.859195402298851	0.85536398467433	0.855669595816965	0.883536417229195	0.931057072457808	0.979289132396892	BLCA	-
2804	GOLGB1	SNV	0.1966	0.1447	12	907	0.259146341463415	0.199186991869919	0.263356847598096	0.220253263613368	0.89141246534885	0.787355593151756	BRCA	-
2804	GOLGB1	SNV	0.1612	0.0957	17	284	0.297916666666667	0.33125	0.315326781258011	0.349828850673518	0.99390304708357	1	LUSC	-
2874	GPS2	SNV	0.1256	0.0794	11	908	0.92479674796748	0.710365853658537	0.935778611047939	0.710732471186228	0.993516157351281	1	BRCA	-
2890	GRIA1	SNV	0.2129	0.1735	12	282	0.0459770114942529	0.0708812260536398	0.0413633538170221	0.0687617353648202	0.372270184353199	0.560476398191469	BLCA	-
2890	GRIA1	SNV	0.0891	0	12	302	0.929292929292929	0.657575757575758	0.903539319057702	1	0.990938403160574	1	COAD	-
2891	GRIA2	SNV	0.1913	0.1444	11	144	0.157738095238095	0.212301587301587	0.167358631168233	0.209382386908033	0.629268453192557	0.837449389396539	SKCM	-
2892	GRIA3	SNV	0.1413	0.0582	11	908	0.849593495934959	0.859756097560976	0.837506745784644	0.874625134157397	0.993516157351281	1	BRCA	-
2893	GRIA4	SNV	0.0876	0	12	302	0.937373737373737	0.657575757575758	0.912638708682162	1	0.990938403160574	1	COAD	-
2893	GRIA4	SNV	0.103	0	11	290	0.983333333333333	0.976041666666667	0.973804242283922	1	0.996655321886373	1	LUSC	-
2894	GRID1	SNV	0.1164	0.0376	14	287	0.917708333333333	0.85625	0.905458739437956	0.882180748211812	0.99390304708357	1	LUSC	-
2894	GRID1	SNV	0.111	0	12	907	0.981707317073171	0.978658536585366	0.980381918803422	1	0.993516157351281	1	BRCA	-
2895	GRID2	SNV	0.1042	0	11	311	0.989908256880734	0.980733944954128	0.978213841374144	1	0.984229856528404	1	LUAD	-
2895	GRID2	SNV	0.0919	0	14	287	0.997916666666667	0.976041666666667	0.993841524723182	1	0.996655321886373	1	LUSC	-
2898	GRIK2	SNV	0.1224	0.0419	12	907	0.938008130081301	0.923780487804878	0.948983525664477	0.95722073763127	0.993516157351281	1	BRCA	-
2898	GRIK2	SNV	0.1344	0.0527	13	411	0.626962142197599	0.629732225300092	0.643523735329671	0.712104148733247	0.933109416228023	1	HNSC	-
2898	GRIK2	SNV	0.0959	0	13	301	0.86969696969697	0.657575757575758	0.85530763656228	1	0.990938403160574	1	COAD	-
2898	GRIK2	SNV	0.181	0.1328	11	290	0.121875	0.154166666666667	0.121480917975997	0.144256683498601	0.816663595699076	0.932964420452908	LUSC	-
2899	GRIK3	SNV	0.122	0.0338	13	301	0.532323232323232	0.525252525252525	0.588966551099488	0.839931893913512	0.990938403160574	1	COAD	-
2903	GRIN2A	SNV	0.1074	0	21	280	0.971875	0.976041666666667	0.958032787750345	1	0.99481589652959	1	LUSC	TSG
2903	GRIN2A	SNV	0.1237	0.0435	12	143	0.924603174603175	0.913690476190476	0.902193553121114	0.90617654972358	0.933320266455756	0.947177986075001	SKCM	TSG
2903	GRIN2A	SNV	0.2172	0.1946	22	300	0.0422018348623853	0.0458715596330275	0.0311257263349189	0.0439893283656995	0.15609319475422	0.243513529065447	LUAD	TSG
2903	GRIN2A	SNV	0.1111	0	13	301	0.671717171717172	0.657575757575758	0.711265473700477	1	0.990938403160574	1	COAD	TSG
2903	GRIN2A	SNV	0.1497	0.071	14	905	0.776422764227642	0.779471544715447	0.762383781633926	0.780983633445936	0.993516157351281	1	BRCA	TSG
2904	GRIN2B	SNV	0.151	0.0774	17	407	0.375807940904894	0.38781163434903	0.426402963159347	0.469886404612194	0.897433955310078	1	HNSC	-
2904	GRIN2B	SNV	0.1924	0.1523	16	306	0.120183486238532	0.129357798165138	0.123854028661877	0.128580166565329	0.374093079849068	0.402912266436785	LUAD	-
2904	GRIN2B	SNV	0.1302	0.0449	13	288	0.75625	0.786458333333333	0.763445105673677	0.821484640133597	0.99390304708357	1	LUSC	-
2909	ARHGAP35	SNV	0.1493	0.0743	30	282	0.566824644549763	0.604739336492891	0.582816875011102	0.63383282509357	0.81024394759829	0.846573100722663	UCEC	TSG
2909	ARHGAP35	SNV	0.1424	0.0638	12	282	0.721264367816092	0.739463601532567	0.708505644664052	0.753615438398674	0.924706466985449	0.970753452963108	BLCA	TSG
2909	ARHGAP35	SNV	0.128	0.0921	16	285	0.790625	0.352083333333333	0.790874209601912	0.377678774778352	0.99390304708357	1	LUSC	TSG
2911	GRM1	SNV	0.1557	0.0816	11	283	0.501915708812261	0.560344827586207	0.527205222201039	0.585845873170187	0.924706466985449	0.970753452963108	BLCA	-
2911	GRM1	SNV	0.1493	0.0695	17	407	0.394275161588181	0.455216989843029	0.44797058263475	0.543901562469776	0.897433955310078	1	HNSC	-
2911	GRM1	SNV	0.1154	0.0276	11	311	0.948623853211009	0.94954128440367	0.937298278943272	0.963269839594094	0.978050378027762	0.998946500319801	LUAD	-
2911	GRM1	SNV	0.1217	0.0414	12	289	0.866666666666667	0.823958333333333	0.859719475833543	0.851735384576176	0.99390304708357	1	LUSC	-
2911	GRM1	SNV	0.2098	0.1955	13	270	0.117063492063492	0.149801587301587	0.123106284131987	0.147330189121371	0.429828720867615	0.459668033646392	STAD	-
2913	GRM3	SNV	0.1457	0.0698	11	144	0.659722222222222	0.6875	0.685763870793812	0.716954572469556	0.84818162966603	0.901884343983249	SKCM	-
2913	GRM3	SNV	0.1486	0.0774	14	287	0.457291666666667	0.463541666666667	0.494356955580239	0.505278961343572	0.99390304708357	1	LUSC	-
2913	GRM3	SNV	0.1616	0.0907	14	410	0.263157894736842	0.300092336103416	0.302228640274354	0.358838912615488	0.897433955310078	1	HNSC	-
2915	GRM5	SNV	0.2335	0.2116	19	303	0.0201834862385321	0.0293577981651376	0.0106686918835774	0.0277998306509014	0.0914981995847649	0.229125900775187	LUAD	-
2915	GRM5	SNV	0.1613	0.094	13	288	0.296875	0.340625	0.314046677381736	0.362802272461478	0.99390304708357	1	LUSC	-
2915	GRM5	SNV	0.1505	0.0844	13	270	0.589285714285714	0.58531746031746	0.609160917050641	0.616857452583842	0.814851616314494	0.804257185014376	STAD	-
2917	GRM7	SNV	0.1469	0.0612	11	413	0.434903047091413	0.536472760849492	0.478951229427788	0.626133067347114	0.903183246280321	1	HNSC	-
2917	GRM7	SNV	0.2256	0.2025	11	311	0.0275229357798165	0.0339449541284404	0.0181970599436919	0.0356018728264035	0.115482289132576	0.23186718034163	LUAD	-
2918	GRM8	SNV	0.1712	0.1179	21	280	0.20625	0.226041666666667	0.202075086989345	0.209833298332688	0.986992592038964	0.999965082276523	LUSC	-
2918	GRM8	SNV	0.225	0.2446	11	272	0.0783730158730159	0.0753968253968254	0.0689720953007478	0.0696234488538622	0.304201730116039	0.37007420218941	STAD	-
2918	GRM8	SNV	0.1204	0.0337	11	413	0.812557710064635	0.811634349030471	0.808275680227243	0.886906455589713	0.957816715085094	1	HNSC	-
2969	GTF2I	SNV	0.5628	0.5696	59	57	0	0.000952380952380952	1.47134e+07	0.00282550179008794	1.47134e+07	0.00282550179008794	THYM	-
3054	HCFC1	SNV	0.1293	0.0434	14	905	0.90650406504065	0.91869918699187	0.917735671798311	0.951615764731576	0.993516157351281	1	BRCA	-
3064	HTT	SNV	0.2313	0.1957	13	906	0.0731707317073171	0.0640243902439024	0.0671425185509479	0.0606462987006881	0.637853926234005	0.576139837656537	BRCA	-
3064	HTT	SNV	0.164	0.0987	13	334	0.276530612244898	0.295918367346939	0.30917542133342	0.322228556122476	0.79181803367045	0.826814647244267	LIHC	-
3075	CFH	SNV	0.2048	0.1658	14	905	0.181910569105691	0.130081300813008	0.198827875343657	0.133116499236426	0.878381498424716	0.720197872259899	BRCA	-
3075	CFH	SNV	0.187	0.1401	12	289	0.0895833333333333	0.122916666666667	0.0859833068999326	0.119132041016841	0.750344425368029	0.911177944055499	LUSC	-
3075	CFH	SNV	0.1926	0.1806	14	269	0.195436507936508	0.19047619047619	0.219458272750919	0.183055273285874	0.548071453635959	0.504079812121598	STAD	-
3082	HGF	SNV	0.1492	0.075	17	284	0.452083333333333	0.4875	0.485261424532333	0.527945100404614	0.99390304708357	1	LUSC	-
3084	NRG1	SNV	0.1103	0	15	299	0.678787878787879	0.657575757575758	0.719824200064283	1	0.990938403160574	1	COAD	TSG
3096	HIVEP1	SNV	0.1864	0.1268	12	907	0.364837398373984	0.323170731707317	0.359424515794642	0.324147685206589	0.986523683843727	0.886159139413696	BRCA	-
3096	HIVEP1	SNV	0.1275	0.0428	11	290	0.794791666666667	0.807291666666667	0.796878397897481	0.839866236956637	0.99390304708357	1	LUSC	-
3105	HLA.A	SNV	0.1773	0.107	14	410	0.149584487534626	0.212373037857802	0.16233716694441	0.249377471181425	0.759319006675467	0.962267872919948	HNSC	-
3106	HLA.B	SNV	0.2522	0.2198	14	410	0.00646352723915051	0.0156971375807941	0.00184520815304156	0.0110750959995928	0.0486463967620048	0.24705983383707	HNSC	-
3169	FOXA1	SNV	0.3584	0.368	28	452	0	0	5.94744e+08	0.000367139987418296	7.13693e+09	0.00440567984901955	PRAD	oncogene
3169	FOXA1	SNV	0.2175	0.1658	23	896	0.11280487804878	0.130081300813008	0.122095092061505	0.133116499236426	0.798841123568982	0.720197872259899	BRCA	oncogene
3170	FOXA2	SNV	0.1683	0.1081	16	296	0.310900473933649	0.338388625592417	0.335133791877036	0.355252554443049	0.595793407781397	0.673315137283543	UCEC	-
3265	HRAS	SNV	0.366	0.3434	15	460	0	0	1.27907e+08	0.000658922794898864	2.13179e+08	0.00109820465816477	THCA	oncogene
3265	HRAS	SNV	0.3675	0.3592	26	398	0	0	7.87248e+06	0.000120643147022522	7.61007e+08	0.0116621708788438	HNSC	oncogene
3265	HRAS	SNV	0.3047	0.3115	18	159	0	0	1.91959e+09	0.00170459721178035	3.83918e+09	0.00340919442356071	PCPG	oncogene
3265	HRAS	SNV	0.2388	0.2114	13	281	0.0134099616858238	0.0191570881226054	0.0071983580379722	0.0221430369018408	0.147239141685795	0.375270345603705	BLCA	oncogene
3339	HSPG2	SNV	0.1762	0.1184	12	282	0.245210727969349	0.277777777777778	0.267043780549219	0.285053660108979	0.924706466985449	0.929522804703192	BLCA	-
3339	HSPG2	SNV	0.1486	0.0724	13	411	0.401662049861496	0.427516158818098	0.456947906147533	0.516142941814992	0.901461855665202	1	HNSC	-
3358	HTR2C	SNV	0.106	0	11	303	0.739393939393939	0.657575757575758	0.764274849437186	1	0.990938403160574	1	COAD	-
3417	IDH1	SNV	0.5759	0.544	386	111	0	0	23.529	4.40512e+08	729.4	9.78327e+09	LGG	oncogene
3418	IDH2	SNV	0.3268	0.3346	21	476	0	0.00196078431372549	2.66672e+09	0.00108129258790245	8.26684e+09	0.00335200702249759	LGG	oncogene
3482	IGF2R	SNV	0.127	0.0408	13	288	0.802083333333333	0.832291666666667	0.802793978622447	0.856720341297999	0.99390304708357	1	LUSC	-
3547	IGSF1	SNV	0.1593	0.0854	14	905	0.681910569105691	0.648373983739837	0.661799089792342	0.658364601252095	0.993516157351281	1	BRCA	-
3547	IGSF1	SNV	0.1336	0.0535	12	310	0.769724770642202	0.765137614678899	0.790393944969267	0.798139499940901	0.92523579023551	0.946247707394137	LUAD	-
3547	IGSF1	SNV	0.1219	0.0314	12	289	0.863541666666667	0.910416666666667	0.857770794627921	0.925297561985842	0.99390304708357	1	LUSC	-
3575	IL7R	SNV	0.1437	0.0736	13	288	0.541666666666667	0.503125	0.569245894842852	0.541355847084434	0.99390304708357	1	LUSC	oncogene
3636	INPPL1	SNV	0.1922	0.1524	11	301	0.129857819905213	0.14218009478673	0.122984580614113	0.133767016660649	0.388354817624552	0.438490458818688	UCEC	-
3687	ITGAX	SNV	0.2196	0.1873	11	311	0.0376146788990826	0.0587155963302752	0.0267899748655807	0.0533355721918227	0.142879865949764	0.268878722420665	LUAD	-
3708	ITPR1	SNV	0.1295	0.0473	11	908	0.905487804878049	0.901422764227642	0.916672498051856	0.935107869151084	0.993516157351281	1	BRCA	-
3709	ITPR2	SNV	0.1433	0.0656	12	412	0.483841181902124	0.492151431209603	0.526243750764949	0.582115915027041	0.905927087647993	1	HNSC	-
3739	KCNA4	SNV	0.1377	0.0545	12	289	0.648958333333333	0.704166666666667	0.659591886080974	0.730858665403733	0.99390304708357	1	LUSC	-
3741	KCNA5	SNV	0.1486	0.0663	12	302	0.294949494949495	0.345454545454545	0.305110671478356	0.556075880094093	0.990938403160574	1	COAD	-
3756	KCNH1	SNV	0.1572	0.0836	16	306	0.473394495412844	0.518348623853211	0.484615744650068	0.530712131158607	0.794297025377673	0.833267645183608	LUAD	-
3760	KCNJ3	SNV	0.1798	0.1355	14	287	0.129166666666667	0.145833333333333	0.129778029072041	0.134474373985526	0.830479443577413	0.932964420452908	LUSC	-
3760	KCNJ3	SNV	0.1492	0.0667	11	311	0.572477064220184	0.653211009174312	0.594113233267638	0.682152953034782	0.828307246381438	0.896514630609671	LUAD	-
3791	KDR	SNV	0.1588	0.0914	11	144	0.473214285714286	0.511904761904762	0.515966374697432	0.539498487010357	0.84818162966603	0.889699259280238	SKCM	oncogene
3791	KDR	SNV	0.1236	0.0338	15	286	0.845833333333333	0.89375	0.840563311248576	0.909663473406119	0.99390304708357	1	LUSC	oncogene
3815	KIT	SNV	0.5093	0.5368	19	120	0	0	4.12552e+07	0.00175067859884441	8.25105e+07	0.00350135719768882	TGCT	oncogene
3845	KRAS	SNV	0.2403	0.2534	12	271	0.0515873015873016	0.066468253968254	0.0362898932550604	0.0605892103964127	0.257783379673877	0.37007420218941	STAD	oncogene
3845	KRAS	SNV	0.3392	0.3515	138	176	0	0	1.33008e+09	0.00120210767532765	0.00139658055713025	0.110372803751774	COAD	oncogene
3845	KRAS	SNV	0.1907	0.1632	44	83	0.0983772819472617	0.129817444219067	0.0864232063987228	0.154614702663796	0.295557648012582	0.410827800337774	READ	oncogene
3845	KRAS	SNV	0.3415	0.3466	87	235	0	0	8.04257e+06	0.000509678488409652	5.40461e+09	0.03160788676445	LUAD	oncogene
3845	KRAS	SNV	0.2958	0.2998	13	234	0	0	1.14474e+09	0.000792659417973541	0.000424961351239936	0.0254680566681557	CESC	oncogene
3845	KRAS	SNV	0.394	0.4429	13	126	0	0	8.30063e+09	0.00617785777678458	8.30063e+09	0.00617785777678458	TGCT	oncogene
3845	KRAS	SNV	0.503	0.5182	98	61	0	0	209714	0.000234281108629917	1.25828e+06	0.0014056866517795	PAAD	oncogene
3845	KRAS	SNV	0.257	0.2414	14	280	0.00383141762452107	0.00862068965517241	0.00175990574291727	0.00848559298772815	0.0439976435729317	0.237824510139517	BLCA	oncogene
3845	KRAS	SNV	0.3133	0.3101	33	279	0	0.0018957345971564	1.47409e+09	0.00153077595434686	0.000122468179703513	0.0122462076347748	UCEC	oncogene
3852	KRT5	SNV	0.1607	0.085	14	410	0.269621421975993	0.329639889196676	0.311944737437135	0.404133909343135	0.897433955310078	1	HNSC	-
3908	LAMA2	SNV	0.1571	0.0845	16	903	0.70630081300813	0.658536585365854	0.685901235899895	0.666282360235958	0.993516157351281	1	BRCA	-
3908	LAMA2	SNV	0.1533	0.083	16	408	0.347183748845799	0.344413665743306	0.397831922012272	0.420862802165197	0.897433955310078	1	HNSC	-
3908	LAMA2	SNV	0.0981	0	13	301	0.838383838383838	0.657575757575758	0.837330685529751	1	0.990938403160574	1	COAD	-
3908	LAMA2	SNV	0.1518	0.0784	15	307	0.53302752293578	0.555045871559633	0.558490201354484	0.576435634099419	0.81234938378834	0.841044293201116	LUAD	-
3908	LAMA2	SNV	0.1413	0.0605	28	273	0.583333333333333	0.633333333333333	0.605805078355247	0.671128235354286	0.99390304708357	1	LUSC	-
3909	LAMA3	SNV	0.1472	0.0724	15	279	0.638888888888889	0.651340996168582	0.64511598892579	0.673439269859796	0.924706466985449	0.970753452963108	BLCA	-
3909	LAMA3	SNV	0.1369	0.0527	13	411	0.588180978762696	0.629732225300092	0.610922079476994	0.712104148733247	0.927578026431038	1	HNSC	-
3910	LAMA4	SNV	0.1489	0.074	13	281	0.614942528735632	0.630268199233716	0.62189458837237	0.658213705962018	0.924706466985449	0.970753452963108	BLCA	-
3910	LAMA4	SNV	0.1094	0	12	302	0.692929292929293	0.657575757575758	0.729352572445685	1	0.990938403160574	1	COAD	-
3910	LAMA4	SNV	0.2093	0.1819	11	311	0.0587155963302752	0.0660550458715596	0.0500063879182588	0.0613911688342362	0.227056031628851	0.298948300410194	LUAD	-
3910	LAMA4	SNV	0.1455	0.069	11	290	0.508333333333333	0.5625	0.541685429072278	0.58623996548279	0.99390304708357	1	LUSC	-
3911	LAMA5	SNV	0.1115	0	12	302	0.666666666666667	0.657575757575758	0.706956298435195	1	0.990938403160574	1	COAD	-
3938	LCT	SNV	0.1254	0.0379	12	907	0.926829268292683	0.933943089430894	0.936667665461255	0.970171511005882	0.993516157351281	1	BRCA	-
3938	LCT	SNV	0.1801	0.1176	12	412	0.137580794090489	0.173591874422899	0.143375993881112	0.193606643688014	0.724741442932805	0.914463515133372	HNSC	-
3938	LCT	SNV	0.1329	0.0515	24	277	0.726041666666667	0.732291666666667	0.727711111966708	0.760083996408268	0.99390304708357	1	LUSC	-
4018	LPA	SNV	0.153	0.078	11	908	0.75	0.724593495934959	0.729274839007548	0.722753082794695	0.993516157351281	1	BRCA	-
4018	LPA	SNV	0.2239	0.2183	11	311	0.0284403669724771	0.0220183486238532	0.0203386613521183	0.0231162113992592	0.121210510318532	0.212256660934802	LUAD	-
4035	LRP1	SNV	0.1732	0.112	18	276	0.274904214559387	0.315134099616858	0.300051510639178	0.328367653443013	0.924706466985449	0.966445453821931	BLCA	-
4035	LRP1	SNV	0.1534	0.0744	19	900	0.745934959349594	0.755081300813008	0.725144806620388	0.753144933181589	0.993516157351281	1	BRCA	-
4035	LRP1	SNV	0.108	0	17	330	0.972448979591837	0.970408163265306	0.956378518713845	1	0.992490441287653	1	LIHC	-
4035	LRP1	SNV	0.1316	0.0471	18	406	0.665743305632502	0.682363804247461	0.679282403626112	0.767678847275019	0.938056652626536	1	HNSC	-
4035	LRP1	SNV	0.1321	0.0489	11	290	0.735416666666667	0.75625	0.738519768307075	0.784833348808261	0.99390304708357	1	LUSC	-
4035	LRP1	SNV	0.1574	0.0842	12	310	0.469724770642202	0.511926605504587	0.481906943598125	0.525524340750484	0.793729083573383	0.832906502321522	LUAD	-
4035	LRP1	SNV	0.1484	0.0698	11	301	0.57914691943128	0.648341232227488	0.595022899017494	0.674612939638372	0.81024394759829	0.846573100722663	UCEC	-
4036	LRP2	SNV	0.2194	0.1778	14	333	0.0244897959183673	0.0448979591836735	0.0128679987025967	0.0338706911275914	0.123730756755737	0.284992488724309	LIHC	-
4036	LRP2	SNV	0.1385	0.064	11	237	0.65	0.624489795918367	0.660719421275754	0.655170888438465	0.989067445723701	1	OV	-
4036	LRP2	SNV	0.1579	0.0985	14	269	0.507936507936508	0.523809523809524	0.531604743396928	0.530731289273556	0.785298177178398	0.754004452347259	STAD	-
4036	LRP2	SNV	0.1246	0.096	12	143	0.921626984126984	0.465277777777778	0.896014175718436	0.50328172986332	0.933320266455756	0.885559152390111	SKCM	-
4036	LRP2	SNV	0.107	0	11	301	0.97914691943128	0.975355450236967	0.967811419485662	1	0.979538397979616	1	UCEC	-
4036	LRP2	SNV	0.2482	0.2194	29	890	0.0304878048780488	0.032520325203252	0.029523164049699	0.0309642303589431	0.373960077962854	0.392213584546613	BRCA	-
4036	LRP2	SNV	0.1509	0.0786	19	275	0.580459770114943	0.595785440613027	0.594239983828035	0.614340711935269	0.924706466985449	0.970753452963108	BLCA	-
4036	LRP2	SNV	0.1197	0.0311	19	295	0.562626262626263	0.548484848484848	0.615340956925334	0.861811038389468	0.990938403160574	1	COAD	-
4036	LRP2	SNV	0.1421	0.0636	14	233	0.658653846153846	0.6875	0.69496184245266	0.723654994643082	0.920118083462517	0.94194035756956	CESC	-
4036	LRP2	SNV	0.2515	0.2361	14	293	0.0170940170940171	0.0267094017094017	0.00898139409233202	0.0182570622544569	0.0493976675078261	0.089019744888937	KIRC	-
4036	LRP2	SNV	0.1386	0.0638	11	139	0.697979797979798	0.732323232323232	0.71242868761997	0.751368485500012	0.820372428168451	0.839764777911778	ESCA	-
4036	LRP2	SNV	0.1791	0.121	22	402	0.141274238227147	0.163434903047091	0.149946505434374	0.178077553513633	0.724741442932805	0.862840973744655	HNSC	-
4036	LRP2	SNV	0.1705	0.1094	14	308	0.318348623853211	0.334862385321101	0.316135310152339	0.331752893231065	0.658067008095524	0.671499832082156	LUAD	-
4036	LRP2	SNV	0.1908	0.137	11	486	0.0774509803921569	0.100980392156863	0.056271461491421	0.126566525569048	0.0918113319070554	0.191338966459572	LGG	-
4036	LRP2	SNV	0.1536	0.0853	33	268	0.38125	0.396875	0.419815734931268	0.434080235934357	0.99390304708357	1	LUSC	-
4040	LRP6	SNV	0.1116	0	12	412	0.901200369344414	0.915050784856879	0.886631188577805	1	0.960230467404352	1	HNSC	-
4052	LTBP1	SNV	0.1921	0.1285	13	411	0.0969529085872576	0.146814404432133	0.0806411252588634	0.14752388086398	0.543858751745823	0.807206140576495	HNSC	-
4052	LTBP1	SNV	0.1373	0.0558	11	311	0.727522935779817	0.742201834862385	0.748183740265641	0.77872560180528	0.924226973269321	0.939283024033356	LUAD	-
4087	SMAD2	SNV	0.1321	0.0726	12	302	0.423232323232323	0.324242424242424	0.473862562494059	0.504790147857044	0.990938403160574	1	COAD	TSG
4089	SMAD4	SNV	0.2252	0.2215	21	262	0.0773809523809524	0.108134920634921	0.068420855105822	0.0996470727353008	0.304201730116039	0.402496019283764	STAD	TSG
4089	SMAD4	SNV	0.2429	0.2401	35	124	0.0233265720081136	0.0365111561866126	0.0129615382508977	0.0406690608893926	0.0194423073763465	0.0534314230483131	PAAD	TSG
4089	SMAD4	SNV	0.136	0.0574	16	111	0.441176470588235	0.489858012170385	0.464376437030242	0.644184815669301	0.678704023351892	0.941500884439747	READ	TSG
4089	SMAD4	SNV	0.1726	0.114	32	282	0.142424242424242	0.166666666666667	0.135426413441675	0.245091901806576	0.815628349654035	1	COAD	TSG
4130	MAP1A	SNV	0.1495	0.0673	20	899	0.778455284552846	0.805894308943089	0.76433157695861	0.810071326347861	0.993516157351281	1	BRCA	-
4130	MAP1A	SNV	0.165	0.0984	11	413	0.229916897506925	0.253000923361034	0.267112421159946	0.30342259746939	0.893431241677987	1	HNSC	-
4133	MAP2	SNV	0.1625	0.0898	13	906	0.633130081300813	0.601626016260163	0.625965702092141	0.619534887011129	0.993516157351281	1	BRCA	-
4133	MAP2	SNV	0.1266	0.03	14	300	0.485858585858586	0.560606060606061	0.536127197356043	0.870471739094686	0.990938403160574	1	COAD	-
4133	MAP2	SNV	0.1171	0.0323	11	413	0.84949215143121	0.828254847645429	0.840374486718588	0.897553770711503	0.957816715085094	1	HNSC	-
4133	MAP2	SNV	0.1389	0.0578	13	288	0.627083333333333	0.663541666666667	0.641856210310151	0.698143811952652	0.99390304708357	1	LUSC	-
4133	MAP2	SNV	0.2628	0.3079	14	269	0.0267857142857143	0.0287698412698413	0.01281510233174	0.0249964039298914	0.184744878296859	0.345362382590558	STAD	-
4168	MCF2	SNV	0.1242	0.04	12	289	0.8375	0.839583333333333	0.834218263986048	0.863267203884668	0.99390304708357	1	LUSC	-
4214	MAP3K1	SNV	0.4056	0.3978	76	843	0	0	4.79181e+07	8.4715e+08	3.64178e+08	0.00643834068234753	BRCA	oncogene, TSG
4233	MET	SNV	0.1886	0.1351	13	309	0.138532110091743	0.186238532110092	0.148665395885411	0.191909270938062	0.409439123094246	0.499856705699137	LUAD	oncogene
4233	MET	SNV	0.2515	0.2457	19	245	0.00587084148727984	0.0117416829745597	0.00363774278140219	0.0109765296941319	0.0363774278140219	0.109765296941319	KIRP	oncogene
4253	MIA2	SNV	0.1377	0.0583	11	908	0.86280487804878	0.859756097560976	0.8650807439073	0.873978928568168	0.993516157351281	1	BRCA	-
4288	MKI67	SNV	0.1349	0.0515	14	280	0.811302681992337	0.833333333333333	0.797742004294284	0.8568117107739	0.924706466985449	0.970753452963108	BLCA	-
4288	MKI67	SNV	0.1568	0.0844	12	235	0.448076923076923	0.500961538461538	0.476144673949324	0.52004286615884	0.758924020174376	0.823401204751497	CESC	-
4288	MKI67	SNV	0.1651	0.1001	11	311	0.387155963302752	0.403669724770642	0.38103902950779	0.397120095783369	0.723328327201228	0.728185804103955	LUAD	-
4288	MKI67	SNV	0.1357	0.0506	16	285	0.678125	0.740625	0.688587766042111	0.768720606419048	0.99390304708357	1	LUSC	-
4297	KMT2A	SNV	0.2064	0.173	24	270	0.0699233716475096	0.0737547892720306	0.0608577017047953	0.0697481739971606	0.431973398036713	0.560476398191469	BLCA	oncogene
4297	KMT2A	SNV	0.2584	0.2417	18	901	0.0172764227642276	0.0142276422764228	0.0172060806405937	0.0159238086292779	0.271677670515688	0.263089012135896	BRCA	oncogene
4297	KMT2A	SNV	0.1116	0	14	410	0.901200369344414	0.915050784856879	0.886631188577805	1	0.960230467404352	1	HNSC	oncogene
4297	KMT2A	SNV	0.1318	0.0476	12	310	0.797247706422018	0.819266055045872	0.809581316456072	0.845402386946727	0.92523579023551	0.957488177293888	LUAD	oncogene
4301	AFDN	SNV	0.1334	0.0508	15	904	0.890243902439024	0.891260162601626	0.894092715363129	0.917931471084222	0.993516157351281	1	BRCA	oncogene
4308	TRPM1	SNV	0.1916	0.155	11	290	0.0739583333333333	0.0822916666666667	0.0648689838261057	0.0795033311465534	0.711162052470538	0.879691646621668	LUSC	-
4311	MME	SNV	0.1324	0.0481	12	289	0.733333333333333	0.7625	0.734487337523053	0.792314846516038	0.99390304708357	1	LUSC	-
4325	MMP16	SNV	0.1476	0.0695	27	274	0.477083333333333	0.55625	0.509574968347981	0.581308884976606	0.99390304708357	1	LUSC	-
4360	MRC1	SNV	0.1248	0.0441	11	283	0.897509578544061	0.878352490421456	0.891441307478545	0.907705379989837	0.958338612771088	0.986636282597649	BLCA	-
4360	MRC1	SNV	0.1524	0.0713	13	906	0.755081300813008	0.774390243902439	0.735424695729	0.778566685126934	0.993516157351281	1	BRCA	-
4360	MRC1	SNV	0.173	0.1101	13	411	0.176361957525392	0.199445983379501	0.19494316154369	0.231868364816205	0.792848973696727	0.962267872919948	HNSC	-
4360	MRC1	SNV	0.1753	0.1221	13	309	0.261467889908257	0.258715596330275	0.263787600933685	0.255288145341607	0.585396334419163	0.586007321445807	LUAD	-
4360	MRC1	SNV	0.1624	0.0928	28	273	0.282291666666667	0.346875	0.300149558176694	0.372151979471783	0.99390304708357	1	LUSC	-
4481	MSR1	SNV	0.1064	0.0234	11	272	0.968253968253968	0.959325396825397	0.947249233341643	0.963168162454896	0.973533733950986	0.996443841872099	STAD	-
4486	MST1R	SNV	0.1745	0.1096	11	283	0.257662835249042	0.325670498084291	0.285476065258915	0.345710791868337	0.924706466985449	0.966445453821931	BLCA	-
4583	MUC2	SNV	0.1611	0.0832	15	904	0.65650406504065	0.672764227642276	0.641739650707762	0.677689217522605	0.993516157351281	1	BRCA	-
4583	MUC2	SNV	0.1013	0	11	336	0.986734693877551	0.970408163265306	0.978477397776641	1	0.992490441287653	1	LIHC	-
4585	MUC4	SNV	0.1572	0.1597	15	904	0.705284552845528	0.143292682926829	0.684816887050316	0.154721209475128	0.993516157351281	0.738051821223021	BRCA	-
4585	MUC4	SNV	0.1214	0.0306	12	289	0.867708333333333	0.911458333333333	0.862612357332563	0.930191535790221	0.99390304708357	1	LUSC	-
4588	MUC6	SNV	0.1518	0.086	19	264	0.571428571428571	0.575396825396825	0.595576651157181	0.606822795276268	0.806113554419778	0.804257185014376	STAD	-
4604	MYBPC1	SNV	0.1115	0.0255	12	289	0.954166666666667	0.945833333333333	0.937780977921597	0.957432957975627	0.99390304708357	1	LUSC	-
4619	MYH1	SNV	0.1978	0.1401	11	908	0.245934959349594	0.220528455284553	0.253175281316712	0.244188708548503	0.89141246534885	0.821165568570188	BRCA	-
4619	MYH1	SNV	0.1701	0.1107	17	305	0.322935779816514	0.325688073394495	0.320736500113328	0.323243511102774	0.659486612504156	0.670430985990939	LUAD	-
4619	MYH1	SNV	0.1474	0.077	27	274	0.479166666666667	0.46875	0.512625855467194	0.509026575944126	0.99390304708357	1	LUSC	-
4619	MYH1	SNV	0.112	0.0327	15	140	0.985119047619048	0.967261904761905	0.961278874576762	0.95730289913912	0.961278874576762	0.95730289913912	SKCM	-
4620	MYH2	SNV	0.2185	0.178	13	281	0.0363984674329502	0.064176245210728	0.029137474817709	0.0604336115456913	0.285040514521067	0.543902503911222	BLCA	-
4620	MYH2	SNV	0.1532	0.0745	18	304	0.522935779816514	0.586238532110092	0.539262462782455	0.611427275610287	0.807860044608119	0.85726204694818	LUAD	-
4620	MYH2	SNV	0.12	0.0326	11	413	0.816251154201293	0.823638042474608	0.812331001711272	0.895308856055018	0.957816715085094	1	HNSC	-
4620	MYH2	SNV	0.1389	0.0565	29	272	0.627083333333333	0.675	0.641856210310151	0.711084783552417	0.99390304708357	1	LUSC	-
4620	MYH2	SNV	0.1811	0.1245	22	133	0.22718253968254	0.296626984126984	0.253856090537087	0.308996729171432	0.777508289368	0.885559152390111	SKCM	-
4622	MYH4	SNV	0.2453	0.2198	12	907	0.0376016260162602	0.0315040650406504	0.0342194997924394	0.0306050513414993	0.419464836165386	0.392213584546613	BRCA	-
4622	MYH4	SNV	0.1074	0.0279	18	283	0.971875	0.932291666666667	0.958032787750345	0.945482972855102	0.99481589652959	1	LUSC	-
4622	MYH4	SNV	0.1833	0.133	14	308	0.172477064220183	0.194495412844037	0.189168029817235	0.201179864700058	0.46394494904081	0.512094201054694	LUAD	-
4622	MYH4	SNV	0.1519	0.072	12	143	0.573412698412698	0.674603174603175	0.606657665411556	0.698891549124375	0.84818162966603	0.901884343983249	SKCM	-
4622	MYH4	SNV	0.1783	0.1419	12	236	0.0938775510204082	0.0806122448979592	0.0957213931522117	0.0750616328011744	0.478606965761058	0.399739067205351	OV	-
4624	MYH6	SNV	0.1749	0.1104	12	412	0.163434903047091	0.199445983379501	0.18000713541179	0.230227764641847	0.792848973696727	0.962267872919948	HNSC	-
4624	MYH6	SNV	0.1868	0.1456	12	289	0.0916666666666667	0.110416666666667	0.0870147316813345	0.102823224646171	0.750344425368029	0.879691646621668	LUSC	-
4625	MYH7	SNV	0.1423	0.0628	14	905	0.840447154471545	0.835365853658537	0.829331217572145	0.843375514017821	0.993516157351281	1	BRCA	-
4625	MYH7	SNV	0.2121	0.1651	11	283	0.0469348659003831	0.0938697318007663	0.0434290014962472	0.0871090011549009	0.375827897563678	0.584783053554059	BLCA	-
4625	MYH7	SNV	0.1738	0.1161	15	307	0.280733944954128	0.294495412844037	0.279561408661345	0.289567297144641	0.602885857878412	0.627707173165158	LUAD	-
4625	MYH7	SNV	0.1305	0.0488	20	281	0.753125	0.75625	0.759582559076882	0.78577225828457	0.99390304708357	1	LUSC	-
4626	MYH8	SNV	0.2216	0.1846	17	902	0.0985772357723577	0.0833333333333333	0.102958840608486	0.0819205116010317	0.774935418086063	0.662336051242384	BRCA	-
4626	MYH8	SNV	0.1608	0.0965	12	235	0.400961538461538	0.409615384615385	0.417358162125979	0.410994963971953	0.758394177755156	0.803596111338395	CESC	-
4626	MYH8	SNV	0.1562	0.0807	14	410	0.319482917820868	0.365650969529086	0.362980101183446	0.440617666075516	0.897433955310078	1	HNSC	-
4626	MYH8	SNV	0.1881	0.1472	15	307	0.141284403669725	0.147706422018349	0.15218800811521	0.145152847645057	0.411549252763516	0.431604927510966	LUAD	-
4626	MYH8	SNV	0.1577	0.0887	24	277	0.334375	0.370833333333333	0.361787512549667	0.405274536325989	0.99390304708357	1	LUSC	-
4626	MYH8	SNV	0.1483	0.0783	15	140	0.62797619047619	0.629960317460317	0.653105650228947	0.646709996859843	0.84818162966603	0.901884343983249	SKCM	-
4627	MYH9	SNV	0.2077	0.1593	22	897	0.161585365853659	0.143292682926829	0.178858658719059	0.156234183979935	0.86033278877522	0.738051821223021	BRCA	TSG
4627	MYH9	SNV	0.1255	0.0372	13	281	0.89176245210728	0.921455938697318	0.886046204787139	0.945160991873119	0.958338612771088	0.995613762805523	BLCA	TSG
4627	MYH9	SNV	0.1403	0.0548	19	405	0.536472760849492	0.608494921514312	0.566003652036595	0.690910973071432	0.907816808437065	1	HNSC	TSG
4628	MYH10	SNV	0.0883	0	11	413	0.993536472760849	0.915050784856879	0.986097032460416	1	0.989509132918757	1	HNSC	-
4638	MYLK	SNV	0.186	0.127	11	908	0.367886178861789	0.323170731707317	0.363510594212213	0.322826301901316	0.986523683843727	0.886159139413696	BRCA	-
4644	MYO5A	SNV	0.1022	0	11	303	0.793939393939394	0.657575757575758	0.800971893895691	1	0.990938403160574	1	COAD	-
4645	MYO5B	SNV	0.1478	0.0668	12	907	0.795731707317073	0.807926829268293	0.780595983635939	0.813891379793362	0.993516157351281	1	BRCA	-
4646	MYO6	SNV	0.1468	0.0654	11	908	0.808943089430894	0.819105691056911	0.789910513814043	0.824434314995488	0.993516157351281	1	BRCA	-
4647	MYO7A	SNV	0.1629	0.0866	13	906	0.629065040650406	0.63719512195122	0.621435435031161	0.64778819839081	0.993516157351281	1	BRCA	-
4648	MYO7B	SNV	0.1635	0.0872	15	904	0.622967479674797	0.63109756097561	0.614622886249491	0.642494012669641	0.993516157351281	1	BRCA	-
4648	MYO7B	SNV	0.1472	0.0707	12	289	0.48125	0.540625	0.515678767657973	0.569521689515212	0.99390304708357	1	LUSC	-
4649	MYO9A	SNV	0.1431	0.0668	12	282	0.708812260536398	0.709770114942529	0.699507885378881	0.726098472243289	0.924706466985449	0.970753452963108	BLCA	-
4651	MYO10	SNV	0.2204	0.1846	13	906	0.100609756097561	0.0833333333333333	0.108295629170348	0.0819205116010317	0.774935418086063	0.662336051242384	BRCA	-
4685	NCAM2	SNV	0.2008	0.1713	23	278	0.0427083333333333	0.0510416666666667	0.0354035905646961	0.0501347427054631	0.59362392196489	0.865301082655587	LUSC	-
4685	NCAM2	SNV	0.1695	0.1267	11	272	0.37797619047619	0.374007936507937	0.413444119392707	0.379793160524134	0.719097363132157	0.643705805705164	STAD	-
4692	NDN	SNV	0.157	0.0933	12	289	0.341666666666667	0.345833333333333	0.371442078309948	0.368237054457762	0.99390304708357	1	LUSC	-
4703	NEB	SNV	0.1454	0.0661	24	270	0.671455938697318	0.71551724137931	0.669317110032613	0.732573866942611	0.924706466985449	0.970753452963108	BLCA	-
4703	NEB	SNV	0.1622	0.0921	21	293	0.198989898989899	0.237373737373737	0.19712369929328	0.365111492263737	0.962697136083459	1	COAD	-
4703	NEB	SNV	0.1488	0.0653	36	883	0.78150406504065	0.820121951219512	0.771092664385934	0.82517848573181	0.993516157351281	1	BRCA	-
4703	NEB	SNV	0.1313	0.0483	13	234	0.831730769230769	0.858653846153846	0.830050328710366	0.859557985217691	0.922506892862686	0.942207791488623	CESC	-
4703	NEB	SNV	0.1387	0.0582	18	406	0.560480147737765	0.569713758079409	0.587193684604667	0.656466417596001	0.907816808437065	1	HNSC	-
4703	NEB	SNV	0.1496	0.0765	13	309	0.568807339449541	0.573394495412844	0.588648786371587	0.593424819612429	0.826021891191593	0.846153775927163	LUAD	-
4703	NEB	SNV	0.1197	0.037	13	334	0.895918367346939	0.881632653061225	0.883721015974784	0.902176939157483	0.992490441287653	1	LIHC	-
4703	NEB	SNV	0.1649	0.0985	32	269	0.257291666666667	0.313541666666667	0.269865345834133	0.329162425149645	0.99390304708357	1	LUSC	-
4703	NEB	SNV	0.1397	0.0623	11	237	0.622448979591837	0.647959183673469	0.63983713480448	0.674855283535825	0.989067445723701	1	OV	-
4703	NEB	SNV	0.1701	0.1026	15	140	0.341269841269841	0.416666666666667	0.373134460500385	0.453320546323197	0.777508289368	0.885559152390111	SKCM	-
4703	NEB	SNV	0.2312	0.2516	12	271	0.064484126984127	0.068452380952381	0.0535334256196513	0.0623426766306193	0.303050299620207	0.37007420218941	STAD	-
4745	NELL1	SNV	0.1524	0.0801	12	310	0.529357798165138	0.544954128440367	0.550249466590524	0.561350338558419	0.810893950764983	0.841044293201116	LUAD	-
4745	NELL1	SNV	0.1486	0.0806	13	288	0.457291666666667	0.439583333333333	0.494356955580239	0.475767151418317	0.99390304708357	1	LUSC	-
4763	NF1	SNV	0.3483	0.3466	27	470	0	0.00196078431372549	6.35145e+08	0.000795068928902164	2.18772e+09	0.00273857075510745	LGG	TSG
4763	NF1	SNV	0.2509	0.2386	17	160	0.00102459016393443	0.0112704918032787	0.00122990952110481	0.0110151182865294	0.00122990952110481	0.0110151182865294	PCPG	TSG
4763	NF1	SNV	0.1358	0.0546	16	232	0.706122448979592	0.741836734693878	0.706278625312131	0.76166585817444	0.989067445723701	1	OV	TSG
4763	NF1	SNV	0.1428	0.0705	12	282	0.71264367816092	0.673371647509579	0.703375793847526	0.691442066348638	0.924706466985449	0.970753452963108	BLCA	TSG
4763	NF1	SNV	0.2106	0.1596	31	888	0.145325203252033	0.143292682926829	0.160365691160022	0.155098312871487	0.842531972569068	0.738051821223021	BRCA	TSG
4763	NF1	SNV	0.238	0.2256	14	137	0.0109126984126984	0.0416666666666667	0.0052329296138405	0.0379935308860718	0.0191874085840818	0.13930961324893	GBM	TSG
4763	NF1	SNV	0.1008	0	11	336	0.987755102040816	0.970408163265306	0.979681043521173	1	0.992490441287653	1	LIHC	TSG
4763	NF1	SNV	0.1469	0.0727	26	275	0.4875	0.519791666666667	0.520261551114889	0.550044145605728	0.99390304708357	1	LUSC	TSG
4763	NF1	SNV	0.1347	0.0526	22	300	0.755045871559633	0.776146788990826	0.778219784493665	0.805601207575023	0.92523579023551	0.948031166051564	LUAD	TSG
4771	NF2	SNV	0.1282	0.0492	19	59	0.724346076458752	0.748490945674044	0.737612199496897	0.779086036716977	0.737612199496897	0.779086036716977	MESO	TSG
4780	NFE2L2	SNV	0.3433	0.3461	48	253	0	0	1.75618e+06	0.000173784281946222	1.04493e+09	0.103401647758002	LUSC	oncogene, TSG
4780	NFE2L2	SNV	0.2366	0.2233	12	300	0.0104265402843602	0.0208530805687204	0.00866682321886586	0.0205146198054776	0.0426674373851858	0.100995051350044	UCEC	oncogene, TSG
4780	NFE2L2	SNV	0.2744	0.2501	20	274	0.0028735632183908	0.00478927203065134	0.000405477228188018	0.00637127985333384	0.0182464752684608	0.237824510139517	BLCA	oncogene, TSG
4780	NFE2L2	SNV	0.3557	0.3797	15	135	0	0	1.95758e+08	0.00260444067540871	7.4388e+09	0.0989687456655311	ESCA	oncogene, TSG
4780	NFE2L2	SNV	0.1798	0.1095	22	402	0.138504155124654	0.199445983379501	0.145323904889257	0.235177852379017	0.724741442932805	0.962267872919948	HNSC	oncogene, TSG
4842	NOS1	SNV	0.0874	0	13	301	0.938383838383838	0.657575757575758	0.913809588080007	1	0.990938403160574	1	COAD	-
4842	NOS1	SNV	0.187	0.1438	19	282	0.0895833333333333	0.113541666666667	0.0859833068999326	0.107928554963667	0.750344425368029	0.879691646621668	LUSC	-
4851	NOTCH1	SNV	0.1946	0.1563	12	138	0.13030303030303	0.221212121212121	0.13347557193403	0.213283190313461	0.266951143868061	0.405238061595575	ESCA	oncogene, TSG
4851	NOTCH1	SNV	0.3593	0.3635	36	461	0	0.00196078431372549	2.99834e+08	0.000514546070600187	1.16185e+09	0.00199386602357572	LGG	oncogene, TSG
4851	NOTCH1	SNV	0.2483	0.2215	70	354	0.00831024930747922	0.0138504155124654	0.00245071478286225	0.0105139904126468	0.0592256072525044	0.24705983383707	HNSC	oncogene, TSG
4851	NOTCH1	SNV	0.1711	0.121	19	282	0.20625	0.215625	0.203052825994079	0.194462213497917	0.986992592038964	0.980550991790343	LUSC	oncogene, TSG
4851	NOTCH1	SNV	0.1674	0.0987	13	234	0.318269230769231	0.391346153846154	0.326742908791976	0.392612998674919	0.726218137579898	0.799247890159656	CESC	oncogene, TSG
4853	NOTCH2	SNV	0.1926	0.136	15	904	0.301829268292683	0.248983739837398	0.299061208601662	0.267122135103521	0.94889321755463	0.824945452502092	BRCA	oncogene, TSG
4853	NOTCH2	SNV	0.1136	0.0278	15	409	0.87719298245614	0.860572483841182	0.870890620404961	0.928636779579686	0.960230467404352	1	HNSC	oncogene, TSG
4854	NOTCH3	SNV	0.1438	0.0687	12	289	0.539583333333333	0.563541666666667	0.567716297619888	0.589203785425884	0.99390304708357	1	LUSC	-
4854	NOTCH3	SNV	0.1441	0.0626	13	411	0.478301015697138	0.526315789473684	0.51567482528727	0.612048698580122	0.903183246280321	1	HNSC	-
4855	NOTCH4	SNV	0.156	0.0851	16	306	0.486238532110092	0.504587155963303	0.500927600530072	0.517781428163543	0.799856763243149	0.831196749103142	LUAD	-
4855	NOTCH4	SNV	0.1409	0.0662	12	289	0.589583333333333	0.58125	0.61185751777362	0.614032685097929	0.99390304708357	1	LUSC	-
4892	NRAP	SNV	0.1436	0.0644	11	290	0.542708333333333	0.591666666666667	0.570775165528246	0.632020473010726	0.99390304708357	1	LUSC	-
4893	NRAS	SNV	0.2732	0.2821	31	124	0.00694444444444444	0.0128968253968254	0.00104354042623368	0.00746887199468582	0.0490464000329831	0.266874666090536	SKCM	oncogene
4893	NRAS	SNV	0.1272	0.0399	16	298	0.478787878787879	0.478787878787879	0.529263543113636	0.78800941875837	0.990938403160574	1	COAD	oncogene
4893	NRAS	SNV	0.492	0.4779	39	436	0	0	986.333	1.76033e+09	2465.83	4.40083e+09	THCA	oncogene
4893	NRAS	SNV	0.1775	0.1984	13	114	0.140973630831643	0.0811359026369168	0.140000991163855	0.0906972878023449	0.295557648012582	0.410827800337774	READ	oncogene
4916	NTRK3	SNV	0.2627	0.2599	13	309	0.0018348623853211	0.00275229357798165	0.00118754924767487	0.00707107307623331	0.0216236761391739	0.125046344927073	LUAD	oncogene
4948	OCA2	SNV	0.1912	0.1528	12	289	0.0739583333333333	0.0854166666666667	0.0665158188941478	0.0844874588410643	0.711162052470538	0.879691646621668	LUSC	-
5069	PAPPA	SNV	0.1264	0.0412	11	303	0.485858585858586	0.470707070707071	0.538417628817919	0.776625308516013	0.990938403160574	1	COAD	-
5069	PAPPA	SNV	0.1326	0.0512	13	288	0.73125	0.734375	0.731785081705842	0.762970437972585	0.99390304708357	1	LUSC	-
5093	PCBP1	SNV	0.1477	0.0679	13	301	0.302020202020202	0.342424242424242	0.313342913102517	0.542802547423036	0.990938403160574	1	COAD	-
5099	PCDH7	SNV	0.1639	0.0918	12	335	0.277551020408163	0.339795918367347	0.310392669198817	0.377506534157309	0.79181803367045	0.846432573730186	LIHC	-
5099	PCDH7	SNV	0.1361	0.0553	11	290	0.671875	0.692708333333333	0.682851482492365	0.722971976401336	0.99390304708357	1	LUSC	-
5101	PCDH9	SNV	0.1301	0.0428	17	407	0.685133887349954	0.724838411819021	0.698001980462536	0.808673849453409	0.946489394420574	1	HNSC	-
5101	PCDH9	SNV	0.1042	0	17	297	0.770707070707071	0.657575757575758	0.781990670971113	1	0.990938403160574	1	COAD	-
5116	PCNT	SNV	0.1678	0.0974	14	905	0.559959349593496	0.539634146341463	0.565381788485232	0.552866684982516	0.993516157351281	1	BRCA	-
5116	PCNT	SNV	0.1319	0.091	12	282	0.836206896551724	0.481800766283525	0.829045463118258	0.498785327067689	0.931057072457808	0.970753452963108	BLCA	-
5116	PCNT	SNV	0.1397	0.0551	11	413	0.548476454293629	0.605724838411819	0.57395650795705	0.687875507296051	0.907816808437065	1	HNSC	-
5137	PDE1C	SNV	0.1531	0.0789	11	290	0.390625	0.45	0.427113318951574	0.491338912338936	0.99390304708357	1	LUSC	-
5139	PDE3A	SNV	0.1965	0.1527	12	412	0.0803324099722992	0.0886426592797784	0.0642110495707792	0.07790063538938	0.454175716476243	0.579261134946672	HNSC	-
5156	PDGFRA	SNV	0.1519	0.0752	12	310	0.53302752293578	0.580733944954128	0.557116894477415	0.60511448736224	0.81234938378834	0.854279276276104	LUAD	oncogene
5169	ENPP3	SNV	0.1307	0.0477	13	288	0.748958333333333	0.764583333333333	0.756991925377277	0.796029276313847	0.99390304708357	1	LUSC	-
5178	PEG3	SNV	0.2609	0.2446	15	904	0.0142276422764228	0.0121951219512195	0.0150016732126201	0.0145746177911017	0.259119810036165	0.263089012135896	BRCA	-
5178	PEG3	SNV	0.1829	0.1231	17	407	0.121883656509695	0.153277931671283	0.126138754121706	0.169022211556802	0.677411827690644	0.862840973744655	HNSC	-
5178	PEG3	SNV	0.1437	0.0632	22	300	0.647706422018349	0.68348623853211	0.667925780310766	0.713724216646003	0.873274360783634	0.909494219013429	LUAD	-
5178	PEG3	SNV	0.1549	0.0909	21	280	0.3625	0.357291666666667	0.401049307763854	0.38727704720586	0.99390304708357	1	LUSC	-
5178	PEG3	SNV	0.2355	0.2264	17	266	0.060515873015873	0.100198412698413	0.0446586193362823	0.0924245183198152	0.296763728492714	0.38196366205388	STAD	-
5243	ABCB1	SNV	0.2067	0.1709	11	311	0.0651376146788991	0.0871559633027523	0.0580560266426221	0.0813356958565124	0.253132224345035	0.341674809658725	LUAD	-
5243	ABCB1	SNV	0.1562	0.0871	13	288	0.351041666666667	0.383333333333333	0.382610958599203	0.418682940808843	0.99390304708357	1	LUSC	-
5256	PHKA2	SNV	0.1755	0.1088	14	905	0.476626016260163	0.442073170731707	0.477258647087416	0.457007400945932	0.993516157351281	0.98081456734175	BRCA	-
5290	PIK3CA	SNV	0.2581	0.247	131	181	0.00663507109004739	0.0123222748815166	0.00176687090952885	0.0103600401046155	0.0102799762008951	0.0602765969723086	UCEC	oncogene
5290	PIK3CA	SNV	0.0893	0	13	138	0.909722222222222	0.762896825396825	0.897311997262053	1	0.914838473459304	1	GBM	oncogene
5290	PIK3CA	SNV	0.1337	0.0507	26	275	0.714583333333333	0.739583333333333	0.71672999387282	0.767764406608436	0.99390304708357	1	LUSC	oncogene
5290	PIK3CA	SNV	0.468	0.4432	308	611	0	0	197445	1.62868e+09	2.50098e+07	0.00154724487229663	BRCA	oncogene
5290	PIK3CA	SNV	0.1773	0.1119	12	335	0.169387755102041	0.225510204081633	0.172239467438685	0.23293050383833	0.683375069270832	0.766218762626086	LIHC	oncogene
5290	PIK3CA	SNV	0.1622	0.1288	19	36	0.335329341317365	0.330339321357285	0.353785019049155	0.317950976073305	0.530677528573733	0.476926464109958	UCS	oncogene
5290	PIK3CA	SNV	0.2323	0.1916	65	359	0.0156971375807941	0.03601108033241	0.00746066931163451	0.025808988024084	0.127270241198471	0.423209021395989	HNSC	oncogene
5290	PIK3CA	SNV	0.2376	0.2059	85	229	0.0151515151515152	0.0303030303030303	0.0067112101419444	0.0362509160882538	0.176169266226041	0.76126923785333	COAD	oncogene
5290	PIK3CA	SNV	0.2354	0.2146	50	244	0.0153256704980843	0.0162835249042146	0.0092197835672277	0.0200364278406628	0.172870941885519	0.375270345603705	BLCA	oncogene
5290	PIK3CA	SNV	0.3748	0.4105	27	256	0.000992063492063492	0.00396825396825397	1.98498e+09	0.0043338528704032	0.0013630219161628	0.225548225123492	STAD	oncogene
5290	PIK3CA	SNV	0.2156	0.1797	40	457	0.0205882352941176	0.046078431372549	0.0177597503939685	0.0485399465091907	0.0344095163883141	0.094046146361557	LGG	oncogene
5290	PIK3CA	SNV	0.2934	0.2965	62	185	0	0	1.49109e+07	0.000893616023444061	0.000424961351239936	0.0254680566681557	CESC	oncogene
5290	PIK3CA	SNV	0.1689	0.1217	13	137	0.323232323232323	0.366666666666667	0.348410981737597	0.367401629434242	0.551650721084529	0.581719246604217	ESCA	oncogene
5290	PIK3CA	SNV	0.1822	0.13	14	308	0.184403669724771	0.210091743119266	0.198462774448815	0.215055089084978	0.479737354063324	0.519845395198221	LUAD	oncogene
5290	PIK3CA	SNV	0.1271	0.0431	15	112	0.528397565922921	0.565922920892495	0.559049375756138	0.750555144777616	0.743702966684078	0.97555148823718	READ	oncogene
5294	PIK3CG	SNV	0.1401	0.0624	15	286	0.609375	0.614583333333333	0.623914118039782	0.652068257839293	0.99390304708357	1	LUSC	-
5295	PIK3R1	SNV	0.2685	0.2475	77	235	0.000947867298578199	0.0113744075829384	0.000770731520561041	0.0102093849229313	0.00548075747954518	0.0602765969723086	UCEC	TSG
5295	PIK3R1	SNV	0.1871	0.1407	22	475	0.0892156862745098	0.0980392156862745	0.0659923772804983	0.116780797981319	0.100358860201884	0.190537091443205	LGG	TSG
5295	PIK3R1	SNV	0.1937	0.1351	24	895	0.28760162601626	0.254065040650407	0.288976719896985	0.272360454529643	0.930602996278427	0.824945452502092	BRCA	TSG
5310	PKD1	SNV	0.1932	0.1587	12	289	0.0697916666666667	0.0770833333333333	0.0586168746281125	0.0717178245976266	0.711014655263607	0.879691646621668	LUSC	-
5314	PKHD1	SNV	0.1299	0.0456	12	282	0.849616858237548	0.867816091954023	0.848326177853026	0.898232220386749	0.931057072457808	0.981078881490381	BLCA	-
5314	PKHD1	SNV	0.0773	0	13	301	0.975757575757576	0.657575757575758	0.960378573813845	1	0.990938403160574	1	COAD	-
5314	PKHD1	SNV	0.1511	0.0716	13	906	0.769308943089431	0.769308943089431	0.748555629253783	0.776141655424989	0.993516157351281	1	BRCA	-
5314	PKHD1	SNV	0.1575	0.09	17	305	0.468807339449541	0.468807339449541	0.480553708874886	0.476522783195871	0.793729083573383	0.800558275769062	LUAD	-
5314	PKHD1	SNV	0.1114	0	13	334	0.961224489795918	0.970408163265306	0.940181030463266	1	0.992490441287653	1	LIHC	-
5314	PKHD1	SNV	0.1317	0.0404	18	406	0.663896583564174	0.754385964912281	0.678022544749252	0.830609306721111	0.938056652626536	1	HNSC	-
5314	PKHD1	SNV	0.1278	0.0507	16	248	0.639921722113503	0.594911937377691	0.65832044775506	0.716510512242104	0.964389427383069	1	KIRP	-
5314	PKHD1	SNV	0.1826	0.1359	11	486	0.0970588235294118	0.104901960784314	0.0797195653838566	0.129616719214549	0.112332114859071	0.191338966459572	LGG	-
5314	PKHD1	SNV	0.111	0.0222	42	259	0.955208333333333	0.958333333333333	0.940566793017324	0.971265472515331	0.99390304708357	1	LUSC	-
5314	PKHD1	SNV	0.1889	0.1571	16	267	0.224206349206349	0.25	0.245678606963687	0.254659538282372	0.581721759017466	0.604112305705669	STAD	-
5318	PKP2	SNV	0.1231	0.0367	11	311	0.886238532110092	0.899082568807339	0.88820175770889	0.919295234679526	0.965811620032967	0.983704454943697	LUAD	-
5332	PLCB4	SNV	0.1509	0.0808	12	412	0.375807940904894	0.365650969529086	0.427661752360774	0.439747511987495	0.897433955310078	1	HNSC	-
5332	PLCB4	SNV	0.2071	0.1949	14	141	0.0892857142857143	0.0753968253968254	0.0788853205790809	0.0684867428414477	0.49434800896224	0.647489784418521	SKCM	-
5334	PLCL1	SNV	0.1009	0	12	412	0.973222530009234	0.915050784856879	0.949942039139654	1	0.969214545661149	1	HNSC	-
5339	PLEC	SNV	0.1586	0.0904	12	282	0.46360153256705	0.489463601532567	0.486876818080407	0.504197818381129	0.924706466985449	0.970753452963108	BLCA	-
5339	PLEC	SNV	0.2092	0.1663	24	400	0.0498614958448753	0.0655586334256694	0.0317245187877891	0.0534542392289712	0.339764489330033	0.534542392289712	HNSC	-
5339	PLEC	SNV	0.1239	0.0406	14	308	0.881651376146789	0.872477064220183	0.881996141633489	0.895224306927178	0.965811620032967	0.970307635895264	LUAD	-
5339	PLEC	SNV	0.2531	0.2426	18	283	0.003125	0.00625	0.000452291139547698	0.0056347390488735	0.0448522046718134	0.419083716759966	LUSC	-
5339	PLEC	SNV	0.1693	0.1137	11	272	0.380952380952381	0.441468253968254	0.415400903945275	0.44536359904842	0.719097363132157	0.695037131848292	STAD	-
5362	PLXNA2	SNV	0.186	0.1284	11	908	0.367886178861789	0.315040650406504	0.363510594212213	0.313677620210613	0.986523683843727	0.886159139413696	BRCA	-
5422	POLA1	SNV	0.1878	0.1409	12	310	0.143119266055046	0.167889908256881	0.154330969786319	0.168124855610641	0.411549252763516	0.459267898253458	LUAD	-
5426	POLE	SNV	0.1395	0.0635	16	278	0.757662835249042	0.741379310344828	0.744675283907488	0.756330465150251	0.924706466985449	0.970753452963108	BLCA	TSG
5506	PPP1R3A	SNV	0.1216	0.0289	12	289	0.866666666666667	0.926041666666667	0.860687792115377	0.940043605035738	0.99390304708357	1	LUSC	-
5518	PPP2R1A	SNV	0.1258	0.051	15	40	0.816367265469062	0.81936127744511	0.836170560145083	0.843035121160948	0.836170560145083	0.843035121160948	UCS	TSG
5518	PPP2R1A	SNV	0.3593	0.3685	44	268	0	0	1.49257e+06	0.000238382331719522	1.91049e+08	0.00305129384600989	UCEC	TSG
5591	PRKDC	SNV	0.2057	0.1675	13	281	0.0718390804597701	0.0871647509578544	0.0633560983787179	0.0814671063092661	0.431973398036713	0.577646065402526	BLCA	-
5591	PRKDC	SNV	0.1998	0.1466	20	899	0.217479674796748	0.193089430894309	0.236763442896832	0.210910768835503	0.879434494464544	0.777726739030955	BRCA	-
5591	PRKDC	SNV	0.2437	0.231	11	311	0.0110091743119266	0.018348623853211	0.0051476051760766	0.0162111303346037	0.0566196099982884	0.187825510083684	LUAD	-
5591	PRKDC	SNV	0.1827	0.1256	17	330	0.140816326530612	0.166326530612245	0.131229977651743	0.162030430384033	0.585848114516709	0.675126793266804	LIHC	-
5591	PRKDC	SNV	0.1531	0.0855	13	288	0.390625	0.394791666666667	0.427113318951574	0.432353359512595	0.99390304708357	1	LUSC	-
5609	MAP2K7	SNV	0.1265	0.0431	12	271	0.824404761904762	0.834325396825397	0.833425527268996	0.873642401757507	0.913221588390496	0.952223993449981	STAD	-
5618	PRLR	SNV	0.1731	0.1141	13	288	0.191666666666667	0.240625	0.184105091634613	0.230007753446514	0.936260936090554	1	LUSC	-
5648	MASP1	SNV	0.1488	0.0749	11	290	0.455208333333333	0.488541666666667	0.491321834458344	0.528898603104332	0.99390304708357	1	LUSC	-
5649	RELN	SNV	0.1725	0.1064	16	298	0.142424242424242	0.195959595959596	0.135938058275673	0.282444847464017	0.815628349654035	1	COAD	-
5649	RELN	SNV	0.2792	0.2656	21	898	0.00711382113821138	0.0111788617886179	0.00521093039328106	0.00757998718106144	0.116479620555694	0.180024695550209	BRCA	-
5649	RELN	SNV	0.1783	0.1206	22	300	0.223853211009174	0.267889908256881	0.233905637993267	0.263551352950427	0.531029015984714	0.594317144908346	LUAD	-
5649	RELN	SNV	0.1525	0.0758	22	402	0.359187442289935	0.399815327793167	0.407683504979682	0.484449696803533	0.897433955310078	1	HNSC	-
5649	RELN	SNV	0.1738	0.1313	13	270	0.338293650793651	0.349206349206349	0.372323989916504	0.358329435054572	0.679561098495204	0.643705805705164	STAD	-
5649	RELN	SNV	0.16	0.0924	34	267	0.309375	0.347916666666667	0.330899598658575	0.375303606346097	0.99390304708357	1	LUSC	-
5649	RELN	SNV	0.1273	0.0412	12	143	0.895833333333333	0.924603174603175	0.875998984002768	0.918743541412273	0.933320266455756	0.947177986075001	SKCM	-
5649	RELN	SNV	0.2239	0.1992	14	280	0.024904214559387	0.0268199233716475	0.0204754892528218	0.0322318550843109	0.22680148885395	0.388711353646254	BLCA	-
5651	TMPRSS15	SNV	0.2057	0.1724	12	310	0.0678899082568807	0.0871559633027523	0.0614300548350596	0.0783083178988165	0.253132224345035	0.341674809658725	LUAD	-
5651	TMPRSS15	SNV	0.1213	0.035	18	283	0.867708333333333	0.878125	0.863568599240511	0.901332144328273	0.99390304708357	1	LUSC	-
5728	PTEN	SNV	0.1936	0.148	16	464	0.075531914893617	0.0861702127659574	0.0652060399807055	0.0942345321806168	0.223563565648133	0.28270359654185	PRAD	TSG
5728	PTEN	SNV	0.1716	0.096	40	879	0.51219512195122	0.544715447154472	0.521694003826988	0.565045882329948	0.993516157351281	1	BRCA	TSG
5728	PTEN	SNV	0.1254	0.0409	11	144	0.91765873015873	0.929563492063492	0.890314973494859	0.920318861772408	0.933320266455756	0.947177986075001	SKCM	TSG
5728	PTEN	SNV	0.2297	0.218	13	270	0.0654761904761905	0.112103174603175	0.0569676342273985	0.105119234461526	0.304201730116039	0.403427455326787	STAD	TSG
5728	PTEN	SNV	0.505	0.49	160	152	0	0	0.665836	4.14539e+08	21.3067	0.000132652423400018	UCEC	TSG
5728	PTEN	SNV	0.161	0.1065	48	103	0.179563492063492	0.229166666666667	0.189559524567053	0.288112804582249	0.417030954047517	0.633848170080948	GBM	TSG
5728	PTEN	SNV	0.1907	0.14	16	231	0.101923076923077	0.150961538461538	0.105616982506294	0.144924675554472	0.384915518592096	0.516294156662808	CESC	TSG
5728	PTEN	SNV	0.1929	0.1485	29	272	0.071875	0.103125	0.0597491306944208	0.0950487466567477	0.711014655263607	0.879691646621668	LUSC	TSG
5728	PTEN	SNV	0.4496	0.4561	24	473	0	0	447018	4.57382e+08	2.30959e+06	0.000236314186326564	LGG	TSG
5787	PTPRB	SNV	0.155	0.092	20	281	0.359375	0.352083333333333	0.399618878628299	0.378472673452643	0.99390304708357	1	LUSC	TSG
5787	PTPRB	SNV	0.1066	0	12	412	0.944598337950138	0.915050784856879	0.920518682999209	1	0.968874166868871	1	HNSC	TSG
5788	PTPRC	SNV	0.1406	0.0588	16	285	0.597916666666667	0.65625	0.616386690794575	0.688154908737031	0.99390304708357	1	LUSC	TSG
5789	PTPRD	SNV	0.1601	0.0957	12	300	0.415165876777251	0.432227488151659	0.437244285770443	0.448400755437529	0.692054607950862	0.706222827085858	UCEC	-
5789	PTPRD	SNV	0.1919	0.1417	28	294	0.122935779816514	0.16697247706422	0.126924437805934	0.165047085669708	0.374093079849068	0.458312568471255	LUAD	-
5789	PTPRD	SNV	0.1889	0.1751	12	138	0.173737373737374	0.15959595959596	0.169540294921126	0.154875454650767	0.32212656035014	0.326959293151618	ESCA	-
5789	PTPRD	SNV	0.21	0.1682	14	410	0.0498614958448753	0.061865189289012	0.0302776209809763	0.0506696339806084	0.339764489330033	0.532243952367326	HNSC	-
5789	PTPRD	SNV	0.1816	0.1432	11	290	0.11875	0.114583333333333	0.117488143462588	0.109679562679254	0.812854015816745	0.881882970191297	LUSC	-
5789	PTPRD	SNV	0.1418	0.0633	14	280	0.725095785440613	0.742337164750958	0.716139785360942	0.758136369903936	0.924706466985449	0.970753452963108	BLCA	-
5789	PTPRD	SNV	0.1489	0.0755	15	268	0.60218253968254	0.62797619047619	0.62580400452378	0.673479689685429	0.831713709238056	0.843232928069772	STAD	-
5789	PTPRD	SNV	0.1594	0.0906	11	236	0.422115384615385	0.459615384615385	0.437680983458271	0.462613326538858	0.758394177755156	0.823401204751497	CESC	-
5789	PTPRD	SNV	0.1889	0.1242	18	901	0.341463414634146	0.344512195121951	0.334392838377381	0.341651627508416	0.986523683843727	0.895362885884126	BRCA	-
5792	PTPRF	SNV	0.1903	0.1475	11	236	0.107692307692308	0.124038461538462	0.108046461359185	0.118155837292475	0.384915518592096	0.483578668279671	CESC	-
5797	PTPRM	SNV	0.1867	0.1564	13	270	0.237103174603175	0.251984126984127	0.262203733009964	0.257109991816231	0.606898528090478	0.604112305705669	STAD	-
5799	PTPRN2	SNV	0.1295	0.0457	12	310	0.826605504587156	0.832110091743119	0.83270123048936	0.85967851344826	0.938884608873909	0.957488177293888	LUAD	-
5803	PTPRZ1	SNV	0.2019	0.1752	11	272	0.149801587301587	0.200396825396825	0.162267563739908	0.197760429745915	0.48239574005926	0.522290365739211	STAD	-
5803	PTPRZ1	SNV	0.1107	0	13	301	0.674747474747475	0.657575757575758	0.715554981410522	1	0.990938403160574	1	COAD	-
5803	PTPRZ1	SNV	0.1181	0.0285	14	287	0.902083333333333	0.927083333333333	0.89202871365602	0.942251385223448	0.99390304708357	1	LUSC	-
5858	PZP	SNV	0.1686	0.1125	13	288	0.23125	0.252083333333333	0.228534219673254	0.238953663026339	0.99390304708357	1	LUSC	-
5858	PZP	SNV	0.1662	0.1277	14	269	0.409722222222222	0.367063492063492	0.446171661007761	0.375049210381595	0.740703861411588	0.643705805705164	STAD	-
5903	RANBP2	SNV	0.1009	0	12	289	0.985416666666667	0.976041666666667	0.979478250452495	1	0.996655321886373	1	LUSC	TSG
5903	RANBP2	SNV	0.1391	0.0551	11	908	0.859756097560976	0.877032520325203	0.854707916255542	0.893875248210126	0.993516157351281	1	BRCA	TSG
5921	RASA1	SNV	0.1886	0.1385	14	410	0.107109879963066	0.121883656509695	0.0960539678559441	0.113923298457858	0.592673418685613	0.702930990484658	HNSC	-
5921	RASA1	SNV	0.2145	0.1846	18	283	0.0177083333333333	0.03125	0.0130330311216326	0.0339881729356661	0.374994491690553	0.842623454030055	LUSC	-
5925	RB1	SNV	0.2328	0.1985	18	329	0.00918367346938776	0.0214285714285714	0.00459247272318913	0.017156717114862	0.0728505420068825	0.238287737706417	LIHC	TSG
5925	RB1	SNV	0.2259	0.2056	12	310	0.0275229357798165	0.0321100917431193	0.0178408247975164	0.0327387688316317	0.115482289132576	0.229125900775187	LUAD	TSG
5925	RB1	SNV	0.197	0.1472	11	236	0.0769230769230769	0.126923076923077	0.072744083684949	0.119138581304479	0.349795403605687	0.483578668279671	CESC	TSG
5925	RB1	SNV	0.3862	0.3981	48	246	0	0.000957854406130268	390388	3.27536e+09	4.39186e+07	0.00368478318649944	BLCA	TSG
5925	RB1	SNV	0.2498	0.2267	27	274	0.003125	0.009375	0.000619976204906467	0.00935328616547542	0.0526979774170497	0.505927751677989	LUSC	TSG
5925	RB1	SNV	0.2834	0.2794	21	197	0.000966183574879227	0.00386473429951691	0.000199438565686807	0.00303302620686254	0.000598315697060422	0.00909907862058763	SARC	TSG
5925	RB1	SNV	0.242	0.2134	20	899	0.040650406504065	0.0396341463414634	0.0403465570641046	0.0368413743677611	0.450932108363522	0.429142075587171	BRCA	TSG
5967	REG1A	SNV	0.1394	0.0634	11	290	0.617708333333333	0.604166666666667	0.634403171665025	0.642039216221041	0.99390304708357	1	LUSC	-
5980	REV3L	SNV	0.1216	0.0452	17	407	0.802400738688827	0.698060941828255	0.795848394966558	0.786025531640577	0.957816715085094	1	HNSC	-
5980	REV3L	SNV	0.1766	0.1382	11	272	0.308531746031746	0.317460317460317	0.346626610588081	0.327849232294291	0.679561098495204	0.643705805705164	STAD	-
5980	REV3L	SNV	0.1326	0.0977	12	907	0.891260162601626	0.535569105691057	0.899013043994835	0.550265388788444	0.993516157351281	1	BRCA	-
6091	ROBO1	SNV	0.094	0	15	299	0.888888888888889	0.657575757575758	0.8699196051049	1	0.990938403160574	1	COAD	-
6092	ROBO2	SNV	0.1393	0.0574	15	307	0.707339449541284	0.725688073394495	0.723977407256185	0.764960714104861	0.907673167306262	0.939283024033356	LUAD	-
6092	ROBO2	SNV	0.1442	0.0699	13	270	0.652777777777778	0.676587301587302	0.673921710188304	0.70948321762174	0.863573865847243	0.869961564464753	STAD	-
6092	ROBO2	SNV	0.127	0.0724	17	297	0.482828282828283	0.325252525252525	0.531550082332223	0.506376415366089	0.990938403160574	1	COAD	-
6098	ROS1	SNV	0.1824	0.1172	14	410	0.123730378578024	0.174515235457064	0.129093534969643	0.195505992890583	0.680675002567207	0.914463515133372	HNSC	oncogene
6098	ROS1	SNV	0.1373	0.0515	14	141	0.774801587301587	0.846230158730159	0.783123256689858	0.856296672911009	0.874262045349085	0.935952177367847	SKCM	oncogene
6098	ROS1	SNV	0.1212	0.0344	13	906	0.944105691056911	0.955284552845528	0.953390858270942	0.979201184641736	0.993516157351281	1	BRCA	oncogene
6098	ROS1	SNV	0.1402	0.0604	16	285	0.605208333333333	0.633333333333333	0.622410859683928	0.672130886046444	0.99390304708357	1	LUSC	oncogene
6101	RP1	SNV	0.1467	0.0644	14	905	0.808943089430894	0.828252032520325	0.79083133790102	0.831820824971691	0.993516157351281	1	BRCA	-
6101	RP1	SNV	0.1026	0	16	408	0.96398891966759	0.915050784856879	0.942146603644902	1	0.968874166868871	1	HNSC	-
6101	RP1	SNV	0.1839	0.1313	11	336	0.13469387755102	0.144897959183673	0.123212742689826	0.138364789256618	0.57042936430475	0.617699952038475	LIHC	-
6101	RP1	SNV	0.1392	0.0584	26	275	0.622916666666667	0.660416666666667	0.637388506852003	0.692153472498444	0.99390304708357	1	LUSC	-
6101	RP1	SNV	0.1548	0.0849	13	309	0.500917431192661	0.504587155963303	0.517321804043848	0.519497968189464	0.807860044608119	0.831196749103142	LUAD	-
6101	RP1	SNV	0.1538	0.07	22	133	0.538690476190476	0.686507936507937	0.581774780429512	0.71531825342197	0.84818162966603	0.901884343983249	SKCM	-
6101	RP1	SNV	0.1018	0	13	467	0.824468085106383	0.736170212765957	0.811608393099923	1	0.952846003441053	1	PRAD	-
6101	RP1	SNV	0.095	0.0096	16	267	0.992063492063492	0.979166666666667	0.978645719526436	0.99503049329187	0.993108464149979	1	STAD	-
6103	RPGR	SNV	0.1061	0	11	908	0.986788617886179	0.978658536585366	0.987915139717534	1	0.993516157351281	1	BRCA	-
6197	RPS6KA3	SNV	0.2377	0.2188	17	330	0.00918367346938776	0.0112244897959184	0.00308399913290717	0.00859286430748104	0.064249981935566	0.179018006405855	LIHC	-
6256	RXRA	SNV	0.1543	0.0838	12	282	0.532567049808429	0.544061302681992	0.546778661014399	0.565106079358967	0.924706466985449	0.970753452963108	BLCA	-
6261	RYR1	SNV	0.1409	0.0585	22	292	0.351515151515152	0.378787878787879	0.379507739137177	0.622837051377613	0.990938403160574	1	COAD	-
6261	RYR1	SNV	0.1144	0.0276	20	327	0.944897959183673	0.953061224489796	0.922662247077532	0.95784950141954	0.992490441287653	1	LIHC	-
6261	RYR1	SNV	0.107	0	11	237	0.979591836734694	0.983673469387755	0.97884760381485	1	0.989067445723701	1	OV	-
6261	RYR1	SNV	0.2462	0.2332	28	294	0.0073394495412844	0.0155963302752294	0.00427779712918788	0.0152348448057954	0.0532348087187825	0.182818137669544	LUAD	-
6261	RYR1	SNV	0.2026	0.1507	20	899	0.201219512195122	0.17479674796748	0.214972314088154	0.191807910269706	0.878381498424716	0.745485990023716	BRCA	-
6261	RYR1	SNV	0.1517	0.0793	20	404	0.367497691597415	0.374884579870729	0.417628536429024	0.452904818879571	0.897433955310078	1	HNSC	-
6261	RYR1	SNV	0.19	0.1554	16	267	0.215277777777778	0.251984126984127	0.237676609000953	0.260644351669069	0.57601625240231	0.604112305705669	STAD	-
6261	RYR1	SNV	0.2228	0.1932	16	139	0.0456349206349206	0.0803571428571429	0.0331696671050165	0.0712869518087502	0.346438745319061	0.647489784418521	SKCM	-
6261	RYR1	SNV	0.1837	0.1345	34	267	0.10625	0.147916666666667	0.104309142172787	0.138028350620492	0.812854015816745	0.932964420452908	LUSC	-
6261	RYR1	SNV	0.1493	0.0768	15	279	0.60727969348659	0.60632183908046	0.616388723863871	0.631504431706285	0.924706466985449	0.970753452963108	BLCA	-
6262	RYR2	SNV	0.2106	0.1699	41	253	0.0498084291187739	0.0804597701149425	0.0475411289145718	0.0761527881875052	0.396176074288098	0.577646065402526	BLCA	-
6262	RYR2	SNV	0.2577	0.2341	43	876	0.0182926829268293	0.0172764227642276	0.0178735309549795	0.0200388483437255	0.271677670515688	0.306425228058642	BRCA	-
6262	RYR2	SNV	0.1561	0.082	21	226	0.458653846153846	0.523076923076923	0.486626541421828	0.542985327553526	0.758924020174376	0.836490910014891	CESC	-
6262	RYR2	SNV	0.1114	0	32	282	0.667676767676768	0.657575757575758	0.708035401934051	1	0.990938403160574	1	COAD	-
6262	RYR2	SNV	0.1591	0.093	19	229	0.291836734693878	0.338775510204082	0.304313124751657	0.343929906954321	0.819304566639076	0.925965134107787	OV	-
6262	RYR2	SNV	0.2261	0.2071	18	479	0.0156862745098039	0.0156862745098039	0.0104662075085969	0.0255257007973001	0.0216301621844335	0.0527531149810869	LGG	-
6262	RYR2	SNV	0.1708	0.1307	16	134	0.305050505050505	0.329292929292929	0.328064015238283	0.321005715519379	0.542018807784989	0.530357269118974	ESCA	-
6262	RYR2	SNV	0.1284	0.0466	13	138	0.465277777777778	0.484126984126984	0.497546430011688	0.677980944979475	0.684126341266071	0.932223799346778	GBM	-
6262	RYR2	SNV	0.1535	0.1613	29	395	0.347183748845799	0.0757156048014774	0.39538422303332	0.0614735021473898	0.897433955310078	0.564899048082864	HNSC	-
6262	RYR2	SNV	0.2023	0.1502	28	319	0.0581632653061224	0.0928571428571429	0.0418548211389481	0.0799437025531835	0.275360665387817	0.475855372340378	LIHC	-
6262	RYR2	SNV	0.204	0.1634	64	258	0.0724770642201835	0.102752293577982	0.067542178267964	0.0981094517585509	0.263885719744604	0.361185311828739	LUAD	-
6262	RYR2	SNV	0.1583	0.1545	17	463	0.21063829787234	0.074468085106383	0.240306251997841	0.0812104235082751	0.480612503995682	0.28270359654185	PRAD	-
6262	RYR2	SNV	0.1324	0.0458	95	206	0.733333333333333	0.783333333333333	0.734487337523053	0.813412687109969	0.99390304708357	1	LUSC	-
6262	RYR2	SNV	0.1834	0.1411	14	141	0.209325396825397	0.23015873015873	0.2322306977733	0.223866898660157	0.777508289368	0.837449389396539	SKCM	-
6262	RYR2	SNV	0.2039	0.1897	22	261	0.143849206349206	0.162698412698413	0.151562867075437	0.160428007943586	0.465499147433114	0.472116709091126	STAD	-
6262	RYR2	SNV	0.2248	0.2627	16	111	0.0314401622718053	0.0253549695740365	0.0207035876367186	0.0329667685613158	0.131122721699218	0.208789534221666	READ	-
6262	RYR2	SNV	0.1486	0.0724	23	289	0.578199052132701	0.623696682464455	0.59231371350168	0.651055432835477	0.81024394759829	0.846573100722663	UCEC	-
6263	RYR3	SNV	0.1217	0.0221	25	289	0.539393939393939	0.634343434343434	0.592413200029806	0.927048309765561	0.990938403160574	1	COAD	-
6263	RYR3	SNV	0.2052	0.1929	12	138	0.0818181818181818	0.117171717171717	0.0824085111088238	0.112939512316643	0.223680244438236	0.292922490863293	ESCA	-
6263	RYR3	SNV	0.1215	0.0329	23	401	0.803324099722992	0.821791320406279	0.796898738119813	0.893043723460531	0.957816715085094	1	HNSC	-
6263	RYR3	SNV	0.1179	0.0337	16	331	0.923469387755102	0.911224489795918	0.898121324138197	0.924447991276645	0.992490441287653	1	LIHC	-
6263	RYR3	SNV	0.1846	0.1427	17	305	0.16605504587156	0.164220183486239	0.178580346322355	0.16126690186518	0.449787565515535	0.451547325222504	LUAD	-
6263	RYR3	SNV	0.1345	0.053	33	268	0.69375	0.717708333333333	0.705586197535097	0.745547591290429	0.99390304708357	1	LUSC	-
6263	RYR3	SNV	0.1229	0.0353	15	268	0.865079365079365	0.89484126984127	0.859680048954443	0.914005749733216	0.927194188924688	0.98065200231793	STAD	-
6263	RYR3	SNV	0.2323	0.2034	18	276	0.0153256704980843	0.0239463601532567	0.0115015494220009	0.0283537594456133	0.184846329996443	0.375270345603705	BLCA	-
6263	RYR3	SNV	0.1657	0.0923	29	890	0.585365853658537	0.578252032520325	0.589500047615198	0.597486144761016	0.993516157351281	1	BRCA	-
6299	SALL1	SNV	0.2032	0.1481	11	908	0.196138211382114	0.185975609756098	0.210483904999853	0.203755782963319	0.878381498424716	0.766605916099616	BRCA	-
6299	SALL1	SNV	0.21	0.1721	11	311	0.0559633027522936	0.0871559633027523	0.0480087563554658	0.0789055256590061	0.220971810074473	0.341674809658725	LUAD	-
6299	SALL1	SNV	0.1463	0.0731	17	284	0.49375	0.510416666666667	0.529437236821228	0.546176459253417	0.99390304708357	1	LUSC	-
6299	SALL1	SNV	0.1987	0.2035	13	270	0.16765873015873	0.132936507936508	0.180553059547498	0.130831531563363	0.502620679280872	0.432305664839578	STAD	-
6323	SCN1A	SNV	0.1395	0.0628	13	281	0.757662835249042	0.74904214559387	0.744675283907488	0.762636324260606	0.924706466985449	0.970753452963108	BLCA	-
6323	SCN1A	SNV	0.1981	0.1506	13	906	0.239837398373984	0.17479674796748	0.250668903040451	0.192256913216643	0.89141246534885	0.745485990023716	BRCA	-
6323	SCN1A	SNV	0.1847	0.1319	18	296	0.103030303030303	0.126262626262626	0.083953774510585	0.173299935925961	0.73799126894636	1	COAD	-
6323	SCN1A	SNV	0.1415	0.0645	23	278	0.576041666666667	0.590625	0.602773471616734	0.631019409968855	0.99390304708357	1	LUSC	-
6323	SCN1A	SNV	0.1169	0.0333	15	409	0.850415512465374	0.817174515235457	0.8422181460231	0.889992533843297	0.957816715085094	1	HNSC	-
6326	SCN2A	SNV	0.2032	0.1523	15	904	0.196138211382114	0.167682926829268	0.210483904999853	0.184737000525983	0.878381498424716	0.738948002103932	BRCA	-
6326	SCN2A	SNV	0.1517	0.0879	11	207	0.65024154589372	0.582608695652174	0.67981885710085	0.619706996907256	0.67981885710085	0.619706996907256	SARC	-
6326	SCN2A	SNV	0.1809	0.1261	26	275	0.121875	0.188541666666667	0.122156403390282	0.171206315977762	0.816663595699076	0.947305351185279	LUSC	-
6328	SCN3A	SNV	0.203	0.1685	11	311	0.0770642201834862	0.0917431192660551	0.0713678905259282	0.0863993731002591	0.275627715134619	0.347861349279971	LUAD	-
6328	SCN3A	SNV	0.1541	0.0971	11	272	0.540674603174603	0.525793650793651	0.571461706180723	0.53901919800258	0.806113554419778	0.755360236656677	STAD	-
6328	SCN3A	SNV	0.1315	0.0452	14	287	0.742708333333333	0.785416666666667	0.746507418204845	0.818806269364012	0.99390304708357	1	LUSC	-
6329	SCN4A	SNV	0.1602	0.097	11	290	0.30625	0.320833333333333	0.328277373258396	0.340124745277598	0.99390304708357	1	LUSC	-
6331	SCN5A	SNV	0.1074	0	16	298	0.721212121212121	0.657575757575758	0.75011312217245	1	0.990938403160574	1	COAD	-
6331	SCN5A	SNV	0.1317	0.0542	11	290	0.739583333333333	0.705208333333333	0.743856472738587	0.733807286980515	0.99390304708357	1	LUSC	-
6332	SCN7A	SNV	0.185	0.125	11	908	0.375	0.339430894308943	0.373818903456553	0.33620157180359	0.993364918276155	0.892574299486754	BRCA	-
6332	SCN7A	SNV	0.1422	0.0605	11	290	0.560416666666667	0.633333333333333	0.592137730306846	0.671128235354286	0.99390304708357	1	LUSC	-
6335	SCN9A	SNV	0.0731000000000001	0	15	299	0.98989898989899	0.657575757575758	0.973071311780077	1	0.990938403160574	1	COAD	-
6335	SCN9A	SNV	0.1817	0.1259	12	289	0.11875	0.189583333333333	0.116832648635421	0.172072247928942	0.812854015816745	0.947305351185279	LUSC	-
6335	SCN9A	SNV	0.2127	0.2341	11	272	0.112103174603175	0.0922619047619048	0.11075057170605	0.0820436835394692	0.407403888775825	0.37848360704406	STAD	-
6336	SCN10A	SNV	0.1941	0.138	13	906	0.286585365853659	0.234756097560976	0.285358976167077	0.255745049123405	0.926806931140934	0.824945452502092	BRCA	-
6336	SCN10A	SNV	0.1081	0	11	311	0.978899082568807	0.980733944954128	0.967492377111972	1	0.982749009164232	1	LUAD	-
6336	SCN10A	SNV	0.2005	0.1585	14	141	0.111111111111111	0.157738095238095	0.109665095573408	0.155855675578735	0.542553630731599	0.771075447600057	SKCM	-
6336	SCN10A	SNV	0.1264	0.0395	18	283	0.805208333333333	0.84375	0.809773606932211	0.867299267377306	0.99390304708357	1	LUSC	-
6336	SCN10A	SNV	0.2102	0.1937	17	266	0.117063492063492	0.152777777777778	0.121340058832543	0.151289374451081	0.429828720867615	0.459668033646392	STAD	-
6416	MAP2K4	SNV	0.2938	0.2727	36	883	0.0040650406504065	0.00813008130081301	0.00210377230247356	0.00604828979647358	0.0774645269178529	0.180024695550209	BRCA	oncogene, TSG
6416	MAP2K4	SNV	0.0999	0	11	303	0.822222222222222	0.657575757575758	0.821810497211549	1	0.990938403160574	1	COAD	oncogene, TSG
6476	SI	SNV	0.1821	0.1183	13	906	0.403455284552846	0.38109756097561	0.404419200667292	0.383569832951613	0.993516157351281	0.923644227551156	BRCA	-
6476	SI	SNV	0.1244	0.0444	12	138	0.858585858585859	0.848484848484849	0.854168127011977	0.878568072576694	0.877253752066355	0.902313155619307	ESCA	-
6476	SI	SNV	0.1221	0.0392	27	397	0.79870729455217	0.764542936288089	0.790557252444382	0.841266797237496	0.957816715085094	1	HNSC	-
6476	SI	SNV	0.104	0	15	233	0.989795918367347	0.983673469387755	0.986117993274588	1	0.989067445723701	1	OV	-
6476	SI	SNV	0.2333	0.2152	22	300	0.0211009174311927	0.0247706422018349	0.0108175213992997	0.0251822464068523	0.0914981995847649	0.222664073492168	LUAD	-
6476	SI	SNV	0.1535	0.0832	31	270	0.383333333333333	0.4125	0.421271867366257	0.452448869351147	0.99390304708357	1	LUSC	-
6476	SI	SNV	0.2058	0.1901	13	270	0.136904761904762	0.162698412698413	0.141897536599143	0.159492631399273	0.454440473124461	0.472116709091126	STAD	-
6476	SI	SNV	0.1026	0	12	300	0.986729857819905	0.975355450236967	0.979538397979616	1	0.979538397979616	1	UCEC	-
6492	SIM1	SNV	0.1291	0.0424	11	413	0.700831024930748	0.729455216989843	0.710280579002521	0.812382947616405	0.946489394420574	1	HNSC	-
6531	SLC6A3	SNV	0.1114	0	13	288	0.954166666666667	0.976041666666667	0.938345449056849	1	0.99390304708357	1	LUSC	-
6561	SLC13A1	SNV	0.1355	0.0563	12	289	0.682291666666667	0.679166666666667	0.691443174001968	0.713070264003056	0.99390304708357	1	LUSC	-
6585	SLIT1	SNV	0.1045	0	11	303	0.763636363636364	0.657575757575758	0.779078297469316	1	0.990938403160574	1	COAD	-
6597	SMARCA4	SNV	0.1864	0.13	21	476	0.0892156862745098	0.111764705882353	0.0679850343303085	0.147144746440257	0.100358860201884	0.207340324529454	LGG	TSG
6597	SMARCA4	SNV	0.1462	0.0704	13	281	0.657088122605364	0.673371647509579	0.658616300442026	0.692386489731983	0.924706466985449	0.970753452963108	BLCA	TSG
6597	SMARCA4	SNV	0.1238	0.035	13	411	0.782086795937211	0.802400738688827	0.772089622984485	0.876643161258254	0.957816715085094	1	HNSC	TSG
6597	SMARCA4	SNV	0.2521	0.2427	18	304	0.00275229357798165	0.0110091743119266	0.00273716955162886	0.0116267676530684	0.0399864769281434	0.169851910062216	LUAD	TSG
6614	SIGLEC1	SNV	0.1211	0.0322	11	290	0.871875	0.90625	0.865468985221743	0.920242708498181	0.99390304708357	1	LUSC	-
6651	SON	SNV	0.1452	0.0704	11	290	0.513541666666667	0.542708333333333	0.54628051552364	0.572461902514967	0.99390304708357	1	LUSC	-
6662	SOX9	SNV	0.2245	0.1872	45	269	0.0242424242424242	0.0424242424242424	0.0132964283491064	0.0546743654183628	0.25235171930783	0.946700175723548	COAD	-
6708	SPTA1	SNV	0.1804	0.1159	11	236	0.181730769230769	0.274038461538462	0.182884966817109	0.266992629753246	0.521222155428762	0.72469428075881	CESC	-
6708	SPTA1	SNV	0.1588	0.0827	15	409	0.289935364727609	0.346260387811634	0.333008057020599	0.423408529939103	0.897433955310078	1	HNSC	-
6708	SPTA1	SNV	0.1799	0.1537	11	116	0.128803245436105	0.147058823529412	0.128664485639156	0.177958168666484	0.295557648012582	0.410827800337774	READ	-
6708	SPTA1	SNV	0.1204	0.0272	12	300	0.908056872037915	0.960189573459716	0.901201683778047	0.970973222142507	0.979538397979616	1	UCEC	-
6708	SPTA1	SNV	0.1501	0.0732	11	144	0.60515873015873	0.66468253968254	0.630025490499387	0.688989662093914	0.84818162966603	0.901884343983249	SKCM	-
6708	SPTA1	SNV	0.1532	0.0791	14	280	0.545977011494253	0.586206896551724	0.562163642848117	0.609579374205353	0.924706466985449	0.970753452963108	BLCA	-
6708	SPTA1	SNV	0.213	0.1623	39	880	0.133130081300813	0.13719512195122	0.146156044817547	0.145180039010385	0.842531972569068	0.735578864319284	BRCA	-
6708	SPTA1	SNV	0.1049	0	18	296	0.756565656565657	0.657575757575758	0.775169661854415	1	0.990938403160574	1	COAD	-
6708	SPTA1	SNV	0.2146	0.197	13	137	0.0595959595959596	0.107070707070707	0.0516934845996474	0.104851806931767	0.189736104151906	0.292922490863293	ESCA	-
6708	SPTA1	SNV	0.1527	0.0842	16	135	0.241071428571429	0.300595238095238	0.251697818649696	0.405029927367641	0.461446000857776	0.742554866840676	GBM	-
6708	SPTA1	SNV	0.1612	0.0895	21	326	0.309183673469388	0.348979591836735	0.344203237061358	0.397210553688759	0.808706266253802	0.846432573730186	LIHC	-
6708	SPTA1	SNV	0.2718	0.2737	45	277	0.000917431192660551	0.0018348623853211	0.000561690518412596	0.00471268464794484	0.0117955008866645	0.100291467193665	LUAD	-
6708	SPTA1	SNV	0.149	0.0743	42	259	0.454166666666667	0.489583333333333	0.48828993506147	0.534634054578902	0.99390304708357	1	LUSC	-
6708	SPTA1	SNV	0.1652	0.1036	39	244	0.419642857142857	0.492063492063492	0.456258855138393	0.501114915708726	0.740703861411588	0.739037779352758	STAD	-
6708	SPTA1	SNV	0.2357	0.2111	19	461	0.0223404255319149	0.0340425531914894	0.00916419343988251	0.0210358097340955	0.0549851606392951	0.126214858404573	PRAD	-
6709	SPTAN1	SNV	0.2047	0.1587	28	266	0.0737547892720306	0.110153256704981	0.0670730827159782	0.103877042156384	0.44386598856162	0.584783053554059	BLCA	-
6710	SPTB	SNV	0.2124	0.1673	14	905	0.133130081300813	0.123983739837398	0.14961683614547	0.12821129250868	0.842531972569068	0.720197872259899	BRCA	-
6712	SPTBN2	SNV	0.1689	0.1023	12	907	0.546747967479675	0.497967479674797	0.552726013379762	0.510837087640617	0.993516157351281	1	BRCA	-
6712	SPTBN2	SNV	0.1406	0.0562	11	290	0.597916666666667	0.682291666666667	0.616386690794575	0.714062397753842	0.99390304708357	1	LUSC	-
6794	STK11	SNV	0.2169	0.1813	12	235	0.0278846153846154	0.0394230769230769	0.0188640731951109	0.0440484362267889	0.119472463569036	0.304765137902733	CESC	TSG
6794	STK11	SNV	0.4049	0.4192	43	279	0	0	79775.9	5.02792e+09	8.9349e+06	0.00566793257243908	LUAD	TSG
6833	ABCC8	SNV	0.1247	0.0338	13	411	0.764542936288089	0.811634349030471	0.762026044389214	0.886129556074448	0.957816715085094	1	HNSC	-
6840	SVIL	SNV	0.1833	0.1168	11	908	0.390243902439024	0.389227642276423	0.391635074207733	0.394697190179022	0.993516157351281	0.923644227551156	BRCA	-
6872	TAF1	SNV	0.1364	0.0513	18	901	0.872967479674797	0.890243902439024	0.874307012702221	0.915298741645556	0.993516157351281	1	BRCA	-
6872	TAF1	SNV	0.1453	0.0751	17	295	0.62085308056872	0.592417061611374	0.636665004687249	0.626588666576091	0.826813449408772	0.846573100722663	UCEC	-
6926	TBX3	SNV	0.2306	0.1889	29	890	0.0741869918699187	0.0752032520325203	0.069323296069317	0.0729975236364882	0.642508597715621	0.662336051242384	BRCA	oncogene, TSG
6934	TCF7L2	SNV	0.1068	0.0077	14	113	0.749492900608519	0.782961460446247	0.769364273750003	0.982516505930606	0.769364273750003	0.982516505930606	READ	oncogene
6934	TCF7L2	SNV	0.1728	0.1114	24	290	0.142424242424242	0.178787878787879	0.134407663164759	0.257378652589438	0.815628349654035	1	COAD	oncogene
6935	ZEB1	SNV	0.1428	0.0671	14	287	0.551041666666667	0.570833333333333	0.582994805404467	0.605069938373629	0.99390304708357	1	LUSC	-
6938	TCF12	SNV	0.1346	0.0491	13	484	0.395098039215686	0.407843137254902	0.408733635092633	0.663082661160132	0.452526524566844	0.734127231998718	LGG	-
7007	TECTA	SNV	0.1181	0	14	300	0.583838383838384	0.657575757575758	0.633583072028312	1	0.990938403160574	1	COAD	-
7007	TECTA	SNV	0.2242	0.231	12	271	0.0813492063492064	0.0982142857142857	0.0712146161115668	0.0860860356633463	0.304201730116039	0.37848360704406	STAD	-
7007	TECTA	SNV	0.1404	0.0618	16	285	0.6	0.61875	0.619400956239847	0.658087917736553	0.99390304708357	1	LUSC	-
7011	TEP1	SNV	0.1552	0.0783	13	906	0.725609756097561	0.722560975609756	0.706277002905542	0.720185594451022	0.993516157351281	1	BRCA	-
7038	TG	SNV	0.1765	0.1235	18	283	0.157291666666667	0.202083333333333	0.154804017291981	0.18275356933824	0.891048236292863	0.952656453876537	LUSC	-
7038	TG	SNV	0.1047	0	12	236	0.988775510204082	0.983673469387755	0.984637560809059	1	0.989067445723701	1	OV	-
7038	TG	SNV	0.1968	0.1371	19	900	0.258130081300813	0.244918699186992	0.26164265194884	0.260819807216167	0.89141246534885	0.824945452502092	BRCA	-
7038	TG	SNV	0.1153	0.0322	11	236	0.966346153846154	0.953846153846154	0.951618929326977	0.957728714105179	0.951618929326977	0.964541328768137	CESC	-
7038	TG	SNV	0.1316	0.0471	13	334	0.735714285714286	0.779591836734694	0.758893128399337	0.818631724166473	0.977955062370279	1	LIHC	-
7038	TG	SNV	0.1519	0.086	14	269	0.569444444444444	0.575396825396825	0.594529946628956	0.606822795276268	0.806113554419778	0.804257185014376	STAD	-
7038	TG	SNV	0.2432	0.2306	17	458	0.00638297872340425	0.0127659574468085	0.00345394974612594	0.0121494074827362	0.00431743718265742	0.0151867593534202	THCA	-
7048	TGFBR2	SNV	0.2018	0.155	13	411	0.0627885503231764	0.084949215143121	0.0482459827476996	0.0731534135133545	0.368193026232444	0.573364592401967	HNSC	TSG
7050	TGIF1	SNV	0.1572	0.0744	13	301	0.228282828282828	0.318181818181818	0.233180072895846	0.490644599107435	0.979356306162552	1	COAD	-
7058	THBS2	SNV	0.0955	0	12	302	0.874747474747475	0.657575757575758	0.858455251417275	1	0.990938403160574	1	COAD	-
7058	THBS2	SNV	0.116	0.0255	12	289	0.922916666666667	0.945833333333333	0.908449660272172	0.957432957975627	0.99390304708357	1	LUSC	-
7062	TCHH	SNV	0.2387	0.2118	13	906	0.0497967479674797	0.0436991869918699	0.0474022277065827	0.0385736474962221	0.514652757957184	0.431117236722482	BRCA	-
7062	TCHH	SNV	0.1316	0.0501	12	282	0.838122605363985	0.841954022988506	0.832020450943782	0.867206417980377	0.931057072457808	0.970753452963108	BLCA	-
7062	TCHH	SNV	0.1428	0.0804	12	271	0.66468253968254	0.60218253968254	0.687948892852701	0.64216177603154	0.874457401023037	0.821647986723585	STAD	-
7062	TCHH	SNV	0.1581	0.0916	13	288	0.329166666666667	0.353125	0.356322051666488	0.381659122618688	0.99390304708357	1	LUSC	-
7074	TIAM1	SNV	0.1591	0.0935	18	304	0.451376146788991	0.445871559633028	0.45902013765095	0.44808720359931	0.777289394124617	0.769520087455916	LUAD	-
7082	TJP1	SNV	0.2019	0.1674	13	288	0.040625	0.0604166666666667	0.0328116777182352	0.0560728780214249	0.59362392196489	0.865301082655587	LUSC	-
7092	TLL1	SNV	0.1461	0.0738	16	139	0.656746031746032	0.658730158730159	0.680800186885	0.684028767887705	0.84818162966603	0.901884343983249	SKCM	-
7094	TLN1	SNV	0.136	0.0504	16	903	0.875	0.892276422764228	0.8770667375191	0.920005790681825	0.993516157351281	1	BRCA	-
7094	TLN1	SNV	0.1505	0.0727	11	413	0.380424746075716	0.426592797783933	0.432709723948821	0.513307832734355	0.897433955310078	1	HNSC	-
7099	TLR4	SNV	0.1388	0.1133	11	908	0.859756097560976	0.414634146341463	0.856968552423176	0.421364369476483	0.993516157351281	0.966731627553896	BRCA	-
7099	TLR4	SNV	0.2141	0.189	17	305	0.0477064220183486	0.0568807339449541	0.0376268421838127	0.0510083829121576	0.185920867261192	0.267794010288827	LUAD	-
7099	TLR4	SNV	0.1302	0.0506	17	266	0.793650793650794	0.790674603174603	0.803955452978167	0.830559466643191	0.909971556667596	0.94008379191482	STAD	-
7099	TLR4	SNV	0.1442	0.0679	17	284	0.529166666666667	0.567708333333333	0.561595103901094	0.597125044516522	0.99390304708357	1	LUSC	-
7143	TNR	SNV	0.0627	0	11	303	1	0.657575757575758	0.991538714343142	1	0.992850230745533	1	COAD	-
7143	TNR	SNV	0.155	0.0852	28	273	0.359375	0.396875	0.399618878628299	0.434945162753656	0.99390304708357	1	LUSC	-
7143	TNR	SNV	0.1538	0.0755	27	295	0.511009174311927	0.575229357798165	0.531027251974519	0.602412731185945	0.807860044608119	0.854053492314251	LUAD	-
7143	TNR	SNV	0.1438	0.0606	12	143	0.680555555555556	0.771825396825397	0.708994854267229	0.790215802765153	0.854429696168199	0.916276607648535	SKCM	-
7148	TNXB	SNV	0.149	0.0749	12	282	0.611111111111111	0.625478927203065	0.620519464464848	0.649633287838195	0.924706466985449	0.970753452963108	BLCA	-
7148	TNXB	SNV	0.3277	0.3403	19	295	0	0	2.87321e+09	0.00157675433931106	0.00201124585887031	0.110372803751774	COAD	-
7148	TNXB	SNV	0.1235	0.039	23	278	0.848958333333333	0.845833333333333	0.84160714774124	0.871284061794505	0.99390304708357	1	LUSC	-
7157	TP53	SNV	0.4457	0.4344	299	125	0	0	2376.54	9.13301e+08	689195	0.00264857384541132	HNSC	oncogene, TSG
7157	TP53	SNV	0.4082	0.4323	136	147	0	0.00297619047619048	2.12278e+08	0.00295499976429999	0.00043729215496587	0.225548225123492	STAD	oncogene, TSG
7157	TP53	SNV	0.2825	0.2736	15	232	0	0.00192307692307692	4.82325e+09	0.00203269298814053	0.000916418125947084	0.0386211667746702	CESC	oncogene, TSG
7157	TP53	SNV	0.1509	0.0865	236	12	0.411224489795918	0.390816326530612	0.439033830970795	0.405703018881754	0.987941305072114	0.946640377390759	OV	oncogene, TSG
7157	TP53	SNV	0.4034	0.4074	101	246	0	0	4080.09	6.94572e+08	255006	0.000434107257865431	LIHC	oncogene, TSG
7157	TP53	SNV	0.3695	0.3768	128	166	0	0.000957854406130268	2.64339e+06	7.24501e+09	1.98254e+08	0.00543375482547959	BLCA	oncogene, TSG
7157	TP53	SNV	0.396	0.4397	91	36	0	0	1.26057e+07	0.00176386381062841	2.39508e+09	0.0335134124019398	READ	oncogene, TSG
7157	TP53	SNV	0.414	0.426	94	65	0	0.00101419878296146	8.00441e+07	0.00135875868007001	2.40132e+08	0.00407627604021004	PAAD	oncogene, TSG
7157	TP53	SNV	0.2602	0.2731	11	67	0.00402414486921529	0.0130784708249497	0.000825270151678572	0.0150128398562874	0.00247581045503572	0.0450385195688623	MESO	oncogene, TSG
7157	TP53	SNV	0.247	0.2543	129	21	0.0151515151515152	0.0313131313131313	0.00806772781246995	0.0352908097986904	0.0510956094789764	0.191578681764319	ESCA	oncogene, TSG
7157	TP53	SNV	0.5222	0.5025	141	171	0	0	0.0759532	2.70385e+08	4.86101	0.000132652423400018	UCEC	oncogene, TSG
7157	TP53	SNV	0.3805	0.3788	190	124	0	0	7.53685e+07	0.000617681875062386	0.000158273800868381	0.110372803751774	COAD	oncogene, TSG
7157	TP53	SNV	0.3175	0.3122	51	429	0.00106382978723404	0.00319148936170213	8.42133e+09	0.00160386873122508	0.000673706737537794	0.0128309498498007	PRAD	oncogene, TSG
7157	TP53	SNV	0.4194	0.419	118	204	0	0	14865.7	5.06065e+09	249743	0.00566793257243908	LUAD	oncogene, TSG
7157	TP53	SNV	0.548	0.5254	235	262	0	0	21.9726	7.24805e+08	2439	9.78327e+09	LGG	oncogene, TSG
7157	TP53	SNV	0.3629	0.4066	51	100	0	0	1.54137e+06	0.0013215377304754	1.69551e+08	0.0145369150352294	GBM	oncogene, TSG
7157	TP53	SNV	0.6237	0.5945	321	598	0	0	0.000453872	5.26541e+06	17.2471	2.00086e+09	BRCA	oncogene, TSG
7157	TP53	SNV	0.3189	0.319	79	139	0	0.000966183574879227	5.35642e+08	0.000727055132198717	3.21385e+09	0.0043623307931923	SARC	oncogene, TSG
7157	TP53	SNV	0.146	0.0748	19	44	0.383616383616384	0.462537462537463	0.416132415279784	0.551399953921347	0.416132415279784	0.551399953921347	KICH	oncogene, TSG
7157	TP53	SNV	0.285	0.2817	244	57	0	0.00104166666666667	1.70479e+09	0.00156374513525979	0.00507174180512346	0.419083716759966	LUSC	oncogene, TSG
7158	TP53BP1	SNV	0.1465	0.0675	15	279	0.654214559386973	0.701149425287356	0.654580051879871	0.719593915054025	0.924706466985449	0.970753452963108	BLCA	-
7173	TPO	SNV	0.2023	0.156	13	334	0.0581632653061224	0.0775510204081633	0.0418548211389481	0.0670919667193114	0.275360665387817	0.441394517890206	LIHC	-
7173	TPO	SNV	0.1855	0.1426	13	270	0.24702380952381	0.299603174603175	0.271507701206562	0.309479333813516	0.621450960539465	0.643705805705164	STAD	-
7175	TPR	SNV	0.1537	0.0753	13	906	0.742886178861789	0.747967479674797	0.722031844756094	0.745625845494914	0.993516157351281	1	BRCA	-
7175	TPR	SNV	0.1346	0.0511	14	287	0.692708333333333	0.735416666666667	0.704182286254547	0.763930931742183	0.99390304708357	1	LUSC	-
7179	TPTE	SNV	0.201	0.1589	14	308	0.0862385321100917	0.112844036697248	0.0795565961907918	0.109594062552795	0.287430283011893	0.364590148690486	LUAD	-
7179	TPTE	SNV	0.1764	0.1278	22	279	0.158333333333333	0.177083333333333	0.155614183776647	0.163993191858895	0.891048236292863	0.947305351185279	LUSC	-
7204	TRIO	SNV	0.1733	0.114	16	278	0.273946360153257	0.301724137931034	0.298915858381991	0.31437152231481	0.924706466985449	0.966445453821931	BLCA	-
7216	TRO	SNV	0.1455	0.0692	13	309	0.624770642201835	0.631192660550459	0.64411639812604	0.659470908137299	0.860599719013327	0.879294544183066	LUAD	-
7223	TRPC4	SNV	0.2001	0.1615	11	311	0.0889908256880734	0.105504587155963	0.0834843440817433	0.102821351633355	0.291316225512069	0.361185311828739	LUAD	-
7224	TRPC5	SNV	0.1642	0.0989	15	286	0.263541666666667	0.310416666666667	0.278158393079145	0.326281727589436	0.99390304708357	1	LUSC	-
7227	TRPS1	SNV	0.1395	0.0594	15	307	0.703669724770642	0.711926605504587	0.721508646636821	0.747501209339652	0.907673167306262	0.930223727178233	LUAD	-
7227	TRPS1	SNV	0.091	0	19	282	0.998958333333333	0.976041666666667	0.994623195747279	1	0.996655321886373	1	LUSC	-
7227	TRPS1	SNV	0.1067	0.015	17	266	0.967261904761905	0.974206349206349	0.946129994443856	0.986154765610487	0.973533733950986	1	STAD	-
7227	TRPS1	SNV	0.2229	0.1904	22	292	0.0242424242424242	0.0404040404040404	0.0144200982461617	0.0509932819743717	0.25235171930783	0.946700175723548	COAD	-
7248	TSC1	SNV	0.2337	0.2042	23	271	0.0153256704980843	0.0239463601532567	0.0104140685065565	0.0276662651923618	0.180243493382708	0.375270345603705	BLCA	TSG
7249	TSC2	SNV	0.2681	0.2503	12	335	0.00102040816326531	0.00408163265306122	0.000207253869484215	0.00282514954985314	0.00518134673710537	0.0706287387463285	LIHC	TSG
7273	TTN	SNV	0.1506	0.0659	52	255	0.448717948717949	0.540598290598291	0.476334014295438	0.624384467059367	0.871822909543653	0.947713961327331	KIRC	-
7273	TTN	SNV	0.2814	0.2595	157	762	0.00711382113821138	0.0111788617886179	0.00456100106617391	0.00918543503513633	0.10832377532163	0.205321489020694	BRCA	-
7273	TTN	SNV	0.1719	0.1018	65	182	0.267307692307692	0.366346153846154	0.271208236378018	0.367565476311213	0.702675885161227	0.792793897002384	CESC	-
7273	TTN	SNV	0.17	0.102	89	258	0.223469387755102	0.281632653061224	0.241098765299999	0.297876867358346	0.770303303820437	0.826814647244267	LIHC	-
7273	TTN	SNV	0.15	0.0679	125	189	0.283838383838384	0.342424242424242	0.292563443898741	0.542802547423036	0.990938403160574	1	COAD	-
7273	TTN	SNV	0.1988	0.1502	42	222	0.0831702544031311	0.11545988258317	0.0634202345759548	0.110971665096196	0.211400781919849	0.317061900274846	KIRP	-
7273	TTN	SNV	0.1796	0.1252	196	105	0.130208333333333	0.194791666666667	0.131201794447524	0.175132081731732	0.830479443577413	0.947305351185279	LUSC	-
7273	TTN	SNV	0.1964	0.1695	69	179	0.0306122448979592	0.0275510204081633	0.0224736050789624	0.0271400537597453	0.262192059254562	0.237475470397772	OV	-
7273	TTN	SNV	0.196	0.1459	106	188	0.113984674329502	0.159961685823755	0.107584091949623	0.145991145030774	0.537920459748117	0.663475084311305	BLCA	-
7273	TTN	SNV	0.1977	0.1914	59	91	0.115151515151515	0.121212121212121	0.116494386224728	0.116035523986483	0.245932593141091	0.292922490863293	ESCA	-
7273	TTN	SNV	0.1096	0.0239	35	116	0.696428571428571	0.653769841269841	0.714627118016705	0.86878625815237	0.87343314424264	1	GBM	-
7273	TTN	SNV	0.2252	0.2349	21	138	0.039553752535497	0.037525354969574	0.0285842811004802	0.0445261858735942	0.0343011373205762	0.0534314230483131	PAAD	-
7273	TTN	SNV	0.273	0.2712	94	228	0.000917431192660551	0.0018348623853211	0.000507818514264718	0.00507427066158426	0.0113751347195297	0.100291467193665	LUAD	-
7273	TTN	SNV	0.2228	0.192	45	435	0.0361702127659574	0.0446808510638298	0.0174012691145584	0.0335071856272005	0.0835260917498805	0.160834491010562	PRAD	-
7273	TTN	SNV	0.1951	0.1502	22	196	0.150724637681159	0.17487922705314	0.1483684015188	0.170006787604714	0.17804208182256	0.25501018140707	SARC	-
7273	TTN	SNV	0.1705	0.1022	80	75	0.338293650793651	0.418650793650794	0.368384513618206	0.456273391221376	0.777508289368	0.885559152390111	SKCM	-
7273	TTN	SNV	0.2535	0.2676	117	166	0.0337301587301587	0.0515873015873016	0.0199655276939209	0.0482947226692198	0.207574066495251	0.359023480022685	STAD	-
7273	TTN	SNV	0.1936	0.1657	48	79	0.0912778904665314	0.123732251521298	0.0772914182721049	0.148959206936923	0.295557648012582	0.410827800337774	READ	-
7273	TTN	SNV	0.2111	0.1786	45	267	0.0540284360189573	0.0767772511848341	0.0446100899824977	0.0693073758527005	0.178440359929991	0.277229503410802	UCEC	-
7273	TTN	SNV	0.1723	0.106	138	286	0.179132040627886	0.21606648199446	0.200658959067177	0.255244644532857	0.792848973696727	0.962267872919948	HNSC	-
7273	TTN	SNV	0.2608	0.2541	57	440	0.00294117647058824	0.00490196078431373	0.00157761157772929	0.00817691620625349	0.00391611395906106	0.0202817783277829	LGG	-
7273	TTN	SNV	0.1273	0.0778	20	455	0.41063829787234	0.229787234042553	0.467460628466433	0.394309905086655	0.467460628466433	0.394309905086655	THCA	-
7278	TUBA3C	SNV	0.1427	0.07	14	287	0.555208333333333	0.547916666666667	0.584520097847666	0.576389130794765	0.99390304708357	1	LUSC	-
7365	UGT2B10	SNV	0.1285	0.048	12	289	0.780208333333333	0.7625	0.78478299979103	0.793245139630538	0.99390304708357	1	LUSC	-
7373	COL14A1	SNV	0.1535	0.0785	15	904	0.744918699186992	0.719512195121951	0.724108608876222	0.71847132364635	0.993516157351281	1	BRCA	-
7373	COL14A1	SNV	0.1241	0.0261	13	411	0.773776546629732	0.881809787626962	0.768756505639877	0.939020061464375	0.957816715085094	1	HNSC	-
7399	USH2A	SNV	0.1322	0.052	16	278	0.835249042145594	0.831417624521073	0.826041637580328	0.85301994423142	0.931057072457808	0.970753452963108	BLCA	-
7399	USH2A	SNV	0.1665	0.1141	11	139	0.347474747474747	0.413131313131313	0.374969012240305	0.410089714795809	0.569952898605263	0.599361890855414	ESCA	-
7399	USH2A	SNV	0.2875	0.2768	39	880	0.00508130081300813	0.00813008130081301	0.00313200219229202	0.00530374299970326	0.0943958428324263	0.180024695550209	BRCA	-
7399	USH2A	SNV	0.1256	0.0971	36	388	0.750692520775623	0.25854108956602	0.751774322446902	0.312309129990178	0.957816715085094	1	HNSC	-
7399	USH2A	SNV	0.2093	0.1616	19	136	0.0843253968253968	0.14781746031746	0.0703501992529867	0.145780248823677	0.492566949048023	0.761296854968089	SKCM	-
7399	USH2A	SNV	0.1589	0.0865	15	232	0.427884615384615	0.4875	0.445011086587785	0.500269668714956	0.758394177755156	0.823401204751497	CESC	-
7399	USH2A	SNV	0.1242	0.0357	29	285	0.511111111111111	0.513131313131313	0.56367220764007	0.824079444095736	0.990938403160574	1	COAD	-
7399	USH2A	SNV	0.1158	0.0301	12	252	0.774951076320939	0.776908023483366	0.788753337175922	0.892343264585484	0.964389427383069	1	KIRP	-
7399	USH2A	SNV	0.2137	0.1784	11	296	0.063034188034188	0.0726495726495727	0.0560891105694266	0.071533421102439	0.176280061789626	0.224819323464808	KIRC	-
7399	USH2A	SNV	0.1354	0.0551	21	326	0.679591836734694	0.691836734693878	0.70962579034024	0.7406903593071	0.953798105296022	0.988155818525036	LIHC	-
7399	USH2A	SNV	0.204	0.1614	56	266	0.0724770642201835	0.105504587155963	0.067542178267964	0.103074820214069	0.263885719744604	0.361185311828739	LUAD	-
7399	USH2A	SNV	0.183	0.134	70	231	0.109375	0.15	0.108566662760202	0.139835627857637	0.812854015816745	0.932964420452908	LUSC	-
7399	USH2A	SNV	0.1793	0.1358	21	262	0.286706349206349	0.331349206349206	0.322740862773232	0.338218249996419	0.671561795265513	0.643705805705164	STAD	-
7399	USH2A	SNV	0.1833	0.128	12	468	0.0968085106382979	0.107446808510638	0.0989365287533235	0.147320665375423	0.296809586259971	0.392855107667795	PRAD	-
7399	USH2A	SNV	0.218	0.1948	14	298	0.0360189573459716	0.0521327014218009	0.0294753350713294	0.0451330086803203	0.126539215180565	0.1925675037027	UCEC	-
7399	USH2A	SNV	0.1327	0.0563	22	226	0.756122448979592	0.719387755102041	0.755459841280556	0.742987498399258	0.989067445723701	1	OV	-
7402	UTRN	SNV	0.174	0.1135	15	279	0.266283524904215	0.306513409961686	0.291033523965251	0.317831441947007	0.924706466985449	0.966445453821931	BLCA	-
7402	UTRN	SNV	0.2276	0.1879	15	904	0.0802845528455285	0.0772357723577236	0.0793469265087705	0.0749917968000282	0.717900763650781	0.662336051242384	BRCA	-
7402	UTRN	SNV	0.11	0	12	412	0.915050784856879	0.915050784856879	0.898322678178573	1	0.964865098784393	1	HNSC	-
7402	UTRN	SNV	0.1463	0.0741	16	285	0.49375	0.49375	0.529437236821228	0.536551276127602	0.99390304708357	1	LUSC	-
7402	UTRN	SNV	0.2058	0.2007	13	270	0.136904761904762	0.139880952380952	0.141897536599143	0.136407127255207	0.454440473124461	0.432305664839578	STAD	-
7403	KDM6A	SNV	0.161	0.0934	11	469	0.193617021276596	0.195744680851064	0.220357286962642	0.303704154251338	0.480612503995682	0.560684592464008	PRAD	oncogene, TSG
7403	KDM6A	SNV	0.1987	0.1569	12	412	0.0757156048014774	0.0803324099722992	0.0571116817934523	0.0694328347179584	0.424676608207722	0.573364592401967	HNSC	oncogene, TSG
7403	KDM6A	SNV	0.263	0.2379	69	225	0.00383141762452107	0.00957854406130268	0.0010744055894299	0.00951298040558066	0.0345344653745327	0.237824510139517	BLCA	oncogene, TSG
7403	KDM6A	SNV	0.1333	0.0477	12	907	0.890243902439024	0.901422764227642	0.894715945251272	0.933257039130136	0.993516157351281	1	BRCA	oncogene, TSG
7428	VHL	SNV	0.2414	0.1852	144	163	0.0267094017094017	0.0608974358974359	0.0151428654161376	0.06125091626349	0.060188832294915	0.22458669296613	KIRC	TSG
7450	VWF	SNV	0.1614	0.0956	11	283	0.415708812260536	0.42911877394636	0.448522032966229	0.458140519865684	0.924706466985449	0.970753452963108	BLCA	-
7450	VWF	SNV	0.1883	0.1275	12	907	0.345528455284553	0.321138211382114	0.340318710739181	0.319538604807961	0.986523683843727	0.886159139413696	BRCA	-
7450	VWF	SNV	0.1274	0.0365	11	290	0.797916666666667	0.8625	0.798068651906572	0.890461134157285	0.99390304708357	1	LUSC	-
7455	ZAN	SNV	0.1171	0.0299	12	907	0.957317073170732	0.967479674796748	0.966363769734656	0.987893694673848	0.993516157351281	1	BRCA	-
7455	ZAN	SNV	0.1552	0.0809	13	309	0.496330275229358	0.537614678899083	0.511849556860497	0.554294467077146	0.803651640678164	0.840264631072663	LUAD	-
7455	ZAN	SNV	0.144	0.071	18	283	0.533333333333333	0.539583333333333	0.564656215708965	0.566586085409116	0.99390304708357	1	LUSC	-
7545	ZIC1	SNV	0.1382	0.0606	13	288	0.640625	0.633333333333333	0.652229612360538	0.670125492334946	0.99390304708357	1	LUSC	-
7594	ZNF43	SNV	0.1571	0.082	11	413	0.308402585410896	0.353647276084949	0.352461190818245	0.429384968798643	0.897433955310078	1	HNSC	-
7644	ZNF91	SNV	0.234	0.2215	12	289	0.00625	0.0104166666666667	0.0026183292062501	0.0110162451798062	0.129825489809901	0.54622215683206	LUSC	-
7652	ZNF99	SNV	0.1693	0.1039	13	281	0.309386973180077	0.354406130268199	0.346133120610012	0.38924303755368	0.924706466985449	0.970753452963108	BLCA	-
7652	ZNF99	SNV	0.1925	0.1494	16	408	0.0969529085872576	0.0969529085872576	0.0790167409216525	0.0852026386020676	0.543858751745823	0.605919855057036	HNSC	-
7652	ZNF99	SNV	0.1597	0.0941	13	309	0.444954128440367	0.444036697247706	0.451009584707406	0.443306601014056	0.773781539924173	0.767788752271767	LUAD	-
7652	ZNF99	SNV	0.1352	0.0624	11	272	0.75297619047619	0.720238095238095	0.760504861652731	0.757517855198463	0.891410518580251	0.91256536942037	STAD	-
7652	ZNF99	SNV	0.1264	0.0407	23	278	0.805208333333333	0.833333333333333	0.809773606932211	0.857545006469996	0.99390304708357	1	LUSC	-
7757	ZNF208	SNV	0.152	0.0787	21	280	0.4	0.451041666666667	0.44330912876654	0.493186991225552	0.99390304708357	1	LUSC	-
7757	ZNF208	SNV	0.0817	0	14	269	0.999007936507937	0.979166666666667	0.994584237689017	1	0.994584237689017	1	STAD	-
7757	ZNF208	SNV	0.1521	0.0771	12	310	0.531192660550459	0.564220183486238	0.554370052668807	0.588046557668303	0.81234938378834	0.846153775927163	LUAD	-
7757	ZNF208	SNV	0.1413	0.0539	14	410	0.514312096029548	0.615881809787627	0.552741680391932	0.700007245061611	0.907816808437065	1	HNSC	-
7757	ZNF208	SNV	0.21	0.1604	13	906	0.148373983739837	0.142276422764228	0.164072015710818	0.152102674166469	0.842531972569068	0.738051821223021	BRCA	-
7776	ZNF236	SNV	0.161	0.0924	11	283	0.421455938697318	0.46551724137931	0.453953115117296	0.486251210722508	0.924706466985449	0.970753452963108	BLCA	-
7776	ZNF236	SNV	0.1209	0.0363	14	287	0.873958333333333	0.863541666666667	0.867353220609674	0.891939086223203	0.99390304708357	1	LUSC	-
7832	BTG2	SNV	0.167	0.1448	11	28	0.192192192192192	0.23023023023023	0.196940054731106	0.241350506922949	0.196940054731106	0.241350506922949	DLBC	-
7837	PXDN	SNV	0.1817	0.1335	13	288	0.11875	0.151041666666667	0.116832648635421	0.14166331642334	0.812854015816745	0.932964420452908	LUSC	-
7837	PXDN	SNV	0.2207	0.2375	13	270	0.0922619047619048	0.0843253968253968	0.0817575992399849	0.0778128073116507	0.336841308868738	0.37848360704406	STAD	-
7840	ALMS1	SNV	0.1505	0.0746	15	279	0.586206896551724	0.628352490421456	0.59979369860366	0.652494311257356	0.924706466985449	0.970753452963108	BLCA	-
7840	ALMS1	SNV	0.1087	0	12	907	0.983739837398374	0.978658536585366	0.984278083785214	1	0.993516157351281	1	BRCA	-
7840	ALMS1	SNV	0.1791	0.1341	20	281	0.133333333333333	0.15	0.134812946271086	0.139472544751177	0.835559406576005	0.932964420452908	LUSC	-
8028	MLLT10	SNV	0.1606	0.0945	11	290	0.301041666666667	0.338541666666667	0.323064783730151	0.358953346384203	0.99390304708357	1	LUSC	oncogene
8029	CUBN	SNV	0.1468	0.0665	21	898	0.808943089430894	0.807926829268293	0.789910513814043	0.816169814519146	0.993516157351281	1	BRCA	-
8029	CUBN	SNV	0.102	0	15	299	0.798989898989899	0.657575757575758	0.802827066462573	1	0.990938403160574	1	COAD	-
8029	CUBN	SNV	0.129	0.0436	19	405	0.702677746999077	0.714681440443213	0.711498924081673	0.801196900507569	0.946489394420574	1	HNSC	-
8029	CUBN	SNV	0.1325	0.0432	13	251	0.581213307240705	0.657534246575342	0.602681075221563	0.784637212623227	0.964389427383069	1	KIRP	-
8029	CUBN	SNV	0.1667	0.0997	18	329	0.244897959183673	0.292857142857143	0.277309189375357	0.314705577764549	0.770303303820437	0.826814647244267	LIHC	-
8029	CUBN	SNV	0.1555	0.0921	19	264	0.526785714285714	0.544642857142857	0.556764529156153	0.569129899854916	0.802052398644528	0.781605062467417	STAD	-
8029	CUBN	SNV	0.156	0.085	19	303	0.486238532110092	0.504587155963303	0.500927600530072	0.518639401074982	0.799856763243149	0.831196749103142	LUAD	-
8029	CUBN	SNV	0.1392	0.061	24	270	0.763409961685824	0.762452107279693	0.748306133815797	0.77864879567153	0.924706466985449	0.970753452963108	BLCA	-
8029	CUBN	SNV	0.1442	0.0699	28	273	0.529166666666667	0.548958333333333	0.561595103901094	0.57737214535026	0.99390304708357	1	LUSC	-
8085	KMT2D	SNV	0.2492	0.213	20	899	0.0304878048780488	0.040650406504065	0.0280406893065735	0.0372676013009912	0.367429721948205	0.429142075587171	BRCA	oncogene, TSG
8085	KMT2D	SNV	0.1369	0.0652	12	271	0.735119047619048	0.70734126984127	0.744886718159715	0.739655383769589	0.891410518580251	0.901591769565298	STAD	oncogene, TSG
8085	KMT2D	SNV	0.1861	0.1341	13	309	0.154128440366972	0.191743119266055	0.166894713354632	0.196279056138676	0.430656760537988	0.507305868173809	LUAD	oncogene, TSG
8085	KMT2D	SNV	0.1448	0.0633	23	224	0.626923076923077	0.692307692307692	0.656320563192346	0.726548996117766	0.912445661023505	0.94194035756956	CESC	oncogene, TSG
8085	KMT2D	SNV	0.2852	0.3289	17	133	0.00202020202020202	0.00505050505050505	0.00059318048069871	0.00769913407856422	0.00751361942218366	0.14628354749272	ESCA	oncogene, TSG
8085	KMT2D	SNV	0.1159	0.03	26	454	0.670212765957447	0.626595744680851	0.670234361402195	0.844177094416589	0.846611824929089	1	PRAD	oncogene, TSG
8085	KMT2D	SNV	0.2288	0.2147	13	251	0.0195694716242661	0.0342465753424658	0.0136686783937852	0.0239722460837018	0.0546747135751407	0.119861230418509	KIRP	oncogene, TSG
8085	KMT2D	SNV	0.173	0.1513	12	27	0.164164164164164	0.217217217217217	0.160715624357359	0.223458059125205	0.196940054731106	0.241350506922949	DLBC	oncogene, TSG
8085	KMT2D	SNV	0.1928	0.1697	22	290	0.127014218009479	0.0900473933649289	0.119430583631266	0.0871222048042185	0.388354817624552	0.31213708173292	UCEC	oncogene, TSG
8085	KMT2D	SNV	0.1973	0.1584	45	256	0.05	0.0770833333333333	0.0448640802923573	0.0723222691290445	0.613223437171944	0.879691646621668	LUSC	oncogene, TSG
8085	KMT2D	SNV	0.1557	0.0815	49	375	0.32409972299169	0.3601108033241	0.368887092900189	0.433684819379068	0.897433955310078	1	HNSC	oncogene, TSG
8085	KMT2D	SNV	0.2472	0.2193	62	232	0.00766283524904215	0.014367816091954	0.00382216955114405	0.0172817302714218	0.0859988149007411	0.375270345603705	BLCA	oncogene, TSG
8085	KMT2D	SNV	0.2301	0.2027	15	332	0.0142857142857143	0.0193877551020408	0.00569191826879007	0.0148972525318045	0.0728505420068825	0.238287737706417	LIHC	oncogene, TSG
8239	USP9X	SNV	0.2335	0.2244	11	303	0.0181818181818182	0.0202020202020202	0.0083428700607063	0.0239531699716703	0.194666968083147	0.671282543928552	COAD	-
8239	USP9X	SNV	0.1559	0.0827	18	901	0.715447154471545	0.676829268292683	0.698821952124593	0.682065052838192	0.993516157351281	1	BRCA	-
8239	USP9X	SNV	0.1714	0.0987	11	413	0.184672206832872	0.251154201292705	0.208177064337278	0.301398880718281	0.794359850760666	1	HNSC	-
8241	RBM10	SNV	0.1635	0.0966	13	281	0.381226053639847	0.422413793103448	0.420334213707624	0.449520693006528	0.924706466985449	0.970753452963108	BLCA	TSG
8241	RBM10	SNV	0.2019	0.168	20	302	0.0834862385321101	0.0926605504587156	0.0757811603856603	0.0874893065842552	0.27978275406494	0.347861349279971	LUAD	TSG
8242	KDM5C	SNV	0.1997	0.146	17	290	0.103632478632479	0.132478632478632	0.100653922972518	0.145798259471272	0.276798288174425	0.400945213545999	KIRC	TSG
8289	ARID1A	SNV	0.1998	0.1703	19	282	0.0447916666666667	0.0520833333333333	0.0379121160246484	0.0515993229134299	0.59362392196489	0.865301082655587	LUSC	TSG
8289	ARID1A	SNV	0.1605	0.0917	20	294	0.207070707070707	0.238383838383838	0.208905354893981	0.367665011506627	0.973216535313945	1	COAD	TSG
8289	ARID1A	SNV	0.0991	0	11	253	0.922700587084149	0.877690802348337	0.919235913929719	1	0.964389427383069	1	KIRP	TSG
8289	ARID1A	SNV	0.2427	0.2562	12	138	0.0191919191919192	0.0303030303030303	0.0105375668250182	0.0339921146803299	0.0572039341929558	0.191578681764319	ESCA	TSG
8289	ARID1A	SNV	0.2601	0.2525	14	483	0.00294117647058824	0.00490196078431373	0.00164224133767077	0.00850526187939283	0.00391611395906106	0.0202817783277829	LGG	TSG
8289	ARID1A	SNV	0.2285	0.1933	26	321	0.0142857142857143	0.026530612244898	0.00645333278287793	0.0204052472979318	0.0733333270781583	0.255065591224147	LIHC	TSG
8289	ARID1A	SNV	0.1694	0.1097	14	308	0.33302752293578	0.33302752293578	0.328872398576334	0.329775355491198	0.665669433262942	0.671499832082156	LUAD	TSG
8289	ARID1A	SNV	0.3945	0.3898	89	223	0	0	333499	0.000119004564869469	5.33599e+06	0.00190407303791151	UCEC	TSG
8289	ARID1A	SNV	0.1969	0.1361	33	886	0.258130081300813	0.248983739837398	0.260788136506029	0.266544650875276	0.89141246534885	0.824945452502092	BRCA	TSG
8289	ARID1A	SNV	0.1975	0.1508	63	231	0.109195402298851	0.133141762452107	0.0994710969291521	0.128406189074478	0.534347478115781	0.614710479611864	BLCA	TSG
8289	ARID1A	SNV	0.3595	0.4099	39	244	0.000992063492063492	0.00396825396825397	5.31411e+09	0.00437957718686392	0.00273676785976284	0.225548225123492	STAD	TSG
8291	DYSF	SNV	0.1246	0.038	12	302	0.508080808080808	0.492929292929293	0.559074539637598	0.804478208519923	0.990938403160574	1	COAD	-
8291	DYSF	SNV	0.1829	0.1311	26	275	0.110416666666667	0.163541666666667	0.109185828228646	0.150725513537992	0.812854015816745	0.93418417244901	LUSC	-
8295	TRRAP	SNV	0.1376	0.0542	15	409	0.575253924284395	0.614958448753463	0.6017135103033	0.696977049371605	0.923264116338397	1	HNSC	oncogene
8295	TRRAP	SNV	0.1515	0.0775	14	280	0.57183908045977	0.604406130268199	0.585892642217933	0.624826510135694	0.924706466985449	0.970753452963108	BLCA	oncogene
8312	AXIN1	SNV	0.3439	0.3461	25	322	0	0.00102040816326531	6.30815e+06	7.76567e+09	2.6284e+08	0.00323569698243396	LIHC	TSG
8314	BAP1	SNV	0.1639	0.1198	22	56	0.264587525150905	0.285714285714286	0.282923232517481	0.294078722734426	0.424384848776221	0.441118084101639	MESO	TSG
8314	BAP1	SNV	0.3334	0.3212	17	330	0	0.00102040816326531	2.12976e+07	0.000202520006728413	6.65551e+08	0.0063287502102629	LIHC	TSG
8314	BAP1	SNV	0.2374	0.2247	16	63	0.047952047952048	0.118881118881119	0.0282388479104951	0.149703221056367	0.0564776958209902	0.299406442112733	UVM	TSG
8314	BAP1	SNV	0.3111	0.3089	34	273	0.00213675213675214	0.00747863247863248	0.000276484137759581	0.00289814209647865	0.00304132551535539	0.0436620271228467	KIRC	TSG
8314	BAP1	SNV	0.2388	0.2226	12	252	0.00978473581213307	0.0273972602739726	0.00774971246745837	0.0196891543415529	0.0516647497830558	0.119861230418509	KIRP	TSG
8358	H3C2	SNV	0.1296	0.0415	11	908	0.905487804878049	0.925813008130081	0.916137478265929	0.958645856002043	0.993516157351281	1	BRCA	-
8405	SPOP	SNV	0.4065	0.3878	52	428	0	0	2.18192e+07	0.000216171208799102	5.23661e+08	0.00440567984901955	PRAD	TSG
8405	SPOP	SNV	0.1797	0.1123	26	286	0.208530805687204	0.309004739336493	0.216486180129584	0.326794437585583	0.47776260442391	0.673315137283543	UCEC	TSG
8454	CUL1	SNV	0.1338	0.0513	13	281	0.824712643678161	0.833333333333333	0.809542016692159	0.858316895054557	0.924706466985449	0.970753452963108	BLCA	-
8471	IRS4	SNV	0.1586	0.0801	12	907	0.689024390243902	0.701219512195122	0.669521657171829	0.704687267228102	0.993516157351281	1	BRCA	oncogene, TSG
8476	CDC42BPA	SNV	0.1667	0.1797	12	907	0.569105691056911	0.0934959349593496	0.578026108164542	0.0932511607258358	0.993516157351281	0.676994789059383	BRCA	-
8499	PPFIA2	SNV	0.1169	0	16	408	0.850415512465374	0.915050784856879	0.8422181460231	1	0.957816715085094	1	HNSC	-
8499	PPFIA2	SNV	0.1389	0.061	20	281	0.627083333333333	0.629166666666667	0.641856210310151	0.666113737581412	0.99390304708357	1	LUSC	-
8516	ITGA8	SNV	0.1028	0	12	412	0.961218836565097	0.915050784856879	0.941176209649482	1	0.968874166868871	1	HNSC	-
8516	ITGA8	SNV	0.2343	0.2276	15	307	0.0192660550458716	0.0192660550458716	0.0100918419621191	0.0178378841438308	0.0914981995847649	0.194251975183214	LUAD	-
8516	ITGA8	SNV	0.1457	0.0674	14	287	0.50625	0.56875	0.538622423364513	0.602088010213541	0.99390304708357	1	LUSC	-
8626	TP63	SNV	0.1513	0.069	11	144	0.580357142857143	0.693452380952381	0.614473596032564	0.723486507877381	0.84818162966603	0.901884343983249	SKCM	oncogene, TSG
8632	DNAH17	SNV	0.1584	0.0883	12	335	0.352040816326531	0.358163265306122	0.381050871258221	0.407735231242057	0.828288930909278	0.846432573730186	LIHC	-
8632	DNAH17	SNV	0.1424	0.077	13	270	0.670634920634921	0.619047619047619	0.691925030906578	0.663864334111868	0.874457401023037	0.843232928069772	STAD	-
8632	DNAH17	SNV	0.2571	0.2424	12	282	0.00383141762452107	0.00862068965517241	0.00174568848259374	0.00821210280702101	0.0439976435729317	0.237824510139517	BLCA	-
8632	DNAH17	SNV	0.1864	0.1272	19	900	0.364837398373984	0.322154471544715	0.359424515794642	0.321508519511174	0.986523683843727	0.886159139413696	BRCA	-
8642	DCHS1	SNV	0.1934	0.1386	13	334	0.0938775510204082	0.130612244897959	0.0724133918448047	0.112432842109971	0.383868144869902	0.562164210549853	LIHC	-
8642	DCHS1	SNV	0.1028	0	11	311	0.989908256880734	0.980733944954128	0.981300601003022	1	0.984229856528404	1	LUAD	-
8642	DCHS1	SNV	0.1402	0.0558	11	908	0.855691056910569	0.871951219512195	0.846243631565107	0.889663532963058	0.993516157351281	1	BRCA	-
8642	DCHS1	SNV	0.0957	0	11	303	0.870707070707071	0.657575757575758	0.856886162862144	1	0.990938403160574	1	COAD	-
8658	TNKS	SNV	0.2151	0.1855	11	290	0.0177083333333333	0.03125	0.0124434442357229	0.0330936527075814	0.374994491690553	0.842623454030055	LUSC	-
8671	SLC4A4	SNV	0.1199	0.0357	17	407	0.817174515235457	0.800554016620499	0.813337910043351	0.870974263843283	0.957816715085094	1	HNSC	-
8672	EIF4G3	SNV	0.1484	0.076	12	282	0.618773946360153	0.613026819923372	0.62875599390119	0.639138343379658	0.924706466985449	0.970753452963108	BLCA	-
8701	DNAH11	SNV	0.1411	0.0642	25	269	0.733716475095785	0.735632183908046	0.724950414573568	0.749984181983692	0.924706466985449	0.970753452963108	BLCA	-
8701	DNAH11	SNV	0.2167	0.1706	22	897	0.116869918699187	0.113821138211382	0.126132808984576	0.117957570474236	0.798841123568982	0.720197872259899	BRCA	-
8701	DNAH11	SNV	0.1491	0.0761	18	406	0.399815327793167	0.397968605724838	0.45053015448127	0.481701281125749	0.897433955310078	1	HNSC	-
8701	DNAH11	SNV	0.171	0.1172	22	279	0.208333333333333	0.229166666666667	0.204033762724021	0.213437925124569	0.986992592038964	0.999965082276523	LUSC	-
8701	DNAH11	SNV	0.1629	0.1097	22	261	0.446428571428571	0.466269841269841	0.479712402994441	0.466960982553965	0.74301319561545	0.71254786967494	STAD	-
8701	DNAH11	SNV	0.2148	0.185	12	143	0.0674603174603175	0.0962301587301587	0.0523119449070727	0.0863044051734779	0.430546273975099	0.647489784418521	SKCM	-
8701	DNAH11	SNV	0.1153	0.0279	26	288	0.614141414141414	0.57979797979798	0.66515926320147	0.88653804607546	0.990938403160574	1	COAD	-
8701	DNAH11	SNV	0.213	0.2041	11	139	0.0636363636363636	0.0888888888888889	0.056102791553133	0.0920735550709689	0.189736104151906	0.292922490863293	ESCA	-
8735	MYH13	SNV	0.1548	0.0847	13	411	0.337026777469991	0.329639889196676	0.379629441983392	0.406616111295879	0.897433955310078	1	HNSC	-
8735	MYH13	SNV	0.1556	0.0865	12	310	0.492660550458716	0.493577981651376	0.506384491680846	0.505833720539844	0.802571647192285	0.830465943985127	LUAD	-
8735	MYH13	SNV	0.1067	0	18	283	0.972916666666667	0.976041666666667	0.960928258823165	1	0.995178655395948	1	LUSC	-
8857	FCGBP	SNV	0.1176	0.025	15	299	0.58989898989899	0.605050505050505	0.639258220177509	0.907572873599461	0.990938403160574	1	COAD	-
8857	FCGBP	SNV	0.1996	0.1441	16	903	0.217479674796748	0.203252032520325	0.238373034025916	0.223269042644194	0.879434494464544	0.787355593151756	BRCA	-
8857	FCGBP	SNV	0.1394	0.0559	15	409	0.554016620498615	0.591874422899354	0.57793044228235	0.67977490515598	0.907816808437065	1	HNSC	-
8857	FCGBP	SNV	0.2151	0.185	11	336	0.0285714285714286	0.0357142857142857	0.0175701884065199	0.0268190491198212	0.15687668220107	0.257875472305973	LIHC	-
8857	FCGBP	SNV	0.1713	0.1091	18	283	0.205208333333333	0.26875	0.201100545671016	0.258873961062545	0.986992592038964	1	LUSC	-
8857	FCGBP	SNV	0.12	0.0305	11	237	0.926530612244898	0.940816326530612	0.908065023960132	0.958813529242926	0.989067445723701	1	OV	-
8857	FCGBP	SNV	0.2271	0.2408	12	271	0.0714285714285714	0.0783730158730159	0.063367084176623	0.0739009477143495	0.304201730116039	0.37848360704406	STAD	-
8880	FUBP1	SNV	0.4402	0.4285	44	453	0	0	902330	9.46277e+09	3.99603e+06	0.000419065328249399	LGG	oncogene
8912	CACNA1H	SNV	0.1017	0	11	303	0.801010101010101	0.657575757575758	0.805594730691932	1	0.990938403160574	1	COAD	-
8924	HERC2	SNV	0.2463	0.2359	16	306	0.0073394495412844	0.0128440366972477	0.00424602371698311	0.0141131436578061	0.0532348087187825	0.182385241116264	LUAD	-
8924	HERC2	SNV	0.1657	0.0981	19	405	0.221606648199446	0.253924284395199	0.260203826959941	0.30545643945633	0.893431241677987	1	HNSC	-
8924	HERC2	SNV	0.1817	0.1371	27	274	0.11875	0.140625	0.116832648635421	0.128953192162	0.812854015816745	0.926855099489394	LUSC	-
8924	HERC2	SNV	0.1475	0.0667	12	282	0.635057471264368	0.709770114942529	0.641041301883729	0.727025368937689	0.924706466985449	0.970753452963108	BLCA	-
8924	HERC2	SNV	0.2131	0.1668	18	901	0.133130081300813	0.126016260162602	0.145585131863051	0.129829072243772	0.842531972569068	0.720197872259899	BRCA	-
8924	HERC2	SNV	0.0790999999999999	0	12	302	0.971717171717172	0.657575757575758	0.953813190885072	1	0.990938403160574	1	COAD	-
8924	HERC2	SNV	0.0919	0	12	252	0.966731898238748	0.877690802348337	0.953440994899058	1	0.964389427383069	1	KIRP	-
8924	HERC2	SNV	0.141	0.0635	18	329	0.596938775510204	0.602040816326531	0.631437416300799	0.653516384283504	0.939979178965833	0.988155818525036	LIHC	-
8925	HERC1	SNV	0.1195	0.0336	12	282	0.932950191570881	0.940613026819923	0.92693629479784	0.960524310842652	0.963674269161003	0.995613762805523	BLCA	-
8925	HERC1	SNV	0.1409	0.0548	13	906	0.853658536585366	0.877032520325203	0.840715076581924	0.895655547330628	0.993516157351281	1	BRCA	-
8925	HERC1	SNV	0.1545	0.0862	16	285	0.365625	0.388541666666667	0.406790289862878	0.426340750771429	0.99390304708357	1	LUSC	-
8925	HERC1	SNV	0.1467	0.0669	17	407	0.440443213296399	0.479224376731302	0.481556555088277	0.569278380217386	0.903183246280321	1	HNSC	-
8927	BSN	SNV	0.2256	0.1986	11	283	0.0229885057471264	0.028735632183908	0.0182690770807486	0.0328245143079059	0.223754813810063	0.388711353646254	BLCA	-
8927	BSN	SNV	0.1634	0.0933	12	907	0.622967479674797	0.568089430894309	0.615759665776239	0.588689507693576	0.993516157351281	1	BRCA	-
8927	BSN	SNV	0.1377	0.0603	14	300	0.384848484848485	0.36969696969697	0.412837321174918	0.607163066556039	0.990938403160574	1	COAD	-
8927	BSN	SNV	0.1731	0.1132	12	335	0.202040816326531	0.222448979591837	0.209945971202177	0.225287065360203	0.709276929737085	0.766218762626086	LIHC	-
8972	MGAM	SNV	0.1167	0	13	906	0.959349593495935	0.978658536585366	0.96746622732625	1	0.993516157351281	1	BRCA	-
8972	MGAM	SNV	0.1329	0.0444	14	308	0.780733944954128	0.844036697247706	0.797966162952485	0.86913975478135	0.92523579023551	0.957488177293888	LUAD	-
8972	MGAM	SNV	0.1531	0.0851	16	285	0.390625	0.396875	0.427113318951574	0.435811079404871	0.99390304708357	1	LUSC	-
8972	MGAM	SNV	0.1003	0	15	409	0.973222530009234	0.915050784856879	0.952503950046301	1	0.969214545661149	1	HNSC	-
8972	MGAM	SNV	0.2204	0.1834	22	133	0.056547619047619	0.0992063492063492	0.0381418274755285	0.0895464595472423	0.358533178269968	0.647489784418521	SKCM	-
8989	TRPA1	SNV	0.1719	0.1202	14	269	0.350198412698413	0.404761904761905	0.390260462627845	0.411679660944724	0.693048752597725	0.662546954332915	STAD	-
8989	TRPA1	SNV	0.1347	0.0568	12	282	0.814176245210728	0.796934865900383	0.79991448780165	0.814677065085781	0.924706466985449	0.970753452963108	BLCA	-
8989	TRPA1	SNV	0.1342	0.0456	13	309	0.764220183486239	0.83302752293578	0.783794503557989	0.860415405131805	0.92523579023551	0.957488177293888	LUAD	-
8989	TRPA1	SNV	0.1792	0.1298	15	286	0.133333333333333	0.170833333333333	0.134084782185539	0.155838526779989	0.835559406576005	0.946237822231652	LUSC	-
8997	KALRN	SNV	0.1681	0.105	13	281	0.327586206896552	0.346743295019157	0.360973588369583	0.380590845929347	0.924706466985449	0.970753452963108	BLCA	-
8997	KALRN	SNV	0.1646	0.096	17	407	0.232686980609418	0.268698060941828	0.271110169888493	0.319977380419178	0.893431241677987	1	HNSC	-
8997	KALRN	SNV	0.1462	0.0758	16	285	0.496875	0.48125	0.530967571432789	0.520342519694426	0.99390304708357	1	LUSC	-
9037	SEMA5A	SNV	0.1465	0.0682	11	413	0.443213296398892	0.473684210526316	0.484165039920879	0.556536962372506	0.903183246280321	1	HNSC	-
9037	SEMA5A	SNV	0.2303	0.1983	11	311	0.0229357798165138	0.0412844036697248	0.0132885081145045	0.039855122559732	0.102167277518496	0.243478566910363	LUAD	-
9037	SEMA5A	SNV	0.1332	0.0515	12	289	0.720833333333333	0.732291666666667	0.723612885828951	0.760083996408268	0.99390304708357	1	LUSC	-
9079	LDB2	SNV	0.1577	0.0822	11	290	0.334375	0.423958333333333	0.361787512549667	0.461343942093535	0.99390304708357	1	LUSC	-
9162	DGKI	SNV	0.1203	0.0362	15	286	0.88125	0.863541666666667	0.872908814648228	0.89267482356673	0.99390304708357	1	LUSC	-
9172	MYOM2	SNV	0.1643	0.1089	11	144	0.404761904761905	0.383928571428571	0.444717792319641	0.408218292846225	0.836069449560924	0.885559152390111	SKCM	-
9172	MYOM2	SNV	0.1291	0.0433	11	908	0.907520325203252	0.91869918699187	0.918789706278549	0.952002272247501	0.993516157351281	1	BRCA	-
9201	DCLK1	SNV	0.1475	0.0682	15	299	0.303030303030303	0.339393939393939	0.315189732925875	0.540331862704858	0.990938403160574	1	COAD	-
9201	DCLK1	SNV	0.1355	0.1323	21	262	0.751984126984127	0.343253968253968	0.757777687387159	0.353784637578787	0.891410518580251	0.643705805705164	STAD	-
9203	ZMYM3	SNV	0.1557	0.0769	13	906	0.719512195121951	0.734756097560976	0.700958345902922	0.73212479633683	0.993516157351281	1	BRCA	-
9223	MAGI1	SNV	0.1311	0.0423	11	290	0.744791666666667	0.814583333333333	0.751773799186619	0.844142380378281	0.99390304708357	1	LUSC	-
9271	PIWIL1	SNV	0.1581	0.0816	14	905	0.695121951219512	0.688008130081301	0.675008037331341	0.69166528555849	0.993516157351281	1	BRCA	-
9312	KCNB2	SNV	0.1229	0.0381	12	907	0.933943089430894	0.932926829268293	0.947061258732909	0.96959181712086	0.993516157351281	1	BRCA	-
9312	KCNB2	SNV	0.1407	0.06	13	411	0.53185595567867	0.547553093259464	0.560699350153079	0.638247254007485	0.907816808437065	1	HNSC	-
9312	KCNB2	SNV	0.2847	0.312	11	311	0	0	0.000185417256011912	0.00148724958358459	0.00692224422444472	0.0555239844538247	LUAD	-
9320	TRIP12	SNV	0.2273	0.2004	12	412	0.0212373037857802	0.0286241920590951	0.0103785404755563	0.0198904258851255	0.167209818772851	0.3605139691679	HNSC	-
9320	TRIP12	SNV	0.1126	0	11	290	0.946875	0.976041666666667	0.93132728867544	1	0.99390304708357	1	LUSC	-
9332	CD163	SNV	0.1209	0.0373	13	288	0.873958333333333	0.857291666666667	0.867353220609674	0.884464156988679	0.99390304708357	1	LUSC	-
9353	SLIT2	SNV	0.1816	0.1092	11	908	0.407520325203252	0.442073170731707	0.409793699616109	0.453781122769525	0.993516157351281	0.98081456734175	BRCA	-
9353	SLIT2	SNV	0.1175	0.0308	13	411	0.845798707294552	0.836565096952909	0.836651576925743	0.908466375907893	0.957816715085094	1	HNSC	-
9353	SLIT2	SNV	0.2017	0.1646	13	309	0.0844036697247706	0.0990825688073395	0.0766071826606383	0.0952334631477383	0.27978275406494	0.361185311828739	LUAD	-
9353	SLIT2	SNV	0.2501	0.2789	11	272	0.0367063492063492	0.0456349206349206	0.0233728631001731	0.0402363940882203	0.222913350730549	0.345362382590558	STAD	-
9369	NRXN3	SNV	0.1617	0.0886	17	407	0.263157894736842	0.308402585410896	0.301159698799065	0.375109505928667	0.897433955310078	1	HNSC	-
9369	NRXN3	SNV	0.1363	0.055	16	306	0.738532110091743	0.751376146788991	0.759937588543167	0.785531338551705	0.925141412139508	0.939283024033356	LUAD	-
9369	NRXN3	SNV	0.1876	0.166	11	272	0.232142857142857	0.216269841269841	0.2553598218248	0.225160986424448	0.597774128362599	0.565648331749224	STAD	-
9369	NRXN3	SNV	0.1455	0.0694	15	286	0.508333333333333	0.558333333333333	0.541685429072278	0.582294215199954	0.99390304708357	1	LUSC	-
9378	NRXN1	SNV	0.1812	0.1299	13	281	0.205938697318008	0.218390804597701	0.217133286821193	0.217936493094731	0.831859035576538	0.831113744852787	BLCA	-
9378	NRXN1	SNV	0.0808	0	20	294	0.966666666666667	0.657575757575758	0.946949082285254	1	0.990938403160574	1	COAD	-
9378	NRXN1	SNV	0.2072	0.1728	16	408	0.0535549399815328	0.0581717451523546	0.0356106994303108	0.0444765318356411	0.339764489330033	0.529575317262432	HNSC	-
9378	NRXN1	SNV	0.15	0.0814	22	300	0.563302752293578	0.534862385321101	0.583176909441806	0.549899674192106	0.823308578035492	0.839846775129762	LUAD	-
9378	NRXN1	SNV	0.1156	0.0275	20	281	0.927083333333333	0.934375	0.911376662364356	0.94758359011259	0.99390304708357	1	LUSC	-
9378	NRXN1	SNV	0.2238	0.2478	19	264	0.0813492063492064	0.0724206349206349	0.0723586639596405	0.0662016897123524	0.304201730116039	0.37007420218941	STAD	-
9379	NRXN2	SNV	0.1613	0.0881	13	906	0.653455284552846	0.621951219512195	0.639494668667589	0.634548111040643	0.993516157351281	1	BRCA	-
9381	OTOF	SNV	0.1358	0.0629	11	908	0.876016260162602	0.835365853658537	0.878432593614055	0.84266316096235	0.993516157351281	1	BRCA	-
9381	OTOF	SNV	0.1427	0.0633	11	311	0.659633027522936	0.68348623853211	0.68095746557519	0.712827015008207	0.873274360783634	0.909494219013429	LUAD	-
9381	OTOF	SNV	0.1763	0.1296	18	283	0.160416666666667	0.170833333333333	0.156427445603545	0.156638141329893	0.891048236292863	0.946237822231652	LUSC	-
9439	MED23	SNV	0.2002	0.1501	13	906	0.216463414634146	0.175813008130081	0.233565423911356	0.194514490750162	0.879434494464544	0.746621277626885	BRCA	-
9462	RASAL2	SNV	0.2121	0.1867	13	288	0.0197916666666667	0.03125	0.0156519351590247	0.0319352617308537	0.404908757374769	0.842623454030055	LUSC	-
9472	AKAP6	SNV	0.0921999999999999	0	13	270	0.995039682539683	0.979166666666667	0.983491559708627	1	0.993133633823418	1	STAD	-
9472	AKAP6	SNV	0.1526	0.0785	14	280	0.557471264367816	0.596743295019157	0.570548487174561	0.615293403334843	0.924706466985449	0.970753452963108	BLCA	-
9472	AKAP6	SNV	0.1602	0.0938	13	411	0.275161588180979	0.280701754385965	0.317416047385155	0.335723910568398	0.897433955310078	1	HNSC	-
9472	AKAP6	SNV	0.1183	0.0237	11	290	0.901041666666667	0.952083333333333	0.890371813871608	0.965353621403225	0.99390304708357	1	LUSC	-
9509	ADAMTS2	SNV	0.154	0.0821	13	309	0.508256880733945	0.53394495412844	0.528283831123164	0.543767441701361	0.807860044608119	0.839846775129762	LUAD	-
9515	STXBP5L	SNV	0.1392	0.0518	11	144	0.740079365079365	0.842261904761905	0.762422783233927	0.854259026931671	0.874262045349085	0.935952177367847	SKCM	-
9611	NCOR1	SNV	0.129	0.0457	13	281	0.859195402298851	0.867816091954023	0.856572506661184	0.897584645905658	0.931057072457808	0.981078881490381	BLCA	TSG
9611	NCOR1	SNV	0.2161	0.1638	42	877	0.120934959349594	0.132113821138211	0.12922814759081	0.139902281146451	0.80502780466406	0.720197872259899	BRCA	TSG
9627	SNCAIP	SNV	0.1554	0.0683	15	140	0.515873015873016	0.700396825396825	0.560721280904412	0.729183086624755	0.84818162966603	0.901884343983249	SKCM	-
9648	GCC2	SNV	0.1158	0.0313	11	908	0.966463414634146	0.963414634146341	0.969846897451603	0.985520278140183	0.993516157351281	1	BRCA	-
9659	PDE4DIP	SNV	0.1533	0.0852	13	288	0.389583333333333	0.396875	0.424189243608692	0.434945162753656	0.99390304708357	1	LUSC	-
9666	DZIP3	SNV	0.1111	0	15	286	0.955208333333333	0.976041666666667	0.940016918417108	1	0.99390304708357	1	LUSC	-
9671	WSCD2	SNV	0.2254	0.1865	11	908	0.0894308943089431	0.0792682926829268	0.087430684807479	0.0778650972208988	0.755083186973682	0.662336051242384	BRCA	-
9681	DEPDC5	SNV	0.1244	0.0353	13	281	0.898467432950192	0.92816091954023	0.894449371919682	0.95363212177089	0.958338612771088	0.995613762805523	BLCA	-
9687	GREB1	SNV	0.1614	0.0952	11	311	0.422935779816514	0.438532110091743	0.428538956991847	0.434616454573251	0.769995131279469	0.767788752271767	LUAD	-
9687	GREB1	SNV	0.138	0.0575	12	302	0.380808080808081	0.381818181818182	0.409659826635803	0.631602106028723	0.990938403160574	1	COAD	-
9699	RIMS2	SNV	0.0946	0	17	297	0.884848484848485	0.657575757575758	0.865398547755905	1	0.990938403160574	1	COAD	-
9699	RIMS2	SNV	0.2117	0.2203	12	138	0.0666666666666667	0.0626262626262626	0.0599166644690231	0.068058199606572	0.189736104151906	0.258621158504974	ESCA	-
9699	RIMS2	SNV	0.1155	0	20	404	0.860572483841182	0.915050784856879	0.85478777218194	1	0.960230467404352	1	HNSC	-
9699	RIMS2	SNV	0.1641	0.0935	12	907	0.611788617886179	0.566056910569106	0.607791662014507	0.586932361079605	0.993516157351281	1	BRCA	-
9699	RIMS2	SNV	0.1425	0.0589	20	302	0.662385321100917	0.714678899082569	0.683545109780047	0.751889995217058	0.873274360783634	0.932232613996058	LUAD	-
9699	RIMS2	SNV	0.1197	0.0368	22	261	0.89781746031746	0.882936507936508	0.88090303596764	0.906669506934294	0.940238473623491	0.977873918473636	STAD	-
9699	RIMS2	SNV	0.1517	0.0798	21	280	0.40625	0.444791666666667	0.447757439203957	0.483064129855665	0.99390304708357	1	LUSC	-
9700	ESPL1	SNV	0.1683	0.0909	11	908	0.556910569105691	0.595528455284553	0.55962980536388	0.609825978984666	0.993516157351281	1	BRCA	-
9705	ST18	SNV	0.135	0.0432	11	413	0.620498614958449	0.720221606648199	0.635747616243788	0.804944957067914	0.933047181008366	1	HNSC	-
9705	ST18	SNV	0.1326	0.0459	13	288	0.73125	0.782291666666667	0.731785081705842	0.812509088227592	0.99390304708357	1	LUSC	-
9732	DOCK4	SNV	0.2174	0.1725	12	907	0.113821138211382	0.11280487804878	0.122594255870974	0.112378286658153	0.798841123568982	0.70006145787046	BRCA	-
9732	DOCK4	SNV	0.1704	0.111	12	289	0.215625	0.259375	0.209986527324541	0.247588246748116	0.99390304708357	1	LUSC	-
9734	HDAC9	SNV	0.1845	0.1267	14	287	0.1	0.18125	0.0996055072271185	0.168630520271205	0.790203690668474	0.947305351185279	LUSC	-
9736	USP34	SNV	0.1633	0.0957	16	278	0.384099616858238	0.4272030651341	0.422993213254048	0.457274876090133	0.924706466985449	0.970753452963108	BLCA	-
9736	USP34	SNV	0.1617	0.0863	13	906	0.644308943089431	0.641260162601626	0.634995950435728	0.650433987371848	0.993516157351281	1	BRCA	-
9736	USP34	SNV	0.1281	0.0365	11	413	0.708217913204063	0.795013850415512	0.722382095910639	0.864378877255615	0.956579031114545	1	HNSC	-
9736	USP34	SNV	0.1567	0.0836	11	336	0.372448979591837	0.408163265306122	0.404204998283728	0.450495864851103	0.828288930909278	0.893841001688696	LIHC	-
9736	USP34	SNV	0.1514	0.0808	12	289	0.409375	0.436458333333333	0.452218205107044	0.473951673703302	0.99390304708357	1	LUSC	-
9737	GPRASP1	SNV	0.1171	0.0311	11	290	0.907291666666667	0.910416666666667	0.900070044037548	0.92715182194798	0.99390304708357	1	LUSC	-
9745	ZNF536	SNV	0.1365	0.0532	21	403	0.596491228070175	0.622345337026778	0.616170727369439	0.707068877271965	0.930674536130924	1	HNSC	-
9745	ZNF536	SNV	0.1297	0.0882	18	296	0.446464646464646	0.246464646464646	0.500826132233476	0.390575087942808	0.990938403160574	1	COAD	-
9745	ZNF536	SNV	0.2232	0.1929	26	296	0.0284403669724771	0.0513761467889908	0.0212839884190279	0.0460193145934593	0.121210510318532	0.24543634449845	LUAD	-
9745	ZNF536	SNV	0.2077	0.1551	14	905	0.161585365853659	0.149390243902439	0.178858658719059	0.172867983972175	0.86033278877522	0.738051821223021	BRCA	-
9745	ZNF536	SNV	0.1243	0.0444	22	279	0.836458333333333	0.790625	0.833147151400753	0.825920444412821	0.99390304708357	1	LUSC	-
9745	ZNF536	SNV	0.2699	0.3262	15	268	0.0178571428571429	0.0218253968253968	0.00902858931320592	0.0184180256471488	0.169080854410947	0.345362382590558	STAD	-
9752	PCDHA9	SNV	0.0985	0	11	303	0.833333333333333	0.657575757575758	0.833943632198644	1	0.990938403160574	1	COAD	-
9757	KMT2B	SNV	0.1379	0.06	13	334	0.642857142857143	0.635714285714286	0.675392383852826	0.690163712033173	0.939979178965833	0.988155818525036	LIHC	-
9757	KMT2B	SNV	0.2408	0.207	13	411	0.00923361034164358	0.0240073868882733	0.00417326396011841	0.016325103756468	0.0835438637271344	0.315618672625048	HNSC	-
9757	KMT2B	SNV	0.1892	0.1421	13	299	0.15260663507109	0.183886255924171	0.14198641458881	0.170751682898037	0.395092631899298	0.475135117629321	UCEC	-
9757	KMT2B	SNV	0.1579	0.0904	14	300	0.216161616161616	0.24040404040404	0.227875514859164	0.376055722160961	0.979356306162552	1	COAD	-
9758	FRMPD4	SNV	0.1344	0.0503	12	907	0.884146341463415	0.892276422764228	0.887731605625617	0.920519927449518	0.993516157351281	1	BRCA	-
9758	FRMPD4	SNV	0.1841	0.1296	13	309	0.167889908256881	0.214678899082569	0.182601767917313	0.21696225285102	0.454475511260868	0.520709406842448	LUAD	-
9817	KEAP1	SNV	0.2619	0.2596	23	278	0.00208333333333333	0.00520833333333333	0.000190653224766396	0.00324584745687454	0.0283596671840015	0.419083716759966	LUSC	TSG
9817	KEAP1	SNV	0.4746	0.4882	55	267	0	0	1.88841	5.20855e+07	6345.06	0.0017500731637793	LUAD	TSG
9817	KEAP1	SNV	0.1601	0.0893	13	411	0.275161588180979	0.304709141274238	0.318516527251931	0.369631395418167	0.897433955310078	1	HNSC	TSG
9817	KEAP1	SNV	0.1608	0.0908	16	331	0.314285714285714	0.341836734693878	0.349361107021642	0.385996999475225	0.808706266253802	0.846432573730186	LIHC	TSG
9839	ZEB2	SNV	0.1956	0.1449	13	906	0.267276422764228	0.199186991869919	0.272030626704791	0.219255019089749	0.898883809981049	0.787355593151756	BRCA	-
9839	ZEB2	SNV	0.0903	0	11	290	0.998958333333333	0.976041666666667	0.995172016021386	1	0.996655321886373	1	LUSC	-
9843	HEPH	SNV	0.17	0.1008	14	308	0.324770642201835	0.399082568807339	0.321892275150838	0.391930785927711	0.659486612504156	0.728185804103955	LUAD	-
9843	HEPH	SNV	0.1461	0.071	18	283	0.498958333333333	0.539583333333333	0.532498147786953	0.566586085409116	0.99390304708357	1	LUSC	-
9844	ELMO1	SNV	0.0783	0	15	299	0.972727272727273	0.657575757575758	0.95681861684685	1	0.990938403160574	1	COAD	-
9857	CEP350	SNV	0.1388	0.0561	11	908	0.859756097560976	0.869918699186992	0.856968552423176	0.887834011778381	0.993516157351281	1	BRCA	-
9857	CEP350	SNV	0.1153	0.0234	11	290	0.928125	0.953125	0.913530146088105	0.966586123735037	0.99390304708357	1	LUSC	-
9859	CEP170	SNV	0.181	0.1166	12	907	0.415650406504065	0.390243902439024	0.41627852831998	0.396194760765364	0.993516157351281	0.923644227551156	BRCA	-
9863	MAGI2	SNV	0.149	0.0718	11	413	0.400738688827331	0.43213296398892	0.451811577500936	0.521834421590172	0.897433955310078	1	HNSC	-
9881	TRANK1	SNV	0.182	0.1214	11	144	0.223214285714286	0.311507936507937	0.24524858022839	0.327235260054323	0.777508289368	0.885559152390111	SKCM	-
9882	TBC1D4	SNV	0.1462	0.066	12	907	0.809959349593496	0.811991869918699	0.79540598164721	0.819944096256294	0.993516157351281	1	BRCA	-
9931	HELZ	SNV	0.1896	0.1286	12	907	0.332317073170732	0.313008130081301	0.327546767002227	0.312385129611987	0.986523683843727	0.886159139413696	BRCA	-
9947	MAGEC1	SNV	0.1384	0.0618	21	280	0.640625	0.61875	0.649273404422592	0.658087917736553	0.99390304708357	1	LUSC	-
9947	MAGEC1	SNV	0.0893	0	20	294	0.927272727272727	0.657575757575758	0.902283661952763	1	0.990938403160574	1	COAD	-
9947	MAGEC1	SNV	0.1846	0.1616	17	266	0.25	0.232142857142857	0.27861863165993	0.239364823674214	0.626014022976057	0.587013734248668	STAD	-
9968	MED12	SNV	0.1491	0.077	12	235	0.559615384615385	0.566346153846154	0.59248628649348	0.591702435400554	0.865941495644317	0.864795867123886	CESC	TSG
9968	MED12	SNV	0.1786	0.1088	20	899	0.448170731707317	0.442073170731707	0.442575125437891	0.457007400945932	0.993516157351281	0.98081456734175	BRCA	TSG
9968	MED12	SNV	0.1341	0.0535	11	283	0.82183908045977	0.82183908045977	0.806360083582651	0.841404762092798	0.924706466985449	0.970753452963108	BLCA	TSG
9968	MED12	SNV	0.1611	0.0913	18	294	0.402843601895735	0.465402843601896	0.424222897630937	0.484440763667865	0.692054607950862	0.721028113366124	UCEC	TSG
9968	MED12	SNV	0.1629	0.0996	14	308	0.403669724770642	0.406422018348624	0.409028654146008	0.400852835467083	0.751637946840799	0.728185804103955	LUAD	TSG
10003	NAALAD2	SNV	0.1261	0.0343	11	290	0.8125	0.885416666666667	0.813213998909288	0.906232545755742	0.99390304708357	1	LUSC	-
10060	ABCC9	SNV	0.1335	0.053	12	282	0.826628352490421	0.826628352490421	0.812696394226469	0.845315662633849	0.924706466985449	0.970753452963108	BLCA	-
10060	ABCC9	SNV	0.1565	0.0835	14	905	0.710365853658537	0.66869918699187	0.692383088897104	0.675060471971368	0.993516157351281	1	BRCA	-
10060	ABCC9	SNV	0.1578	0.1712	12	289	0.333333333333333	0.0510416666666667	0.360417587561107	0.0502794525457257	0.99390304708357	0.865301082655587	LUSC	-
10060	ABCC9	SNV	0.1577	0.1034	15	268	0.509920634920635	0.493055555555556	0.533697790315416	0.50225868499702	0.785298177178398	0.739037779352758	STAD	-
10075	HUWE1	SNV	0.1364	0.0545	12	282	0.796934865900383	0.810344827586207	0.781076076075391	0.833469550360994	0.924706466985449	0.970753452963108	BLCA	-
10075	HUWE1	SNV	0.1857	0.1227	24	895	0.36890243902439	0.351626016260163	0.366589251892062	0.352022935522737	0.986523683843727	0.903842672288108	BRCA	-
10075	HUWE1	SNV	0.1881	0.1279	15	232	0.125961538461538	0.208653846153846	0.122195191697703	0.198782893069755	0.386951440376059	0.599381929894937	CESC	-
10075	HUWE1	SNV	0.2828	0.2649	29	395	0.00277008310249307	0.00461680517082179	0.000171145628492831	0.00270128830308387	0.007090318894703	0.122368250174597	HNSC	-
10075	HUWE1	SNV	0.175	0.1272	20	281	0.178125	0.180208333333333	0.167283097748052	0.166509082624594	0.90239922879382	0.947305351185279	LUSC	-
10075	HUWE1	SNV	0.132	0.0551	14	308	0.793577981651376	0.75045871559633	0.807495719784655	0.784683594118925	0.92523579023551	0.939283024033356	LUAD	-
10079	ATP9A	SNV	0.1468	0.0686	12	907	0.808943089430894	0.794715447154472	0.789910513814043	0.800010878906815	0.993516157351281	1	BRCA	-
10129	FRY	SNV	0.1334	0.0503	13	281	0.828544061302682	0.840996168582375	0.813741690947195	0.865741931779097	0.924706466985449	0.970753452963108	BLCA	-
10129	FRY	SNV	0.1312	0.0386	14	300	0.431313131313131	0.488888888888889	0.483927891742585	0.799301721715586	0.990938403160574	1	COAD	-
10129	FRY	SNV	0.1154	0.0234	14	410	0.860572483841182	0.905817174515235	0.85566290658668	0.953852600127035	0.960230467404352	1	HNSC	-
10129	FRY	SNV	0.1371	0.1174	13	288	0.657291666666667	0.228125	0.668370166885873	0.21240293941856	0.99390304708357	0.999965082276523	LUSC	-
10142	AKAP9	SNV	0.1494	0.0756	15	286	0.44375	0.48125	0.482236468988623	0.522238871639877	0.99390304708357	1	LUSC	-
10142	AKAP9	SNV	0.1984	0.144	22	897	0.232723577235772	0.204268292682927	0.248178212527921	0.223774747527341	0.89141246534885	0.787355593151756	BRCA	-
10142	AKAP9	SNV	0.1734	0.1086	20	404	0.173591874422899	0.204062788550323	0.191728605721014	0.240213187921715	0.792848973696727	0.962267872919948	HNSC	-
10142	AKAP9	SNV	0.1347	0.0511	19	275	0.814176245210728	0.834291187739464	0.79991448780165	0.859815419792559	0.924706466985449	0.970753452963108	BLCA	-
10178	TENM1	SNV	0.1337	0.0429	12	302	0.412121212121212	0.456565656565657	0.456125696937655	0.761625150381768	0.990938403160574	1	COAD	-
10178	TENM1	SNV	0.135	0.056	19	900	0.878048780487805	0.871951219512195	0.883802496182815	0.888445475102296	0.993516157351281	1	BRCA	-
10178	TENM1	SNV	0.2199	0.1953	11	236	0.0211538461538462	0.0278846153846154	0.0150671039003848	0.0284978336546124	0.119472463569036	0.304765137902733	CESC	-
10178	TENM1	SNV	0.1453	0.0678	17	407	0.463527239150508	0.475530932594645	0.49987643000445	0.560446553489808	0.903183246280321	1	HNSC	-
10178	TENM1	SNV	0.1539	0.0867	14	308	0.509174311926605	0.492660550458716	0.529655419738312	0.504136885122378	0.807860044608119	0.830465943985127	LUAD	-
10178	TENM1	SNV	0.1632	0.0942	27	274	0.270833333333333	0.339583333333333	0.290258841459637	0.361259389790581	0.99390304708357	1	LUSC	-
10178	TENM1	SNV	0.1946	0.1803	13	270	0.1875	0.19047619047619	0.206110832350069	0.183846546381354	0.537489954287259	0.504079812121598	STAD	-
10290	SPEG	SNV	0.1526	0.078	12	335	0.41530612244898	0.457142857142857	0.462009607606299	0.504352867362863	0.875018196224051	0.913682730729825	LIHC	-
10290	SPEG	SNV	0.143	0.0584	13	288	0.55	0.660416666666667	0.579942639962551	0.692153472498444	0.99390304708357	1	LUSC	-
10349	ABCA10	SNV	0.1335	0.0494	13	288	0.716666666666667	0.752083333333333	0.719490913084786	0.780123433698331	0.99390304708357	1	LUSC	-
10350	ABCA9	SNV	0.1785	0.1125	14	905	0.449186991869919	0.41869918699187	0.443682289122814	0.427593044655673	0.993516157351281	0.966731627553896	BRCA	-
10350	ABCA9	SNV	0.1172	0.0294	15	286	0.907291666666667	0.923958333333333	0.899284113569818	0.937224320086133	0.99390304708357	1	LUSC	-
10351	ABCA8	SNV	0.1275	0.0406	12	907	0.917682926829268	0.926829268292683	0.926895369764194	0.961745881782348	0.993516157351281	1	BRCA	-
10388	SYCP2	SNV	0.1495	0.0678	11	908	0.778455284552846	0.802845528455285	0.76433157695861	0.806223507843096	0.993516157351281	1	BRCA	-
10395	DLC1	SNV	0.0885	0	11	272	0.998015873015873	0.979166666666667	0.988533586187065	1	0.993355701241636	1	STAD	-
10395	DLC1	SNV	0.1505	0.0788	20	281	0.428125	0.45	0.465670080742403	0.492262536932306	0.99390304708357	1	LUSC	-
10499	NCOA2	SNV	0.121	0.0358	12	289	0.872916666666667	0.870833333333333	0.86641312317536	0.895595993863191	0.99390304708357	1	LUSC	oncogene
10565	ARFGEF1	SNV	0.164	0.1027	11	303	0.185858585858586	0.201010101010101	0.185180542192066	0.302247843243607	0.925902710960331	1	COAD	-
10599	SLCO1B1	SNV	0.1494	0.0798	14	287	0.44375	0.444791666666667	0.482236468988623	0.483064129855665	0.99390304708357	1	LUSC	-
10664	CTCF	SNV	0.1736	0.1057	13	411	0.171745152354571	0.218836565096953	0.190135382275498	0.257025876798105	0.792848973696727	0.962267872919948	HNSC	TSG
10664	CTCF	SNV	0.2439	0.2105	19	900	0.0396341463414634	0.0436991869918699	0.0367119266845005	0.0400358948521472	0.422743398185157	0.434675429823312	BRCA	TSG
10664	CTCF	SNV	0.3471	0.3419	41	271	0	0	5.27742e+07	0.000561040810430911	5.62925e+08	0.00598443531126305	UCEC	TSG
10690	FUT9	SNV	0.1598	0.0849	12	335	0.330612244897959	0.395918367346939	0.362414191280476	0.438430910389263	0.823668616546537	0.883933287075126	LIHC	-
10690	FUT9	SNV	0.1011	0	12	289	0.985416666666667	0.976041666666667	0.978983817690958	1	0.996655321886373	1	LUSC	-
10721	POLQ	SNV	0.1207	0.039	12	335	0.886734693877551	0.86530612244898	0.875193384489599	0.887358601201095	0.992490441287653	1	LIHC	oncogene, TSG
10721	POLQ	SNV	0.1705	0.103	13	411	0.192982456140351	0.23084025854109	0.215885771300406	0.273498860426592	0.795679467181342	0.991433369046398	HNSC	oncogene, TSG
10721	POLQ	SNV	0.1301	0.0524	17	284	0.759375	0.721875	0.764726316037807	0.751382061869971	0.99390304708357	1	LUSC	oncogene, TSG
10735	STAG2	SNV	0.2976	0.303	39	255	0.00191570881226054	0.00383141762452107	4.86716e+09	0.00104418523453816	0.00273778006239576	0.0587354194427714	BLCA	TSG
10735	STAG2	SNV	0.1433	0.0662	11	908	0.83130081300813	0.811991869918699	0.820937775608411	0.818437880813176	0.993516157351281	1	BRCA	TSG
10752	CHL1	SNV	0.1737	0.1121	11	311	0.281651376146789	0.314678899082569	0.280632306616936	0.314254050294817	0.602885857878412	0.664084030811689	LUAD	-
10777	ARPP21	SNV	0.1535	0.0814	11	311	0.51743119266055	0.534862385321101	0.535144050148002	0.549899674192106	0.807860044608119	0.839846775129762	LUAD	-
10846	PDE10A	SNV	0.2022	0.1707	16	306	0.0825688073394495	0.0871559633027523	0.0745558555042034	0.0817472237039566	0.27978275406494	0.341674809658725	LUAD	-
10846	PDE10A	SNV	0.1163	0.0238	12	289	0.917708333333333	0.951041666666667	0.906212477135896	0.964937216433301	0.99390304708357	1	LUSC	-
10847	SRCAP	SNV	0.176	0.121	14	280	0.247126436781609	0.259578544061303	0.269174666740358	0.26868347337931	0.924706466985449	0.904365761203707	BLCA	-
10847	SRCAP	SNV	0.1686	0.1044	11	303	0.165656565656566	0.196969696969697	0.15709645003955	0.293014554504495	0.870842675397917	1	COAD	-
10847	SRCAP	SNV	0.1618	0.0853	16	903	0.643292682926829	0.649390243902439	0.633869504448143	0.659245051531242	0.993516157351281	1	BRCA	-
10847	SRCAP	SNV	0.1349	0.0488	11	413	0.621421975992613	0.662049861495845	0.637046006343643	0.751008975275895	0.933047181008366	1	HNSC	-
10973	ASCC3	SNV	0.2302	0.2267	17	284	0.0104166666666667	0.009375	0.0036363611315494	0.00935328616547542	0.166433451790146	0.505927751677989	LUSC	-
10985	GCN1	SNV	0.1436	0.0691	11	283	0.701149425287356	0.689655172413793	0.69302353881035	0.704629369939544	0.924706466985449	0.970753452963108	BLCA	-
10985	GCN1	SNV	0.1689	0.1069	11	290	0.227083333333333	0.278125	0.225371306069146	0.272434292412294	0.99390304708357	1	LUSC	-
11006	LILRB4	SNV	0.1207	0.0326	11	290	0.875	0.901041666666667	0.869221283341975	0.917655952733046	0.99390304708357	1	LUSC	-
11078	TRIOBP	SNV	0.1719	0.1201	12	289	0.202083333333333	0.220833333333333	0.195320436973935	0.198826288962246	0.984878474571962	0.985847016104468	LUSC	-
11083	DIDO1	SNV	0.1523	0.0808	13	281	0.559386973180077	0.57183908045977	0.574737491327426	0.593424768426611	0.924706466985449	0.970753452963108	BLCA	-
11086	ADAM29	SNV	0.1069	0	11	413	0.94275161588181	0.915050784856879	0.918703652976308	1	0.968874166868871	1	HNSC	-
11096	ADAMTS5	SNV	0.2744	0.2993	12	271	0.0178571428571429	0.0317460317460317	0.00719494435529555	0.0288170621398437	0.149731027623686	0.345362382590558	STAD	-
11113	CIT	SNV	0.1508	0.0773	14	280	0.580459770114943	0.60536398467433	0.595629312927856	0.62673419924662	0.924706466985449	0.970753452963108	BLCA	-
11113	CIT	SNV	0.153	0.0793	14	905	0.75	0.710365853658537	0.729274839007548	0.71159426384226	0.993516157351281	1	BRCA	-
11122	PTPRT	SNV	0.1767	0.1225	14	141	0.273809523809524	0.30952380952381	0.298559277742307	0.320678360840436	0.777508289368	0.885559152390111	SKCM	TSG
11122	PTPRT	SNV	0.0750999999999999	0	16	298	0.983838383838384	0.657575757575758	0.967467608958821	1	0.990938403160574	1	COAD	TSG
11122	PTPRT	SNV	0.1485	0.0699	20	302	0.58348623853211	0.625688073394495	0.603654908281709	0.65311372774234	0.83468332996977	0.877784850085705	LUAD	TSG
11122	PTPRT	SNV	0.1417	0.0617	13	411	0.509695290858726	0.535549399815328	0.547437135106905	0.621096132699791	0.907816808437065	1	HNSC	TSG
11122	PTPRT	SNV	0.1265	0.0811	12	289	0.805208333333333	0.436458333333333	0.808619451288492	0.471235121848534	0.99390304708357	1	LUSC	TSG
11122	PTPRT	SNV	0.2243	0.2358	17	266	0.0803571428571429	0.0863095238095238	0.0709309909421214	0.0799022721104197	0.304201730116039	0.37848360704406	STAD	TSG
11141	IL1RAPL1	SNV	0.1745	0.1168	13	309	0.271559633027523	0.287155963302752	0.272132403822475	0.285398704817508	0.597624102512103	0.622688083238199	LUAD	-
11214	AKAP13	SNV	0.1087	0	12	289	0.966666666666667	0.976041666666667	0.952235032306911	1	0.994651264851267	1	LUSC	-
11214	AKAP13	SNV	0.2448	0.2606	11	272	0.0456349206349206	0.0575396825396825	0.0297307204964643	0.0540278052461322	0.246081092312574	0.359023480022685	STAD	-
11280	SCN11A	SNV	0.0999	0	13	288	0.991666666666667	0.976041666666667	0.981814158767331	1	0.996655321886373	1	LUSC	-
11280	SCN11A	SNV	0.098	0	11	303	0.841414141414141	0.657575757575758	0.838171837613543	1	0.990938403160574	1	COAD	-
11280	SCN11A	SNV	0.1722	0.1085	16	139	0.316468253968254	0.385912698412698	0.348508974860248	0.411000540924037	0.777508289368	0.885559152390111	SKCM	-
11280	SCN11A	SNV	0.236	0.2073	12	907	0.0558943089430894	0.0447154471544715	0.0539384661515194	0.0438544479946152	0.539384661515194	0.462908062165383	BRCA	-
22798	LAMB4	SNV	0.202	0.1746	12	310	0.0825688073394495	0.081651376146789	0.0753709003272889	0.0740521919184676	0.27978275406494	0.331753819794735	LUAD	-
22832	CEP162	SNV	0.1881	0.1247	11	908	0.347560975609756	0.342479674796748	0.342305684115521	0.33823868191077	0.986523683843727	0.892574299486754	BRCA	-
22832	CEP162	SNV	0.1616	0.0942	12	289	0.29375	0.339583333333333	0.310222950330569	0.361259389790581	0.99390304708357	1	LUSC	-
22844	FRMPD1	SNV	0.1342	0.0503	11	311	0.764220183486239	0.789908256880734	0.783794503557989	0.824279864768876	0.92523579023551	0.952337335607918	LUAD	-
22844	FRMPD1	SNV	0.1878	0.1463	11	290	0.084375	0.108333333333333	0.081955898166248	0.100896500954592	0.750344425368029	0.879691646621668	LUSC	-
22865	SLITRK3	SNV	0.1456	0.0713	24	277	0.508333333333333	0.534375	0.540153872640015	0.563655218501008	0.99390304708357	1	LUSC	-
22865	SLITRK3	SNV	0.1515	0.0803	15	307	0.536697247706422	0.543119266055046	0.56260946794734	0.559583652485719	0.813762429518946	0.841044293201116	LUAD	-
22866	CNKSR2	SNV	0.2143	0.195	11	290	0.0177083333333333	0.025	0.0132350997067254	0.0249073555529218	0.374994491690553	0.823326475221581	LUSC	-
22871	NLGN1	SNV	0.1355	0.055	11	336	0.678571428571429	0.693877551020408	0.708281456262417	0.741705737257605	0.953798105296022	0.988155818525036	LIHC	-
22871	NLGN1	SNV	0.1287	0.0445	14	287	0.777083333333333	0.789583333333333	0.782322521118576	0.825036141145583	0.99390304708357	1	LUSC	-
22941	SHANK2	SNV	0.1407	0.0637	11	283	0.739463601532567	0.739463601532567	0.72993685771897	0.754521260532048	0.924706466985449	0.970753452963108	BLCA	-
22981	NINL	SNV	0.1391	0.0573	11	283	0.763409961685824	0.794061302681992	0.749511494178847	0.810497933556769	0.924706466985449	0.970753452963108	BLCA	-
22986	SORCS3	SNV	0.133	0.0492	15	409	0.656509695290859	0.660203139427516	0.661521920324819	0.747056868216889	0.93486234971663	1	HNSC	-
22986	SORCS3	SNV	0.2006	0.1673	15	307	0.0880733944954128	0.0935779816513762	0.0812832272294588	0.0890359405895163	0.287485940516823	0.347861349279971	LUAD	-
22986	SORCS3	SNV	0.1348	0.0531	14	287	0.689583333333333	0.715625	0.701367393316271	0.744572758411836	0.99390304708357	1	LUSC	-
22989	MYH15	SNV	0.1326	0.0534	12	289	0.73125	0.713541666666667	0.731785081705842	0.741644278887522	0.99390304708357	1	LUSC	-
22997	IGSF9B	SNV	0.175	0.1265	12	302	0.132323232323232	0.138383838383838	0.123595723200388	0.192730115620513	0.815628349654035	1	COAD	-
22999	RIMS1	SNV	0.1802	0.1335	16	267	0.278769841269841	0.337301587301587	0.314984441350235	0.348387984389455	0.669329246816153	0.643705805705164	STAD	-
22999	RIMS1	SNV	0.1174	0.0265	18	283	0.907291666666667	0.941666666666667	0.8977001346821	0.952645195170675	0.99390304708357	1	LUSC	-
23001	WDFY3	SNV	0.1385	0.0561	17	305	0.713761467889908	0.738532110091743	0.73376712045057	0.776159798485106	0.91313241656071	0.939283024033356	LUAD	-
23001	WDFY3	SNV	0.13	0.0473	16	285	0.759375	0.764583333333333	0.766004347449142	0.799725386714689	0.99390304708357	1	LUSC	-
23001	WDFY3	SNV	0.0888	0	12	252	0.980430528375734	0.877690802348337	0.964389427383069	1	0.964389427383069	1	KIRP	-
23001	WDFY3	SNV	0.1663	0.0915	13	906	0.572154471544715	0.58739837398374	0.582618661991454	0.604534572898688	0.993516157351281	1	BRCA	-
23001	WDFY3	SNV	0.191	0.1459	11	301	0.139336492890995	0.167772511848341	0.130336442225993	0.15620953880944	0.388354817624552	0.454427749263827	UCEC	-
23007	PLCH1	SNV	0.1442	0.0682	20	281	0.529166666666667	0.567708333333333	0.561595103901094	0.594151654349854	0.99390304708357	1	LUSC	-
23013	SPEN	SNV	0.1758	0.1122	21	898	0.475609756097561	0.419715447154472	0.473872560129512	0.429941171201601	0.993516157351281	0.966731627553896	BRCA	TSG
23013	SPEN	SNV	0.1406	0.0585	15	409	0.53185595567867	0.566020313942752	0.562025538386308	0.653427208686431	0.907816808437065	1	HNSC	TSG
23013	SPEN	SNV	0.1218	0.0331	12	295	0.788461538461538	0.811965811965812	0.783560613028352	0.895298480375791	0.940818441683593	1	KIRC	TSG
23019	CNOT1	SNV	0.1544	0.0802	12	282	0.530651340996169	0.576628352490421	0.545379833531018	0.599119492779556	0.924706466985449	0.970753452963108	BLCA	-
23019	CNOT1	SNV	0.1296	0.0441	11	908	0.905487804878049	0.91869918699187	0.916137478265929	0.948858734470405	0.993516157351281	1	BRCA	-
23019	CNOT1	SNV	0.1744	0.1115	13	411	0.167128347183749	0.195752539242844	0.183855988257259	0.224292397454036	0.792848973696727	0.962267872919948	HNSC	-
23019	CNOT1	SNV	0.1187	0.0316	11	290	0.897916666666667	0.909375	0.887009278622157	0.924048808532173	0.99390304708357	1	LUSC	-
23020	SNRNP200	SNV	0.1235	0.0362	11	908	0.931910569105691	0.945121951219512	0.944686638564121	0.974817805472519	0.993516157351281	1	BRCA	-
23026	MYO16	SNV	0.1425	0.0601	14	287	0.555208333333333	0.636458333333333	0.587568986330764	0.675138213380222	0.99390304708357	1	LUSC	-
23026	MYO16	SNV	0.176	0.111	13	906	0.472560975609756	0.425813008130081	0.471618340319806	0.439399926192805	0.993516157351281	0.975629884979576	BRCA	-
23026	MYO16	SNV	0.1354	0.05	14	308	0.748623853211009	0.793577981651376	0.770303006757857	0.826671812869958	0.92523579023551	0.952337335607918	LUAD	-
23033	DOP1A	SNV	0.1576	0.0842	16	408	0.303785780240074	0.332409972299169	0.346682208529538	0.410774499292304	0.897433955310078	1	HNSC	-
23036	ZNF292	SNV	0.0985	0	11	290	0.992708333333333	0.976041666666667	0.984723534228692	1	0.996655321886373	1	LUSC	-
23036	ZNF292	SNV	0.137	0.0606	11	283	0.788314176245211	0.768199233716475	0.774230729156143	0.782164486901652	0.924706466985449	0.970753452963108	BLCA	-
23036	ZNF292	SNV	0.1201	0.0393	13	906	0.95020325203252	0.930894308943089	0.95718126246567	0.965965172846447	0.993516157351281	1	BRCA	-
23036	ZNF292	SNV	0.2035	0.1492	12	412	0.0600184672206833	0.0969529085872576	0.0439056609023926	0.0856645312322016	0.368193026232444	0.605919855057036	HNSC	-
23036	ZNF292	SNV	0.1186	0.0359	14	298	0.928909952606635	0.914691943127962	0.913280146152097	0.934433780612396	0.979538397979616	1	UCEC	-
23036	ZNF292	SNV	0.2626	0.2758	11	486	0.00294117647058824	0.00392156862745098	0.00142237164550373	0.00477653202829078	0.00391611395906106	0.0134611357160922	LGG	-
23037	PDZD2	SNV	0.1552	0.0777	14	905	0.725609756097561	0.726626016260163	0.706277002905542	0.725315742082005	0.993516157351281	1	BRCA	-
23037	PDZD2	SNV	0.157	0.077	11	413	0.310249307479224	0.388734995383195	0.353622606412693	0.473505134815184	0.897433955310078	1	HNSC	-
23037	PDZD2	SNV	0.14	0.0589	18	283	0.610416666666667	0.653125	0.625416216794011	0.687154710848861	0.99390304708357	1	LUSC	-
23040	MYT1L	SNV	0.131	0.0518	11	311	0.811009174311927	0.778899082568807	0.817804934871994	0.81216402219088	0.93146595971861	0.948031166051564	LUAD	-
23040	MYT1L	SNV	0.1222	0.0311	12	907	0.938008130081301	0.964430894308943	0.949738173251051	0.985876983072981	0.993516157351281	1	BRCA	-
23040	MYT1L	SNV	0.1465	0.0657	15	332	0.520408163265306	0.575510204081633	0.551103498295588	0.630428641032482	0.913681924597642	0.988155818525036	LIHC	-
23040	MYT1L	SNV	0.1273	0.0438	21	280	0.798958333333333	0.796875	0.799255349058023	0.831195551795666	0.99390304708357	1	LUSC	-
23043	TNIK	SNV	0.1365	0.0582	11	236	0.755769230769231	0.753846153846154	0.769571060909151	0.774705078416136	0.922506892862686	0.94194035756956	CESC	-
23043	TNIK	SNV	0.1605	0.1018	11	290	0.303125	0.3	0.32436392239427	0.305933900246361	0.99390304708357	1	LUSC	-
23046	KIF21B	SNV	0.2203	0.1753	12	412	0.0341643582640813	0.0572483841181902	0.0162271879276492	0.0414142893771193	0.247678131527277	0.529575317262432	HNSC	-
23049	SMG1	SNV	0.1493	0.073	11	283	0.60727969348659	0.64272030651341	0.616388723863871	0.667735119525114	0.924706466985449	0.970753452963108	BLCA	-
23049	SMG1	SNV	0.1502	0.0793	12	235	0.543269230769231	0.546153846153846	0.57588044655383	0.569163401641094	0.863820669830744	0.853745102461642	CESC	-
23049	SMG1	SNV	0.1878	0.1285	11	908	0.352642276422764	0.314024390243902	0.345296971404206	0.313030922077353	0.986523683843727	0.886159139413696	BRCA	-
23054	NCOA6	SNV	0.1643	0.0884	13	906	0.610772357723577	0.616869918699187	0.605510807322676	0.631898744598379	0.993516157351281	1	BRCA	-
23064	SETX	SNV	0.1434	0.0575	12	907	0.83130081300813	0.863821138211382	0.82008660638504	0.879105267730911	0.993516157351281	1	BRCA	-
23072	HECW1	SNV	0.1697	0.0966	17	902	0.535569105691057	0.542682926829268	0.543521983343359	0.559818513197165	0.993516157351281	1	BRCA	-
23072	HECW1	SNV	0.1677	0.1018	21	293	0.16969696969697	0.202020202020202	0.162319931019897	0.307229577656801	0.870842675397917	1	COAD	-
23072	HECW1	SNV	0.1524	0.0837	18	283	0.398958333333333	0.40625	0.437398296343934	0.448036722117503	0.99390304708357	1	LUSC	-
23072	HECW1	SNV	0.1079	0	12	310	0.979816513761468	0.980733944954128	0.968124767956431	1	0.982749009164232	1	LUAD	-
23072	HECW1	SNV	0.1641	0.1006	13	270	0.431547619047619	0.506944444444444	0.467434475648089	0.518424579318558	0.740703861411588	0.752080727743824	STAD	-
23077	MYCBP2	SNV	0.1436	0.063	12	335	0.562244897959184	0.606122448979592	0.593689219556633	0.658763322080352	0.939979178965833	0.988155818525036	LIHC	-
23077	MYCBP2	SNV	0.1494	0.0745	14	280	0.602490421455939	0.628352490421456	0.615010079449907	0.653447809184513	0.924706466985449	0.970753452963108	BLCA	-
23077	MYCBP2	SNV	0.1481	0.0684	24	895	0.789634146341463	0.795731707317073	0.777764514064668	0.801570395805494	0.993516157351281	1	BRCA	-
23077	MYCBP2	SNV	0.1869	0.1294	16	408	0.113573407202216	0.145891043397969	0.10435468726797	0.144180723422399	0.61760937362676	0.806138142299266	HNSC	-
23077	MYCBP2	SNV	0.243	0.2469	18	283	0.00416666666666667	0.00520833333333333	0.00116919126794164	0.0049054174960671	0.0772965338250305	0.419083716759966	LUSC	-
23086	EXPH5	SNV	0.1362	0.0579	11	283	0.798850574712644	0.78735632183908	0.7833355010792	0.805441349475468	0.924706466985449	0.970753452963108	BLCA	-
23090	ZNF423	SNV	0.097	0	14	300	0.857575757575758	0.657575757575758	0.846458509667913	1	0.990938403160574	1	COAD	-
23090	ZNF423	SNV	0.1378	0.0565	15	286	0.646875	0.675	0.658122748831811	0.711084783552417	0.99390304708357	1	LUSC	-
23091	ZC3H13	SNV	0.0846	0	11	303	0.955555555555556	0.657575757575758	0.929161214414807	1	0.990938403160574	1	COAD	-
23095	KIF1B	SNV	0.154	0.0799	12	907	0.739837398373984	0.703252032520325	0.71890590434629	0.706416675808989	0.993516157351281	1	BRCA	-
23095	KIF1B	SNV	0.1277	0.0416	12	289	0.791666666666667	0.81875	0.794487268567088	0.850059866369454	0.99390304708357	1	LUSC	-
23111	SPART	SNV	0.1929	0.1623	11	303	0.0777777777777778	0.0767676767676768	0.0593087321048537	0.0931147768966639	0.655517565369436	1	COAD	-
23112	TNRC6B	SNV	0.1125	0.0315	11	908	0.978658536585366	0.963414634146341	0.977458944024014	0.985157580382103	0.993516157351281	1	BRCA	-
23114	NFASC	SNV	0.1426	0.061	12	907	0.838414634146341	0.847560975609756	0.826835880930008	0.85596487376696	0.993516157351281	1	BRCA	-
23114	NFASC	SNV	0.1938	0.1443	12	302	0.0777777777777778	0.104040404040404	0.0570267468663003	0.135104619413945	0.655517565369436	1	COAD	-
23120	ATP10B	SNV	0.1166	0.0301	11	290	0.9125	0.916666666666667	0.903939225160187	0.9331672245482	0.99390304708357	1	LUSC	-
23120	ATP10B	SNV	0.173	0.1112	11	311	0.290825688073394	0.322018348623853	0.288195245613565	0.320012204340559	0.612870902064291	0.670430985990939	LUAD	-
23120	ATP10B	SNV	0.1274	0.0441	16	903	0.917682926829268	0.91869918699187	0.927382841141931	0.948858734470405	0.993516157351281	1	BRCA	-
23136	EPB41L3	SNV	0.1385	0.0617	26	275	0.636458333333333	0.619791666666667	0.647792969018663	0.659091225264962	0.99390304708357	1	LUSC	-
23136	EPB41L3	SNV	0.2187	0.2075	16	267	0.0992063492063492	0.125	0.0883430652265942	0.123222452785873	0.350028837071094	0.430234326676101	STAD	-
23152	CIC	SNV	0.5471	0.5154	106	391	0	0	236.032	9.46768e+08	2439	9.78327e+09	LGG	oncogene, TSG
23178	PASK	SNV	0.0974	0	11	290	0.994791666666667	0.976041666666667	0.986736536190765	1	0.996655321886373	1	LUSC	-
23194	FBXL7	SNV	0.1432	0.0565	11	303	0.334343434343434	0.385858585858586	0.356377372910483	0.640403857701863	0.990938403160574	1	COAD	-
23194	FBXL7	SNV	0.3028	0.3341	16	306	0	0	3.59446e+09	0.000752568732486904	0.0015096724433602	0.03160788676445	LUAD	-
23195	MDN1	SNV	0.1192	0.0276	15	299	0.571717171717172	0.586868686868687	0.621053490446903	0.888779103242927	0.990938403160574	1	COAD	-
23195	MDN1	SNV	0.188	0.1256	25	894	0.349593495934959	0.336382113821138	0.343301340876352	0.332151404407836	0.986523683843727	0.892574299486754	BRCA	-
23195	MDN1	SNV	0.1831	0.1402	14	410	0.120960295475531	0.119113573407202	0.124971604515445	0.108939774972983	0.677411827690644	0.694074504322789	HNSC	-
23195	MDN1	SNV	0.1924	0.1526	14	287	0.0729166666666667	0.0854166666666667	0.0616768584863022	0.0849542476890691	0.711162052470538	0.879691646621668	LUSC	-
23195	MDN1	SNV	0.1261	0.045	12	236	0.868367346938775	0.85	0.845538563776037	0.858103098953378	0.989067445723701	1	OV	-
23195	MDN1	SNV	0.1549	0.1583	20	274	0.516283524904215	0.112068965517241	0.53838668329959	0.105013183578162	0.924706466985449	0.584783053554059	BLCA	-
23195	MDN1	SNV	0.1625	0.1058	12	271	0.456349206349206	0.483134920634921	0.483823328122663	0.488632221977194	0.743788101442303	0.729407519763058	STAD	-
23213	SULF1	SNV	0.12	0.0296	11	413	0.816251154201293	0.842105263157895	0.812331001711272	0.916807591118778	0.957816715085094	1	HNSC	-
23215	PRRC2C	SNV	0.1204	0.0358	11	908	0.949186991869919	0.949186991869919	0.956170780882484	0.97583890178793	0.993516157351281	1	BRCA	-
23224	SYNE2	SNV	0.1742	0.115	18	276	0.261494252873563	0.296934865900383	0.288803212400195	0.307530131925075	0.924706466985449	0.966445453821931	BLCA	-
23224	SYNE2	SNV	0.1452	0.0682	12	235	0.624038461538462	0.65	0.650483948264414	0.678716264715558	0.912445661023505	0.94194035756956	CESC	-
23224	SYNE2	SNV	0.2191	0.1771	29	890	0.105691056910569	0.0985772357723577	0.114321436133284	0.0998032324617218	0.78985719510269	0.676994789059383	BRCA	-
23224	SYNE2	SNV	0.1188	0.0326	12	335	0.909183673469388	0.920408163265306	0.891073643710859	0.931235040617598	0.992490441287653	1	LIHC	-
23224	SYNE2	SNV	0.1352	0.0516	23	401	0.614958448753463	0.637119113573407	0.633148112807088	0.723150630674556	0.933047181008366	1	HNSC	-
23224	SYNE2	SNV	0.1736	0.1194	14	308	0.28256880733945	0.272477064220183	0.281705594306282	0.270308377020243	0.602885857878412	0.601480891912595	LUAD	-
23224	SYNE2	SNV	0.196	0.1766	14	269	0.180555555555556	0.199404761904762	0.197112010598712	0.193852976602226	0.527338625757594	0.518619651689073	STAD	-
23224	SYNE2	SNV	0.1271	0.042	19	282	0.802083333333333	0.817708333333333	0.801618024352156	0.846688464963179	0.99390304708357	1	LUSC	-
23224	SYNE2	SNV	0.1719	0.1207	11	237	0.146938775510204	0.154081632653061	0.147291990314194	0.153036215281949	0.572802184555201	0.535528582832993	OV	-
23228	PLCL2	SNV	0.2071	0.1533	12	907	0.166666666666667	0.159552845528455	0.182868334968982	0.180424906940661	0.868624591102666	0.738051821223021	BRCA	-
23230	VPS13A	SNV	0.1695	0.1014	12	412	0.200369344413666	0.23730378578024	0.224674513145216	0.283639524945408	0.814445110151408	1	HNSC	-
23230	VPS13A	SNV	0.2221	0.1958	13	288	0.0145833333333333	0.0239583333333333	0.0071435213908773	0.0243131762228138	0.26564970172325	0.823326475221581	LUSC	-
23232	TBC1D12	SNV	0.2251	0.1943	32	262	0.0229885057471264	0.0363984674329502	0.0188948509439609	0.0373769869039135	0.223754813810063	0.405895479898287	BLCA	-
23236	PLCB1	SNV	0.1224	0.0376	15	409	0.797783933518006	0.783010156971376	0.787351362152776	0.855116062794659	0.957816715085094	1	HNSC	-
23236	PLCB1	SNV	0.112	0.0218	13	309	0.960550458715596	0.968807339449541	0.9531669516713	0.981743688578989	0.982749009164232	1	LUAD	-
23236	PLCB1	SNV	0.197	0.1635	11	290	0.0510416666666667	0.0708333333333333	0.0457674252758219	0.0626523457867922	0.613223437171944	0.879691646621668	LUSC	-
23245	ASTN2	SNV	0.119	0.0292	14	308	0.924770642201835	0.946788990825688	0.916707527756621	0.956850455861751	0.974726991538686	0.998946500319801	LUAD	-
23245	ASTN2	SNV	0.18	0.1338	11	272	0.281746031746032	0.336309523809524	0.316698998584319	0.347048547381546	0.669329246816153	0.643705805705164	STAD	-
23247	KATNIP	SNV	0.1319	0.0438	11	413	0.662049861495845	0.713758079409049	0.675498628989369	0.799315881795958	0.938056652626536	1	HNSC	-
23253	ANKRD12	SNV	0.1357	0.0513	13	906	0.876016260162602	0.890243902439024	0.879112017031014	0.915298741645556	0.993516157351281	1	BRCA	-
23261	CAMTA1	SNV	0.1421	0.0657	11	290	0.564583333333333	0.582291666666667	0.59365932853564	0.619021851842017	0.99390304708357	1	LUSC	TSG
23266	ADGRL2	SNV	0.1897	0.1511	12	310	0.135779816513761	0.13394495412844	0.14112951056768	0.13232450389996	0.398483323955803	0.407899388168683	LUAD	-
23269	MGA	SNV	0.1398	0.0535	13	906	0.856707317073171	0.885162601626016	0.849353300311071	0.903196184576181	0.993516157351281	1	BRCA	-
23269	MGA	SNV	0.1544	0.0796	14	308	0.503669724770642	0.547706422018349	0.522800232069428	0.565774720276663	0.807860044608119	0.841044293201116	LUAD	-
23269	MGA	SNV	0.1324	0.0508	11	301	0.786729857819905	0.799052132701422	0.794191162280741	0.83735206592862	0.932821425005124	0.981500136443086	UCEC	-
23281	MTUS2	SNV	0.1707	0.111	11	144	0.334325396825397	0.37797619047619	0.36601977225867	0.393799701649078	0.777508289368	0.885559152390111	SKCM	-
23281	MTUS2	SNV	0.1307	0.0372	11	303	0.44040404040404	0.501010101010101	0.489544529703809	0.811341714910851	0.990938403160574	1	COAD	-
23284	ADGRL3	SNV	0.2232	0.2047	17	305	0.0284403669724771	0.0330275229357798	0.0212839884190279	0.0335469764300595	0.121210510318532	0.229125900775187	LUAD	-
23284	ADGRL3	SNV	0.1385	0.0554	11	283	0.765325670498084	0.807471264367816	0.756691045462226	0.826203148258271	0.924706466985449	0.970753452963108	BLCA	-
23284	ADGRL3	SNV	0.1299	0.0459	19	282	0.760416666666667	0.782291666666667	0.767279184265963	0.812509088227592	0.99390304708357	1	LUSC	-
23312	DMXL2	SNV	0.147	0.0727	14	280	0.64367816091954	0.648467432950192	0.64782637074441	0.670588130539045	0.924706466985449	0.970753452963108	BLCA	-
23312	DMXL2	SNV	0.1439	0.0587	12	907	0.829268292682927	0.856707317073171	0.815798867940592	0.871378799944125	0.993516157351281	1	BRCA	-
23314	SATB2	SNV	0.2604	0.2473	14	308	0.0018348623853211	0.0100917431192661	0.00142839427593428	0.0101887399442649	0.0228543084149485	0.1556098464215	LUAD	-
23334	SZT2	SNV	0.1391	0.0562	11	290	0.626041666666667	0.682291666666667	0.638879137339822	0.714062397753842	0.99390304708357	1	LUSC	-
23335	WDR7	SNV	0.2	0.1473	11	908	0.217479674796748	0.189024390243902	0.235160903786927	0.207547701144425	0.879434494464544	0.773216925832171	BRCA	-
23345	SYNE1	SNV	0.1592	0.1105	20	107	0.238336713995943	0.262677484787018	0.253166715097275	0.329278308215119	0.481016758684822	0.625628785608726	READ	-
23345	SYNE1	SNV	0.1183	0.0388	16	139	0.955357142857143	0.9375	0.934200296659835	0.930920324209579	0.952676071494191	0.947177986075001	SKCM	-
23345	SYNE1	SNV	0.2061	0.1565	42	252	0.0708812260536398	0.115900383141762	0.0619181682005266	0.110260954073386	0.431973398036713	0.584783053554059	BLCA	-
23345	SYNE1	SNV	0.2044	0.1529	40	879	0.184959349593496	0.163617886178862	0.201699207469805	0.182139917167526	0.878381498424716	0.738051821223021	BRCA	-
23345	SYNE1	SNV	0.1432	0.0616	18	229	0.645192307692308	0.713461538461538	0.679390367144589	0.742834811356862	0.920118083462517	0.94194035756956	CESC	-
23345	SYNE1	SNV	0.1292	0.0412	52	372	0.696214219759926	0.746999076638966	0.709060462762393	0.823385139164355	0.946489394420574	1	HNSC	-
23345	SYNE1	SNV	0.1023	0	61	253	0.793939393939394	0.657575757575758	0.800041309829079	1	0.990938403160574	1	COAD	-
23345	SYNE1	SNV	0.2287	0.224	27	123	0.0353535353535354	0.0606060606060606	0.0241007664688917	0.0634529259585067	0.101758791757543	0.258621158504974	ESCA	-
23345	SYNE1	SNV	0.1128	0	11	253	0.809197651663405	0.877690802348337	0.817254172094982	1	0.964389427383069	1	KIRP	-
23345	SYNE1	SNV	0.1	0	12	335	0.993877551020408	0.970408163265306	0.981495801090808	1	0.992490441287653	1	LIHC	-
23345	SYNE1	SNV	0.1632	0.0999	17	305	0.403669724770642	0.405504587155963	0.405166115737518	0.398610591448153	0.751637946840799	0.728185804103955	LUAD	-
23345	SYNE1	SNV	0.2447	0.2618	40	243	0.0456349206349206	0.0545634920634921	0.0298642102321085	0.0530014691536577	0.246081092312574	0.359023480022685	STAD	-
23345	SYNE1	SNV	0.1914	0.1626	13	235	0.0418367346938776	0.036734693877551	0.0346496543093562	0.0352872638112274	0.303184475206867	0.247010846678592	OV	-
23345	SYNE1	SNV	0.2145	0.1923	70	231	0.0177083333333333	0.0270833333333333	0.0130330311216326	0.0270155089212542	0.374994491690553	0.842623454030055	LUSC	-
23345	SYNE1	SNV	0.088	0	19	461	0.929787234042553	0.736170212765957	0.913144086631009	1	0.952846003441053	1	PRAD	-
23345	SYNE1	SNV	0.1925	0.1694	16	296	0.127014218009479	0.0909952606635071	0.121197512245844	0.0877885542373838	0.388354817624552	0.31213708173292	UCEC	-
23352	UBR4	SNV	0.1346	0.0571	13	234	0.784615384615385	0.761538461538461	0.792761292736452	0.784775200792494	0.922506892862686	0.94194035756956	CESC	-
23352	UBR4	SNV	0.1541	0.0836	16	278	0.53448275862069	0.545977011494253	0.549576375555606	0.566984442071862	0.924706466985449	0.970753452963108	BLCA	-
23352	UBR4	SNV	0.1544	0.0739	16	903	0.735772357723577	0.757113821138211	0.714718193986824	0.75729690093491	0.993516157351281	1	BRCA	-
23352	UBR4	SNV	0.1879	0.1401	16	306	0.142201834862385	0.171559633027523	0.153614192949105	0.171250813598184	0.411549252763516	0.460322186951918	LUAD	-
23405	DICER1	SNV	0.1429	0.063	12	300	0.655924170616114	0.699526066350711	0.668247805022158	0.735530146546072	0.838585480812119	0.905267872672089	UCEC	TSG
23414	ZFPM2	SNV	0.1681	0.1231	11	272	0.388888888888889	0.392857142857143	0.427216680698513	0.397228983888675	0.733388635199114	0.649437862548152	STAD	-
23414	ZFPM2	SNV	0.1532	0.0766	11	908	0.748983739837398	0.738821138211382	0.727212791303048	0.734668515870416	0.993516157351281	1	BRCA	-
23414	ZFPM2	SNV	0.1081	0	14	308	0.978899082568807	0.980733944954128	0.967492377111972	1	0.982749009164232	1	LUAD	-
23418	CRB1	SNV	0.161	0.1032	23	299	0.426605504587156	0.378899082568807	0.433793939335704	0.374466377117619	0.771189225485696	0.72728729891052	LUAD	-
23418	CRB1	SNV	0.1546	0.0898	21	280	0.364583333333333	0.3625	0.405352186763893	0.396211515960575	0.99390304708357	1	LUSC	-
23451	SF3B1	SNV	0.386	0.4084	17	62	0.003996003996004	0.015984015984016	0.000138640001380063	0.0264020116118044	0.000554560005520252	0.105608046447218	UVM	oncogene
23451	SF3B1	SNV	0.1691	0.1015	14	905	0.544715447154472	0.505081300813008	0.550424742143177	0.517625598840926	0.993516157351281	1	BRCA	oncogene
23451	SF3B1	SNV	0.2074	0.1746	16	278	0.0632183908045977	0.068007662835249	0.0574320075421102	0.0666356214812607	0.431973398036713	0.560476398191469	BLCA	oncogene
23469	PHF3	SNV	0.136	0.0571	12	907	0.875	0.865853658536585	0.8770667375191	0.881630973348825	0.993516157351281	1	BRCA	-
23469	PHF3	SNV	0.1377	0.0554	11	283	0.775862068965517	0.807471264367816	0.766119902831555	0.826203148258271	0.924706466985449	0.970753452963108	BLCA	-
23499	MACF1	SNV	0.2299	0.2051	29	265	0.0153256704980843	0.0239463601532567	0.0136079320061313	0.026911446674878	0.204118980091969	0.375270345603705	BLCA	-
23499	MACF1	SNV	0.151	0.0785	26	398	0.375807940904894	0.38134810710988	0.426402963159347	0.460012687194774	0.897433955310078	1	HNSC	-
23499	MACF1	SNV	0.1436	0.066	11	296	0.542735042735043	0.538461538461538	0.553681203808925	0.623516280269655	0.871822909543653	0.947713961327331	KIRC	-
23499	MACF1	SNV	0.1413	0.0659	21	280	0.583333333333333	0.582291666666667	0.605805078355247	0.617025409190914	0.99390304708357	1	LUSC	-
23499	MACF1	SNV	0.1791	0.1113	30	889	0.442073170731707	0.425813008130081	0.437052369630466	0.43702540029611	0.993516157351281	0.975629884979576	BRCA	-
23499	MACF1	SNV	0.1575	0.1533	11	253	0.308219178082192	0.111545988258317	0.318816741804716	0.10347773349334	0.910904976584903	0.317061900274846	KIRP	-
23499	MACF1	SNV	0.1295	0.0525	13	334	0.779591836734694	0.722448979591837	0.784403786968494	0.766808915175428	0.983811144647524	0.988155818525036	LIHC	-
23499	MACF1	SNV	0.1431	0.0644	15	307	0.657798165137615	0.670642201834862	0.675763106210716	0.702936131050717	0.873274360783634	0.909494219013429	LUAD	-
23499	MACF1	SNV	0.1488	0.0796	17	231	0.445918367346939	0.446938775510204	0.476275981174855	0.477575347018186	0.987941305072114	0.983243361508029	OV	-
23499	MACF1	SNV	0.1582	0.0955	17	295	0.442654028436019	0.434123222748815	0.462313165588554	0.450007749593842	0.692054607950862	0.706222827085858	UCEC	-
23499	MACF1	SNV	0.1276	0.0462	13	270	0.81547619047619	0.808531746031746	0.824919300260171	0.856260240501743	0.913221588390496	0.943259944082134	STAD	-
23503	ZFYVE26	SNV	0.2162	0.1835	11	283	0.0402298850574713	0.053639846743295	0.0337124751915267	0.0515011162238069	0.316054454920563	0.48282296459819	BLCA	-
23505	TMEM131	SNV	0.1313	0.0521	11	290	0.74375	0.727083333333333	0.749146572873195	0.754289574764155	0.99390304708357	1	LUSC	-
23522	KAT6B	SNV	0.1605	0.0854	12	907	0.660569105691057	0.648373983739837	0.648456146927803	0.658364601252095	0.993516157351281	1	BRCA	TSG
23544	SEZ6L	SNV	0.1815	0.1324	11	311	0.190825688073395	0.199082568807339	0.20453843985336	0.203894943508532	0.489503417825403	0.515103015179449	LUAD	-
23654	PLXNB2	SNV	0.145	0.0727	14	287	0.516666666666667	0.519791666666667	0.549344027741631	0.550044145605728	0.99390304708357	1	LUSC	-
23654	PLXNB2	SNV	0.1058	0	14	298	0.981042654028436	0.975355450236967	0.971422001055283	1	0.979538397979616	1	UCEC	-
23742	NPAP1	SNV	0.2742	0.3197	14	269	0.0178571428571429	0.0238095238095238	0.00726849648658668	0.0205367731135259	0.149731027623686	0.345362382590558	STAD	-
23742	NPAP1	SNV	0.2159	0.1748	16	408	0.0415512465373961	0.0581717451523546	0.021289352095063	0.0420105122920643	0.28406691040361	0.529575317262432	HNSC	-
23742	NPAP1	SNV	0.1514	0.078	11	290	0.409375	0.459375	0.452218205107044	0.499681139796046	0.99390304708357	1	LUSC	-
23742	NPAP1	SNV	0.1978	0.1492	36	286	0.0990825688073395	0.141284403669725	0.0942404550442804	0.138446330357163	0.304469162450752	0.41533899107149	LUAD	-
23742	NPAP1	SNV	0.1581	0.0934	11	303	0.215151515151515	0.232323232323232	0.226375303458843	0.356904267306852	0.979356306162552	1	COAD	-
23768	FLRT2	SNV	0.1546	0.0905	13	270	0.533730158730159	0.554563492063492	0.566212766881338	0.578922221754867	0.806113554419778	0.784591958430938	STAD	-
24137	KIF4A	SNV	0.1562	0.081	13	906	0.714430894308943	0.690040650406504	0.695608017772918	0.696884452986296	0.993516157351281	1	BRCA	-
25788	RAD54B	SNV	0.1772	0.1124	14	905	0.46239837398374	0.41869918699187	0.458150237663647	0.428375008890482	0.993516157351281	0.966731627553896	BRCA	-
25831	HECTD1	SNV	0.1486	0.0713	11	908	0.782520325203252	0.774390243902439	0.773008116016674	0.778566685126934	0.993516157351281	1	BRCA	-
25836	NIPBL	SNV	0.1364	0.0575	14	905	0.872967479674797	0.863821138211382	0.874307012702221	0.879105267730911	0.993516157351281	1	BRCA	-
25836	NIPBL	SNV	0.1394	0.0569	15	409	0.554016620498615	0.579870729455217	0.57793044228235	0.669641486431861	0.907816808437065	1	HNSC	-
25836	NIPBL	SNV	0.2582	0.2462	16	481	0.00392156862745098	0.00588235294117647	0.00183062850029855	0.00992761821975032	0.00405353453637536	0.0219825832008757	LGG	-
25878	MXRA5	SNV	0.2028	0.1567	19	900	0.199186991869919	0.147357723577236	0.213469062556151	0.166368450197516	0.878381498424716	0.738051821223021	BRCA	-
25878	MXRA5	SNV	0.1877	0.1307	16	298	0.0919191919191919	0.132323232323232	0.0740874305246046	0.177462212880853	0.707198200462135	1	COAD	-
25878	MXRA5	SNV	0.1595	0.0864	21	301	0.447706422018349	0.493577981651376	0.453675486205542	0.506683090824259	0.773781539924173	0.830465943985127	LUAD	-
25878	MXRA5	SNV	0.1184	0.0313	16	285	0.901041666666667	0.910416666666667	0.889537273712415	0.92591817074559	0.99390304708357	1	LUSC	-
25878	MXRA5	SNV	0.1734	0.1183	12	143	0.305555555555556	0.334325396825397	0.334798045063789	0.346216201846635	0.777508289368	0.885559152390111	SKCM	-
25909	AHCTF1	SNV	0.1964	0.1418	15	904	0.260162601626016	0.215447154471545	0.265077917327421	0.235123841493016	0.89141246534885	0.804928466372486	BRCA	-
25909	AHCTF1	SNV	0.1278	0.0389	12	289	0.790625	0.847916666666667	0.793286418217957	0.872075251945431	0.99390304708357	1	LUSC	-
25914	RTTN	SNV	0.1543	0.0846	13	288	0.367708333333333	0.397916666666667	0.409672113429449	0.440155441280659	0.99390304708357	1	LUSC	-
25925	ZNF521	SNV	0.1524	0.0787	20	302	0.529357798165138	0.553211009174312	0.550249466590524	0.573765020949322	0.810893950764983	0.841044293201116	LUAD	oncogene
25925	ZNF521	SNV	0.1873	0.1438	20	281	0.0885416666666667	0.113541666666667	0.0844546911036874	0.107928554963667	0.750344425368029	0.879691646621668	LUSC	oncogene
25942	SIN3A	SNV	0.1473	0.0699	11	301	0.592417061611374	0.648341232227488	0.609882265683268	0.673708033210787	0.813176354244357	0.846573100722663	UCEC	-
25981	DNAH1	SNV	0.1498	0.1252	11	908	0.776422764227642	0.33739837398374	0.761407243610358	0.334847948844905	0.993516157351281	0.892574299486754	BRCA	-
25981	DNAH1	SNV	0.2113	0.1775	11	336	0.0306122448979592	0.0469387755102041	0.0229496690272539	0.034199098646917	0.191247241893782	0.284992488724309	LIHC	-
26011	TENM4	SNV	0.088	0	13	288	0.998958333333333	0.976041666666667	0.996655321886373	1	0.996655321886373	1	LUSC	-
26011	TENM4	SNV	0.2589	0.3035	15	268	0.0307539682539683	0.0307539682539683	0.0154673043418511	0.0268861365972449	0.199141543401333	0.345362382590558	STAD	-
26033	ATRNL1	SNV	0.1299	0.044	14	410	0.688827331486611	0.710987996306556	0.700471208554049	0.7974303070349	0.946489394420574	1	HNSC	-
26033	ATRNL1	SNV	0.0952	0	11	311	0.998165137614679	0.980733944954128	0.99256021189169	1	0.99256021189169	1	LUAD	-
26033	ATRNL1	SNV	0.1562	0.0856	15	286	0.351041666666667	0.394791666666667	0.382610958599203	0.431491413729661	0.99390304708357	1	LUSC	-
26040	SETBP1	SNV	0.2756	0.2763	16	306	0.000917431192660551	0.0018348623853211	0.000407497372958504	0.00436311362855191	0.0104676463079357	0.100291467193665	LUAD	oncogene
26047	CNTNAP2	SNV	0.1486	0.0757	12	143	0.624007936507937	0.648809523809524	0.649282563852245	0.668287762632847	0.84818162966603	0.901884343983249	SKCM	-
26047	CNTNAP2	SNV	0.1633	0.0959	11	413	0.249307479224377	0.269621421975993	0.284351143984284	0.320681269117165	0.897433955310078	1	HNSC	-
26047	CNTNAP2	SNV	0.1982	0.1583	27	295	0.0981651376146789	0.114678899082569	0.0922937831038886	0.111211860735498	0.301074865270937	0.366344953011051	LUAD	-
26047	CNTNAP2	SNV	0.1103	0	11	303	0.678787878787879	0.657575757575758	0.719824200064283	1	0.990938403160574	1	COAD	-
26047	CNTNAP2	SNV	0.1305	0.0522	15	268	0.79265873015873	0.779761904761905	0.801461403188721	0.820959945032368	0.909971556667596	0.93954304820371	STAD	-
26047	CNTNAP2	SNV	0.1533	0.0811	23	278	0.389583333333333	0.436458333333333	0.424189243608692	0.471235121848534	0.99390304708357	1	LUSC	-
26047	CNTNAP2	SNV	0.1413	0.0616	11	283	0.732758620689655	0.761494252873563	0.722443900430453	0.77334533684963	0.924706466985449	0.970753452963108	BLCA	-
26050	SLITRK5	SNV	0.1629	0.0993	13	270	0.446428571428571	0.515873015873016	0.479712402994441	0.526025048052369	0.74301319561545	0.753347907596181	STAD	-
26057	ANKRD17	SNV	0.1765	0.1122	11	908	0.46849593495935	0.419715447154472	0.465994375825034	0.429941171201601	0.993516157351281	0.966731627553896	BRCA	-
26057	ANKRD17	SNV	0.1247	0.0406	12	412	0.764542936288089	0.753462603878116	0.762026044389214	0.828811921777324	0.957816715085094	1	HNSC	-
26057	ANKRD17	SNV	0.1684	0.104	11	290	0.233333333333333	0.288541666666667	0.230658689806737	0.291127058071302	0.99390304708357	1	LUSC	-
26074	CFAP61	SNV	0.2207	0.1779	11	908	0.100609756097561	0.0975609756097561	0.10694133551835	0.0977457634321147	0.774935418086063	0.676994789059383	BRCA	-
26074	CFAP61	SNV	0.1336	0.0507	13	288	0.716666666666667	0.739583333333333	0.7181117343514	0.767764406608436	0.99390304708357	1	LUSC	-
26137	ZBTB20	SNV	0.2031	0.1584	15	482	0.0509803921568627	0.0784313725490196	0.032329967924254	0.0788935579708243	0.0556793892028818	0.135872238727531	LGG	-
26154	ABCA12	SNV	0.2533	0.2991	18	265	0.0337301587301587	0.0317460317460317	0.0201528219898302	0.0289122439761699	0.207574066495251	0.345362382590558	STAD	-
26154	ABCA12	SNV	0.1778	0.1104	11	413	0.148661126500462	0.199445983379501	0.158821943008839	0.230227764641847	0.755055138894481	0.962267872919948	HNSC	-
26154	ABCA12	SNV	0.162	0.0959	13	334	0.303061224489796	0.312244897959184	0.33399983963143	0.343954893253615	0.808706266253802	0.826814647244267	LIHC	-
26154	ABCA12	SNV	0.1628	0.0833	14	905	0.629065040650406	0.66869918699187	0.622568893858992	0.676813229337599	0.993516157351281	1	BRCA	-
26154	ABCA12	SNV	0.1557	0.0853	12	235	0.466346153846154	0.491346153846154	0.49263489028863	0.511531792319663	0.758924020174376	0.823401204751497	CESC	-
26154	ABCA12	SNV	0.1833	0.1187	11	303	0.105050505050505	0.151515151515152	0.088921412834184	0.224132916032689	0.73799126894636	1	COAD	-
26188	OR1C1	SNV	0.1225	0.0315	15	286	0.854166666666667	0.910416666666667	0.851828661234142	0.924674439204943	0.99390304708357	1	LUSC	-
26230	TIAM2	SNV	0.1407	0.0632	14	287	0.594791666666667	0.608333333333333	0.614877980001966	0.644044406517398	0.99390304708357	1	LUSC	-
26246	OR2L2	SNV	0.1429	0.0614	11	311	0.659633027522936	0.695412844036697	0.678363422567525	0.729807643762717	0.873274360783634	0.921862286858169	LUAD	-
26278	SACS	SNV	0.2179	0.1792	14	308	0.0412844036697248	0.0678899082568807	0.029801680931083	0.0658237315035522	0.154051766043752	0.312306677527491	LUAD	-
26278	SACS	SNV	0.1414	0.0752	11	116	0.379310344827586	0.397565922920892	0.409523231352573	0.522098963248909	0.673700474113247	0.901807300157207	READ	-
26278	SACS	SNV	0.1328	0.0555	13	411	0.656509695290859	0.599261311172669	0.664074634626296	0.68382616229644	0.93486234971663	1	HNSC	-
26278	SACS	SNV	0.158	0.0959	12	138	0.447474747474747	0.519191919191919	0.475266312388321	0.52446671002806	0.622762754164007	0.664324499368875	ESCA	-
26278	SACS	SNV	0.1563	0.0899	20	281	0.35	0.3625	0.381207198566854	0.395393954816273	0.99390304708357	1	LUSC	-
26278	SACS	SNV	0.1751	0.1287	22	261	0.323412698412698	0.361111111111111	0.360280216977714	0.370348536480373	0.679561098495204	0.643705805705164	STAD	-
26278	SACS	SNV	0.1376	0.0519	16	278	0.778735632183908	0.832375478927203	0.767286667760166	0.853781564370723	0.924706466985449	0.970753452963108	BLCA	-
26278	SACS	SNV	0.097	0	16	298	0.857575757575758	0.657575757575758	0.846458509667913	1	0.990938403160574	1	COAD	-
26960	NBEA	SNV	0.2944	0.3243	26	257	0.00892857142857143	0.0228174603174603	0.00250915433987983	0.019014539314573	0.0738408277164635	0.345362382590558	STAD	-
26960	NBEA	SNV	0.1145	0.0529	15	299	0.628282828282828	0.405050505050505	0.674074332690642	0.672337605795208	0.990938403160574	1	COAD	-
26960	NBEA	SNV	0.1077	0	11	413	0.938134810710988	0.915050784856879	0.913728786468311	1	0.968874166868871	1	HNSC	-
26960	NBEA	SNV	0.1301	0.0434	13	309	0.822935779816514	0.853211009174312	0.826825652155469	0.876237781517016	0.938558848392694	0.959009428631001	LUAD	-
26960	NBEA	SNV	0.1402	0.0553	17	330	0.603061224489796	0.687755102040816	0.642911365079252	0.738657274296282	0.939979178965833	0.988155818525036	LIHC	-
27136	MORC1	SNV	0.1873	0.1286	11	908	0.356707317073171	0.313008130081301	0.350311010407447	0.312385129611987	0.986523683843727	0.886159139413696	BRCA	-
27136	MORC1	SNV	0.1864	0.1462	20	281	0.0916666666666667	0.108333333333333	0.0891074784886126	0.101169765499822	0.755521553743495	0.879691646621668	LUSC	-
27151	CPAMD8	SNV	0.1462	0.0705	11	413	0.446906740535549	0.441366574330563	0.488083463274319	0.534259998494469	0.903183246280321	1	HNSC	-
27164	SALL3	SNV	0.151	0.0772	15	286	0.417708333333333	0.466666666666667	0.458184381817244	0.507151213253862	0.99390304708357	1	LUSC	-
27253	PCDH17	SNV	0.1394	0.0564	20	294	0.364646464646465	0.386868686868687	0.394972815272364	0.641285916590442	0.990938403160574	1	COAD	-
27253	PCDH17	SNV	0.1531	0.0825	13	309	0.523853211009174	0.530275229357798	0.540635550455326	0.540274414341135	0.807860044608119	0.839846775129762	LUAD	-
27253	PCDH17	SNV	0.1569	0.1212	15	268	0.515873015873016	0.398809523809524	0.542077851731226	0.406656018877593	0.791971896855549	0.659615274714836	STAD	-
27255	CNTN6	SNV	0.1441	0.0816	13	270	0.653769841269841	0.594246031746032	0.674929089327214	0.634541003809476	0.863573865847243	0.821647986723585	STAD	-
27255	CNTN6	SNV	0.104	0	11	413	0.956602031394275	0.915050784856879	0.93511257875095	1	0.968874166868871	1	HNSC	-
27255	CNTN6	SNV	0.1197	0.0365	12	289	0.8875	0.8625	0.87831840358076	0.890461134157285	0.99390304708357	1	LUSC	-
27255	CNTN6	SNV	0.0928	0	12	302	0.904040404040404	0.657575757575758	0.878699964538971	1	0.990938403160574	1	COAD	-
27328	PCDH11X	SNV	0.1197	0.0328	26	398	0.818097876269621	0.822714681440443	0.815343365212463	0.893800998529299	0.957816715085094	1	HNSC	-
27328	PCDH11X	SNV	0.1858	0.1313	20	302	0.155963302752294	0.207339449541284	0.169186584497067	0.20895013795784	0.430656760537988	0.519845395198221	LUAD	-
27328	PCDH11X	SNV	0.1425	0.0654	33	268	0.555208333333333	0.585416666666667	0.587568986330764	0.622018338040571	0.99390304708357	1	LUSC	-
27328	PCDH11X	SNV	0.1758	0.1293	15	268	0.316468253968254	0.35515873015873	0.353875470023636	0.367548914538886	0.679561098495204	0.643705805705164	STAD	-
27328	PCDH11X	SNV	0.1527	0.0823	12	282	0.556513409961686	0.556513409961686	0.569151587559364	0.579229340559635	0.924706466985449	0.970753452963108	BLCA	-
27328	PCDH11X	SNV	0.1714	0.1017	11	908	0.517276422764228	0.503048780487805	0.523988257190885	0.515925512968334	0.993516157351281	1	BRCA	-
27328	PCDH11X	SNV	0.1365	0.0551	20	294	0.394949494949495	0.38989898989899	0.425649067810045	0.652781196639759	0.990938403160574	1	COAD	-
27340	UTP20	SNV	0.1586	0.1539	12	907	0.689024390243902	0.155487804878049	0.669521657171829	0.177876828538576	0.993516157351281	0.738051821223021	BRCA	-
27340	UTP20	SNV	0.1855	0.144	17	284	0.096875	0.1125	0.0939640251714599	0.107350410156097	0.755521553743495	0.879691646621668	LUSC	-
27445	PCLO	SNV	0.1511	0.0755	34	313	0.437755102040816	0.476530612244898	0.483689549706297	0.529269600256716	0.877207254281811	0.931812676508303	LIHC	-
27445	PCLO	SNV	0.1682	0.1021	33	289	0.347706422018349	0.386238532110092	0.343061459370501	0.382407550157588	0.690231439212504	0.728185804103955	LUAD	-
27445	PCLO	SNV	0.2618	0.2921	30	253	0.0287698412698413	0.0367063492063492	0.0134522969633636	0.0324394516470252	0.184744878296859	0.345362382590558	STAD	-
27445	PCLO	SNV	0.1027	0	26	288	0.78989898989899	0.657575757575758	0.796299155219325	1	0.990938403160574	1	COAD	-
27445	PCLO	SNV	0.1616	0.0952	19	275	0.412835249042146	0.431992337164751	0.445813396113819	0.461611112830033	0.924706466985449	0.970753452963108	BLCA	-
27445	PCLO	SNV	0.1808	0.1166	23	896	0.41869918699187	0.390243902439024	0.418448491501164	0.396194760765364	0.993516157351281	0.923644227551156	BRCA	-
27445	PCLO	SNV	0.17	0.1068	11	236	0.282692307692308	0.333653846153846	0.293960983261308	0.329358043152353	0.726218137579898	0.782225352486837	CESC	-
27445	PCLO	SNV	0.1839	0.1352	21	129	0.207070707070707	0.309090909090909	0.20660770236677	0.299506611009795	0.373861556663678	0.522978381536571	ESCA	-
27445	PCLO	SNV	0.1447	0.0585	43	381	0.470914127423823	0.566020313942752	0.507766215901106	0.653427208686431	0.903183246280321	1	HNSC	-
27445	PCLO	SNV	0.1681	0.1028	12	485	0.15	0.165686274509804	0.141063155525702	0.258196548550991	0.182206575887364	0.333503875211696	LGG	-
27445	PCLO	SNV	0.1691	0.0953	30	125	0.353174603174603	0.471230158730159	0.385125472062399	0.508725470521979	0.777508289368	0.885559152390111	SKCM	-
27445	PCLO	SNV	0.1315	0.0503	39	262	0.742708333333333	0.740625	0.746507418204845	0.771583859702904	0.99390304708357	1	LUSC	-
27445	PCLO	SNV	0.1048	0	12	236	0.987755102040816	0.983673469387755	0.984415965048065	1	0.989067445723701	1	OV	-
29028	ATAD2	SNV	0.1048	0	12	282	0.986590038314176	0.978927203065134	0.982054312362096	1	0.987434163761535	1	BLCA	-
29072	SETD2	SNV	0.3668	0.3815	15	249	0	0	9.54842e+07	0.000293448963688617	1.90968e+09	0.00586897927377233	KIRP	TSG
29072	SETD2	SNV	0.227	0.2015	18	304	0.0256880733944954	0.0348623853211009	0.0165875154642183	0.0365742873753167	0.115482289132576	0.23186718034163	LUAD	TSG
29072	SETD2	SNV	0.1754	0.1157	11	336	0.188775510204082	0.207142857142857	0.188656317187645	0.211146670867046	0.683375069270832	0.766218762626086	LIHC	TSG
29072	SETD2	SNV	0.2854	0.2809	36	271	0.00213675213675214	0.0128205128205128	0.00133834457236069	0.0059539127894791	0.00981452686397841	0.0436620271228467	KIRC	TSG
29117	BRD7	SNV	0.1658	0.096	11	336	0.255102040816327	0.312244897959184	0.287713581050644	0.343162227587298	0.781830383289792	0.826814647244267	LIHC	-
29119	CTNNA3	SNV	0.1454	0.066	17	284	0.511458333333333	0.58125	0.543217070100001	0.61602756999282	0.99390304708357	1	LUSC	-
29119	CTNNA3	SNV	0.2044	0.2181	11	272	0.141865079365079	0.112103174603175	0.148972159805455	0.104959144604141	0.464973710907935	0.403427455326787	STAD	-
29951	PDZRN4	SNV	0.1445	0.0709	13	288	0.521875	0.540625	0.557001907053562	0.567564100055087	0.99390304708357	1	LUSC	-
29951	PDZRN4	SNV	0.1777	0.1375	11	272	0.300595238095238	0.319444444444444	0.336785812922222	0.330847970083225	0.679561098495204	0.643705805705164	STAD	-
29953	TRHDE	SNV	0.1661	0.0991	11	413	0.219759926131117	0.250230840258541	0.256306340267919	0.298716328014435	0.893431241677987	1	HNSC	-
29953	TRHDE	SNV	0.1703	0.1075	15	286	0.21875	0.276041666666667	0.210989842412993	0.268683231014432	0.99390304708357	1	LUSC	-
29994	BAZ2B	SNV	0.1775	0.1104	14	905	0.457317073170732	0.433943089430894	0.454799575672706	0.444168342372281	0.993516157351281	0.975629884979576	BRCA	-
50507	NOX4	SNV	0.1289	0.069	13	288	0.772916666666667	0.5625	0.779848495832085	0.58623996548279	0.99390304708357	1	LUSC	-
50618	ITSN2	SNV	0.1655	0.0985	11	413	0.227146814404432	0.25207756232687	0.262166309577704	0.302746900578903	0.893431241677987	1	HNSC	-
50939	IMPG2	SNV	0.1377	0.0556	12	289	0.648958333333333	0.689583333333333	0.659591886080974	0.720006209685537	0.99390304708357	1	LUSC	-
50940	PDE11A	SNV	0.1361	0.0516	11	290	0.671875	0.73125	0.682851482492365	0.759120224844027	0.99390304708357	1	LUSC	-
50944	SHANK1	SNV	0.1026	0	12	907	0.989837398373984	0.978658536585366	0.991710153366713	1	0.994326802847892	1	BRCA	-
51059	FAM135B	SNV	0.1515	0.0914	13	270	0.574404761904762	0.550595238095238	0.598715406923427	0.573405217570989	0.806113554419778	0.782261422646515	STAD	-
51059	FAM135B	SNV	0.1235	0.0375	12	143	0.924603174603175	0.944444444444444	0.90353344944121	0.937101624521012	0.933320266455756	0.947177986075001	SKCM	-
51059	FAM135B	SNV	0.1972	0.1564	57	244	0.05	0.08125	0.0451634874310918	0.0764716193819353	0.613223437171944	0.879691646621668	LUSC	-
51059	FAM135B	SNV	0.1183	0.0325	11	283	0.937739463601533	0.944444444444444	0.933693291898216	0.964639112407129	0.963674269161003	0.995613762805523	BLCA	-
51059	FAM135B	SNV	0.1459	0.0672	12	907	0.810975609756098	0.805894308943089	0.798126973875906	0.810837579070464	0.993516157351281	1	BRCA	-
51059	FAM135B	SNV	0.1647	0.0904	29	395	0.231763619575254	0.300092336103416	0.270107339539428	0.361133152177504	0.893431241677987	1	HNSC	-
51059	FAM135B	SNV	0.1579	0.085	19	303	0.460550458715596	0.504587155963303	0.475148883490793	0.518639401074982	0.790346657687655	0.831196749103142	LUAD	-
51196	PLCE1	SNV	0.1598	0.0861	11	908	0.669715447154472	0.641260162601626	0.656254858813362	0.652197277067898	0.993516157351281	1	BRCA	-
51199	NIN	SNV	0.1344	0.0569	12	282	0.816091954022989	0.796934865900383	0.803150827200514	0.813843808189624	0.924706466985449	0.970753452963108	BLCA	-
51199	NIN	SNV	0.1593	0.0835	11	908	0.681910569105691	0.66869918699187	0.661799089792342	0.675060471971368	0.993516157351281	1	BRCA	-
51199	NIN	SNV	0.1427	0.0691	11	413	0.493998153277932	0.45983379501385	0.534184593061403	0.547777517676328	0.905927087647993	1	HNSC	-
51284	TLR7	SNV	0.1309	0.048	11	908	0.900406504065041	0.900406504065041	0.908972949955312	0.931849781307261	0.993516157351281	1	BRCA	-
51289	RXFP3	SNV	0.1748	0.147	11	272	0.326388888888889	0.284722222222222	0.363042509898091	0.291928418207473	0.679561098495204	0.63737565277943	STAD	-
51366	UBR5	SNV	0.151	0.0807	11	283	0.576628352490421	0.57183908045977	0.592850083954018	0.594373298429241	0.924706466985449	0.970753452963108	BLCA	oncogene
51366	UBR5	SNV	0.1671	0.0954	16	903	0.568089430894309	0.548780487804878	0.573430318530569	0.57028394075128	0.993516157351281	1	BRCA	oncogene
51366	UBR5	SNV	0.1264	0.0377	12	412	0.736842105263158	0.782086795937211	0.742510546512974	0.854263240773194	0.957816715085094	1	HNSC	oncogene
51594	NBAS	SNV	0.1048	0	12	310	0.988990825688073	0.980733944954128	0.976774659634755	1	0.984229856528404	1	LUAD	-
51594	NBAS	SNV	0.1164	0.0235	16	285	0.917708333333333	0.953125	0.905458739437956	0.966178075319428	0.99390304708357	1	LUSC	-
51735	RAPGEF6	SNV	0.1353	0.0517	12	907	0.878048780487805	0.889227642276423	0.881806329369368	0.913160866991972	0.993516157351281	1	BRCA	-
51742	ARID4B	SNV	0.2043	0.1638	12	907	0.186991869918699	0.132113821138211	0.202421483952711	0.139902281146451	0.878381498424716	0.720197872259899	BRCA	-
51755	CDK12	SNV	0.167	0.109	11	236	0.326923076923077	0.311538461538462	0.331946704486206	0.313426314026168	0.726218137579898	0.776752169543113	CESC	TSG
51755	CDK12	SNV	0.1189	0.033	12	282	0.935823754789272	0.944444444444444	0.930372063016789	0.962802216559249	0.963674269161003	0.995613762805523	BLCA	TSG
51755	CDK12	SNV	0.2291	0.2103	14	234	0.00204081632653061	0.00714285714285714	0.000766847369727412	0.00525420473236953	0.0134198289702297	0.0612990552109779	OV	TSG
53353	LRP1B	SNV	0.1653	0.1021	21	226	0.345192307692308	0.365384615384615	0.354511268413231	0.365195891764511	0.726218137579898	0.792793897002384	CESC	TSG
53353	LRP1B	SNV	0.1819	0.1221	19	900	0.404471544715447	0.355691056910569	0.406565718971198	0.356226709784025	0.993516157351281	0.90849764911362	BRCA	TSG
53353	LRP1B	SNV	0.0924	0	19	461	0.902127659574468	0.736170212765957	0.885546957022375	1	0.952846003441053	1	PRAD	TSG
53353	LRP1B	SNV	0.1557	0.0794	50	374	0.32409972299169	0.374884579870729	0.368887092900189	0.452020725270096	0.897433955310078	1	HNSC	TSG
53353	LRP1B	SNV	0.1753	0.1262	12	236	0.123469387755102	0.126530612244898	0.117798930869356	0.128071380649332	0.515370322553432	0.535528582832993	OV	TSG
53353	LRP1B	SNV	0.2068	0.1605	56	266	0.0642201834862385	0.107339449541284	0.0577273642632394	0.105381081658996	0.253132224345035	0.361185311828739	LUAD	TSG
53353	LRP1B	SNV	0.1057	0	33	281	0.744444444444444	0.657575757575758	0.767267010482017	1	0.990938403160574	1	COAD	TSG
53353	LRP1B	SNV	0.2008	0.188	21	129	0.096969696969697	0.126262626262626	0.101254449156534	0.12333578562665	0.239072814647604	0.292922490863293	ESCA	TSG
53353	LRP1B	SNV	0.1558	0.0801	29	318	0.383673469387755	0.439795918367347	0.4166747406559	0.483817588989244	0.829501331642544	0.902644755576948	LIHC	TSG
53353	LRP1B	SNV	0.1661	0.0926	75	226	0.245833333333333	0.347916666666667	0.255994912293078	0.373725609374386	0.99390304708357	1	LUSC	TSG
53353	LRP1B	SNV	0.1453	0.069	19	275	0.672413793103448	0.689655172413793	0.670648012782647	0.705568236486957	0.924706466985449	0.970753452963108	BLCA	TSG
53353	LRP1B	SNV	0.2988	0.3698	58	225	0.00694444444444444	0.00793650793650794	0.00197187329736169	0.00877941715995408	0.0677009832094181	0.345362382590558	STAD	TSG
53353	LRP1B	SNV	0.2314	0.1881	33	122	0.0307539682539683	0.0922619047619048	0.0197025471566629	0.0803210718132039	0.231504929090789	0.647489784418521	SKCM	TSG
53353	LRP1B	SNV	0.1171	0.0266	14	113	0.630831643002028	0.657200811359026	0.666288184681583	0.872861857896424	0.752881930792217	0.97555148823718	READ	TSG
53353	LRP1B	SNV	0.1219	0.038	14	298	0.895734597156398	0.898578199052133	0.890337135645532	0.923211622887988	0.979538397979616	1	UCEC	TSG
53616	ADAM22	SNV	0.1531	0.0907	12	289	0.390625	0.358333333333333	0.427113318951574	0.388891862090074	0.99390304708357	1	LUSC	-
53904	MYO3A	SNV	0.1138	0.0319	11	908	0.974593495934959	0.963414634146341	0.974661921432096	0.984414045184863	0.993516157351281	1	BRCA	-
53904	MYO3A	SNV	0.1274	0.0409	11	303	0.478787878787879	0.474747474747475	0.526978445058365	0.779259750539108	0.990938403160574	1	COAD	-
53904	MYO3A	SNV	0.1341	0.055	13	288	0.701041666666667	0.696875	0.711177804492215	0.725933360468466	0.99390304708357	1	LUSC	-
53904	MYO3A	SNV	0.0985	0	12	335	0.996938775510204	0.970408163265306	0.984550517757351	1	0.992490441287653	1	LIHC	-
53904	MYO3A	SNV	0.2167	0.2262	11	272	0.10218253968254	0.101190476190476	0.0953587520212905	0.0927096267121069	0.363775979933071	0.38196366205388	STAD	-
53919	SLCO1C1	SNV	0.1447	0.0709	14	287	0.519791666666667	0.540625	0.553939023748498	0.567564100055087	0.99390304708357	1	LUSC	-
53942	CNTN5	SNV	0.1534	0.0826	17	284	0.3875	0.421875	0.422729709372655	0.457774690989235	0.99390304708357	1	LUSC	-
54014	BRWD1	SNV	0.2186	0.1752	17	902	0.107723577235772	0.106707317073171	0.116707921414287	0.104841194534268	0.791946609596948	0.676994789059383	BRCA	-
54101	RIPK4	SNV	0.1593	0.0884	12	282	0.451149425287356	0.502873563218391	0.477220612124796	0.522404290114199	0.924706466985449	0.970753452963108	BLCA	-
54212	SNTG1	SNV	0.191	0.1434	19	303	0.128440366972477	0.161467889908257	0.132597606394598	0.158664615336103	0.380793126056282	0.44799420800782	LUAD	-
54454	ATAD2B	SNV	0.1847	0.1208	14	905	0.380081300813008	0.36280487804878	0.376936730975996	0.365442087326057	0.993516157351281	0.919655583999348	BRCA	-
54510	PCDH18	SNV	0.1387	0.139	11	272	0.719246031746032	0.311507936507937	0.72793679461004	0.324447816144676	0.891410518580251	0.643705805705164	STAD	-
54510	PCDH18	SNV	0.075	0	13	301	0.983838383838384	0.657575757575758	0.967766339778563	1	0.990938403160574	1	COAD	-
54510	PCDH18	SNV	0.1271	0.0488	11	311	0.85045871559633	0.8	0.8550699356141	0.836129505965285	0.951336087305754	0.952337335607918	LUAD	-
54538	ROBO4	SNV	0.1535	0.0829	15	286	0.383333333333333	0.414583333333333	0.421271867366257	0.455107547084452	0.99390304708357	1	LUSC	-
54551	MAGEL2	SNV	0.1186	0.0301	12	289	0.897916666666667	0.916666666666667	0.887856007036176	0.9331672245482	0.99390304708357	1	LUSC	-
54714	CNGB3	SNV	0.1682	0.1118	20	281	0.234375	0.255208333333333	0.232795828258562	0.242953113685664	0.99390304708357	1	LUSC	-
54768	HYDIN	SNV	0.2228	0.1791	17	902	0.0975609756097561	0.0955284552845529	0.0978335751356607	0.0947288753795961	0.774515803157313	0.676994789059383	BRCA	-
54768	HYDIN	SNV	0.1687	0.1111	11	236	0.3	0.3	0.310121496398364	0.298726433594849	0.726218137579898	0.773973032495746	CESC	-
54768	HYDIN	SNV	0.0878	0	24	290	0.937373737373737	0.657575757575758	0.911457868289936	1	0.990938403160574	1	COAD	-
54768	HYDIN	SNV	0.1572	0.093	19	282	0.338541666666667	0.345833333333333	0.368672142195815	0.370582723391489	0.99390304708357	1	LUSC	-
54768	HYDIN	SNV	0.1686	0.098	13	334	0.233673469387755	0.302040816326531	0.256082991018736	0.327568836558468	0.770303303820437	0.826814647244267	LIHC	-
54768	HYDIN	SNV	0.1505	0.073	15	307	0.557798165137615	0.599082568807339	0.576328247499621	0.624989748391546	0.820535132033358	0.864183355800656	LUAD	-
54768	HYDIN	SNV	0.2492	0.2253	20	135	0.0168650793650794	0.0426587301587302	0.00609444498972876	0.0326891670711635	0.122778010839032	0.581430125584615	SKCM	-
54796	BNC2	SNV	0.0961	0	11	303	0.867676767676768	0.657575757575758	0.853719704378398	1	0.990938403160574	1	COAD	-
54798	DCHS2	SNV	0.1192	0.0291	13	411	0.823638042474608	0.844875346260388	0.820307872195051	0.920177156504181	0.957816715085094	1	HNSC	-
54798	DCHS2	SNV	0.1478	0.0716	18	276	0.630268199233716	0.664750957854406	0.636956093688822	0.681031873248795	0.924706466985449	0.970753452963108	BLCA	-
54798	DCHS2	SNV	0.2207	0.1765	21	898	0.100609756097561	0.100609756097561	0.10694133551835	0.101370955684481	0.774935418086063	0.676994789059383	BRCA	-
54798	DCHS2	SNV	0.1539	0.0805	16	298	0.256565656565657	0.28989898989899	0.259312684725349	0.444533261979369	0.990938403160574	1	COAD	-
54798	DCHS2	SNV	0.1861	0.1375	16	306	0.154128440366972	0.176146788990826	0.166894713354632	0.181748733831249	0.430656760537988	0.480847043837005	LUAD	-
54798	DCHS2	SNV	0.1175	0.034	15	332	0.924489795918367	0.909183673469388	0.90115601605324	0.922540516445636	0.992490441287653	1	LIHC	-
54798	DCHS2	SNV	0.1319	0.0523	24	277	0.7375	0.725	0.741193875770282	0.752351972982808	0.99390304708357	1	LUSC	-
54798	DCHS2	SNV	0.1736	0.1071	13	467	0.128723404255319	0.157446808510638	0.142702871304197	0.230092229256517	0.380540990144525	0.509347812721279	PRAD	-
54798	DCHS2	SNV	0.1738	0.1181	23	260	0.338293650793651	0.412698412698413	0.372323989916504	0.422367798485674	0.679561098495204	0.674478809984875	STAD	-
54832	VPS13C	SNV	0.1209	0.034	16	903	0.946138211382114	0.955284552845528	0.954447976099269	0.980102371722561	0.993516157351281	1	BRCA	-
54832	VPS13C	SNV	0.0843	0	11	303	0.956565656565657	0.657575757575758	0.930691661113965	1	0.990938403160574	1	COAD	-
54832	VPS13C	SNV	0.1261	0.0393	13	411	0.742382271468144	0.763619575253924	0.746000714830181	0.840387216318742	0.957816715085094	1	HNSC	-
54832	VPS13C	SNV	0.1764	0.1044	12	310	0.241284403669725	0.371559633027523	0.252570220412533	0.365926766693831	0.565757293724074	0.721753801396567	LUAD	-
54832	VPS13C	SNV	0.1437	0.0714	16	285	0.541666666666667	0.533333333333333	0.569245894842852	0.562679337494727	0.99390304708357	1	LUSC	-
54843	SYTL2	SNV	0.1329	0.0543	19	282	0.726041666666667	0.705208333333333	0.727711111966708	0.732824979110193	0.99390304708357	1	LUSC	-
54856	GON4L	SNV	0.1354	0.0547	11	283	0.808429118773946	0.810344827586207	0.792259114766366	0.831864815799367	0.924706466985449	0.970753452963108	BLCA	-
54856	GON4L	SNV	0.1651	0.0959	13	906	0.601626016260163	0.544715447154472	0.596370604142531	0.565918171412475	0.993516157351281	1	BRCA	-
54875	CNTLN	SNV	0.1504	0.0693	13	906	0.775406504065041	0.788617886178862	0.755511508832386	0.794520013995979	0.993516157351281	1	BRCA	-
54880	BCOR	SNV	0.1455	0.0646	14	483	0.277450980392157	0.302941176470588	0.301700218820397	0.521261367143756	0.359719491670473	0.621503937748325	LGG	TSG
54880	BCOR	SNV	0.1768	0.1087	15	297	0.228436018957346	0.333649289099526	0.243709809578783	0.351088032014069	0.509203170750278	0.673315137283543	UCEC	TSG
55083	KIF26B	SNV	0.1166	0.0285	12	335	0.93469387755102	0.946938775510204	0.907765469617816	0.953581250751858	0.992490441287653	1	LIHC	-
55125	CEP192	SNV	0.0887	0	11	290	0.998958333333333	0.976041666666667	0.996251774041408	1	0.996655321886373	1	LUSC	-
55187	VPS13D	SNV	0.162	0.0918	19	405	0.261311172668513	0.290858725761773	0.297965750622892	0.350513038550144	0.897433955310078	1	HNSC	-
55187	VPS13D	SNV	0.1072	0	12	282	0.982758620689655	0.978927203065134	0.976638786053294	1	0.987434163761535	1	BLCA	-
55187	VPS13D	SNV	0.1092	0	11	908	0.982723577235772	0.978658536585366	0.983488238853909	1	0.993516157351281	1	BRCA	-
55193	PBRM1	SNV	0.332	0.2888	127	180	0	0.0106837606837607	7.13216e+09	0.00486602884271921	0.00156907544726482	0.0436620271228467	KIRC	TSG
55193	PBRM1	SNV	0.2305	0.1984	11	253	0.0176125244618395	0.0420743639921722	0.0124344272036985	0.0357860809981664	0.0546747135751407	0.143144323992666	KIRP	TSG
55252	ASXL2	SNV	0.165	0.1002	14	280	0.35536398467433	0.387931034482759	0.400583310558241	0.419191986159335	0.924706466985449	0.970753452963108	BLCA	-
55294	FBXW7	SNV	0.2709	0.2521	26	398	0.00277008310249307	0.00738688827331487	0.000444765141296157	0.00405675736935396	0.0161227363719857	0.147057454639081	HNSC	TSG
55294	FBXW7	SNV	0.2448	0.2215	39	275	0.00707070707070707	0.0222222222222222	0.00454464892725796	0.0255726683401353	0.136339467817739	0.671282543928552	COAD	TSG
55294	FBXW7	SNV	0.2928	0.2839	12	907	0.0040650406504065	0.00609756097560976	0.00224239420025364	0.00421753551905872	0.0774645269178529	0.178073721915813	BRCA	TSG
55294	FBXW7	SNV	0.1615	0.0929	21	273	0.413793103448276	0.454022988505747	0.447167127263158	0.481808240196564	0.924706466985449	0.970753452963108	BLCA	TSG
55294	FBXW7	SNV	0.1801	0.154	16	111	0.128803245436105	0.14604462474645	0.127753693077504	0.17717412658455	0.295557648012582	0.410827800337774	READ	TSG
55294	FBXW7	SNV	0.171	0.1434	21	34	0.236526946107784	0.253493013972056	0.251025241668249	0.249583547570433	0.530677528573733	0.476926464109958	UCS	TSG
55294	FBXW7	SNV	0.3129	0.3238	36	276	0	0	1.53085e+09	0.000996172129781539	0.000122468179703513	0.00910785947228836	UCEC	TSG
55294	FBXW7	SNV	0.2183	0.19	24	223	0.025	0.0288461538461538	0.0169970443813916	0.0336595983056001	0.119472463569036	0.304765137902733	CESC	TSG
55294	FBXW7	SNV	0.2626	0.2659	17	284	0.00208333333333333	0.00416666666666667	0.000177744747253483	0.00263963358993993	0.0283596671840015	0.419083716759966	LUSC	TSG
55511	SAGE1	SNV	0.1284	0.041	12	310	0.841284403669725	0.870642201834862	0.843180844938787	0.892595326190669	0.944362546331441	0.970307635895264	LUAD	-
55511	SAGE1	SNV	0.1678	0.0983	11	908	0.559959349593496	0.532520325203252	0.565381788485232	0.545072564822445	0.993516157351281	1	BRCA	-
55567	DNAH3	SNV	0.1514	0.072	16	903	0.767276422764228	0.769308943089431	0.745549586596533	0.772895963317552	0.993516157351281	1	BRCA	-
55567	DNAH3	SNV	0.1256	0.0385	11	413	0.750692520775623	0.770083102493075	0.751774322446902	0.847378585593967	0.957816715085094	1	HNSC	-
55567	DNAH3	SNV	0.1214	0.0379	22	279	0.867708333333333	0.854166666666667	0.862612357332563	0.879878848903674	0.99390304708357	1	LUSC	-
55567	DNAH3	SNV	0.1736	0.139	13	270	0.340277777777778	0.311507936507937	0.374193692573769	0.324447816144676	0.679561098495204	0.643705805705164	STAD	-
55567	DNAH3	SNV	0.1936	0.1456	13	142	0.141865079365079	0.206349206349206	0.151191495398401	0.204306743412816	0.617913068149986	0.837449389396539	SKCM	-
55576	STAB2	SNV	0.1338	0.0498	25	276	0.7125	0.747916666666667	0.715345711082273	0.776337597793591	0.99390304708357	1	LUSC	-
55607	PPP1R9A	SNV	0.2021	0.154	12	412	0.0627885503231764	0.087719298245614	0.0474542749986449	0.0751839971636988	0.368193026232444	0.573772609933491	HNSC	-
55614	KIF16B	SNV	0.1313	0.0467	12	289	0.74375	0.773958333333333	0.749146572873195	0.805233929329715	0.99390304708357	1	LUSC	-
55619	DOCK10	SNV	0.1994	0.1541	14	308	0.0935779816513762	0.122935779816514	0.0866470376833456	0.123136536962214	0.291316225512069	0.397825734800999	LUAD	-
55619	DOCK10	SNV	0.1267	0.0474	11	272	0.824404761904762	0.806547619047619	0.831895413221945	0.849361922497531	0.913221588390496	0.943259944082134	STAD	-
55636	CHD7	SNV	0.1724	0.1093	11	413	0.178208679593721	0.202216066481994	0.199835370934066	0.236289424475052	0.792848973696727	0.962267872919948	HNSC	-
55636	CHD7	SNV	0.273	0.2339	15	904	0.00711382113821138	0.0172764227642276	0.00753314170779859	0.0201595544775422	0.150662834155972	0.306425228058642	BRCA	-
55636	CHD7	SNV	0.1737	0.118	18	283	0.184375	0.226041666666667	0.178669388327241	0.209322417088436	0.936260936090554	0.999965082276523	LUSC	-
55638	SYBU	SNV	0.1667	0.0953	11	908	0.569105691056911	0.551829268292683	0.578026108164542	0.57115793314751	0.993516157351281	1	BRCA	-
55704	CCDC88A	SNV	0.1762	0.1186	12	282	0.245210727969349	0.275862068965517	0.267043780549219	0.283769283218644	0.924706466985449	0.929522804703192	BLCA	-
55714	TENM3	SNV	0.14	0.0615	13	281	0.75	0.761494252873563	0.738575443556207	0.774231686868448	0.924706466985449	0.970753452963108	BLCA	-
55714	TENM3	SNV	0.1784	0.1253	24	277	0.138541666666667	0.19375	0.139993730769877	0.174692183903886	0.849961936817113	0.947305351185279	LUSC	-
55757	UGGT2	SNV	0.115	0	11	303	0.62020202020202	0.657575757575758	0.668508761327548	1	0.990938403160574	1	COAD	-
55757	UGGT2	SNV	0.0923	0	12	907	0.998983739837398	0.978658536585366	0.997693188771214	1	0.997693188771214	1	BRCA	-
55777	MBD5	SNV	0.1901	0.1522	12	289	0.0770833333333333	0.0895833333333333	0.071223966918951	0.08589479998066	0.735186798871333	0.879691646621668	LUSC	-
55779	CFAP44	SNV	0.1789	0.1313	12	289	0.135416666666667	0.160416666666667	0.13627821066001	0.149951783029288	0.835933354048515	0.93418417244901	LUSC	-
55814	BDP1	SNV	0.1465	0.0723	13	281	0.654214559386973	0.651340996168582	0.654580051879871	0.674389204618533	0.924706466985449	0.970753452963108	BLCA	-
55814	BDP1	SNV	0.1714	0.1048	11	908	0.517276422764228	0.479674796747967	0.523988257190885	0.489838808180004	0.993516157351281	1	BRCA	-
55870	ASH1L	SNV	0.1533	0.0771	12	282	0.544061302681992	0.60536398467433	0.560765487233335	0.628642141441848	0.924706466985449	0.970753452963108	BLCA	-
55870	ASH1L	SNV	0.2929	0.27	14	905	0.0040650406504065	0.0111788617886179	0.00222815480229841	0.00659217546468723	0.0774645269178529	0.180024695550209	BRCA	-
55870	ASH1L	SNV	0.2619	0.257	11	311	0.0018348623853211	0.0036697247706422	0.00126659818920562	0.00769475394816917	0.0216236761391739	0.129271866329242	LUAD	-
55904	KMT2E	SNV	0.1165	0.0316	11	908	0.959349593495935	0.963414634146341	0.968007128889282	0.984973971535939	0.993516157351281	1	BRCA	-
56062	KLHL4	SNV	0.1432	0.0605	11	311	0.656880733944954	0.702752293577982	0.674460634892541	0.73779551397991	0.873274360783634	0.924997360810634	LUAD	-
56062	KLHL4	SNV	0.1465	0.0721	16	285	0.491666666666667	0.525	0.526377381952548	0.555863689600008	0.99390304708357	1	LUSC	-
56062	KLHL4	SNV	0.1204	0.0286	11	272	0.890873015873016	0.936507936507937	0.876434172385793	0.943827602924707	0.940238473623491	0.992879505487991	STAD	-
56103	PCDHGB2	SNV	0.1756	0.1143	15	286	0.165625	0.240625	0.162207245715005	0.228908526920254	0.901993562620821	1	LUSC	-
56110	PCDHGA5	SNV	0.137	0.0524	11	303	0.38989898989899	0.406060606060606	0.420291404625408	0.676796645555882	0.990938403160574	1	COAD	-
56113	PCDHGA2	SNV	0.1623	0.0995	15	307	0.412844036697248	0.407339449541284	0.416794222330775	0.401601979587477	0.756988425422381	0.728185804103955	LUAD	-
56113	PCDHGA2	SNV	0.1383	0.0554	12	289	0.640625	0.692708333333333	0.650752293028861	0.721983863674827	0.99390304708357	1	LUSC	-
56122	PCDHB14	SNV	0.1895	0.1443	14	308	0.136697247706422	0.159633027522936	0.142477933031545	0.155371273967908	0.398938212488327	0.44799420800782	LUAD	-
56128	PCDHB8	SNV	0.1294	0.0509	14	300	0.450505050505051	0.414141414141414	0.504222221978162	0.69019674987711	0.990938403160574	1	COAD	-
56128	PCDHB8	SNV	0.1968	0.1463	11	413	0.0803324099722992	0.101569713758079	0.0632012622571199	0.0926214637600304	0.454175716476243	0.62633393781175	HNSC	-
56128	PCDHB8	SNV	0.1152	0.0297	13	288	0.929166666666667	0.921875	0.914240045069107	0.935501212616135	0.99390304708357	1	LUSC	-
56129	PCDHB7	SNV	0.147	0.0744	11	311	0.608256880733945	0.586238532110092	0.623986902649603	0.612330033534414	0.852274793862872	0.85726204694818	LUAD	-
56129	PCDHB7	SNV	0.1565	0.0954	12	289	0.347916666666667	0.333333333333333	0.378406163617352	0.352094992254071	0.99390304708357	1	LUSC	-
56130	PCDHB6	SNV	0.2059	0.1717	12	310	0.0669724770642202	0.0871559633027523	0.0607424065347979	0.0797082008496794	0.253132224345035	0.341674809658725	LUAD	-
56133	PCDHB2	SNV	0.137	0.0585	11	272	0.735119047619048	0.742063492063492	0.743955872162163	0.782145659956958	0.891410518580251	0.921323088447669	STAD	-
56136	PCDHA13	SNV	0.1528	0.0764	13	411	0.352723915050785	0.394275161588181	0.40397793479334	0.478961001267333	0.897433955310078	1	HNSC	-
56137	PCDHA12	SNV	0.1132	0	12	302	0.649494949494949	0.657575757575758	0.68843750284094	1	0.990938403160574	1	COAD	-
56142	PCDHA6	SNV	0.1503	0.0795	11	290	0.430208333333333	0.448958333333333	0.468672562506029	0.485814759784107	0.99390304708357	1	LUSC	-
56143	PCDHA5	SNV	0.1628	0.0969	12	310	0.403669724770642	0.424770642201835	0.410319205483233	0.421379431387368	0.751637946840799	0.75310366460721	LUAD	-
56145	PCDHA3	SNV	0.227	0.209	13	301	0.0222222222222222	0.0292929292929293	0.0117009537710423	0.0338365673462145	0.245720029191887	0.76126923785333	COAD	-
56146	PCDHA2	SNV	0.0901	0	17	297	0.923232323232323	0.657575757575758	0.897161286712901	1	0.990938403160574	1	COAD	-
56154	TEX15	SNV	0.1422	0.0563	21	898	0.840447154471545	0.86890243902439	0.830158642803604	0.886606234073082	0.993516157351281	1	BRCA	-
56154	TEX15	SNV	0.2278	0.2102	12	310	0.0256880733944954	0.0321100917431193	0.0157263259094856	0.0288852999112856	0.113938063775864	0.229125900775187	LUAD	-
56171	DNAH7	SNV	0.1457	0.0669	22	300	0.622018348623853	0.652293577981651	0.641446185182489	0.680340865104276	0.860599719013327	0.896514630609671	LUAD	-
56171	DNAH7	SNV	0.1514	0.0775	13	411	0.369344413665743	0.386888273314866	0.421380948119173	0.468984059286883	0.897433955310078	1	HNSC	-
56171	DNAH7	SNV	0.1751	0.1138	21	326	0.189795918367347	0.218367346938776	0.191345019395833	0.221826731634596	0.683375069270832	0.766218762626086	LIHC	-
56171	DNAH7	SNV	0.1234	0.0406	33	268	0.848958333333333	0.834375	0.842647059975286	0.858367887421166	0.99390304708357	1	LUSC	-
56171	DNAH7	SNV	0.1383	0.0568	14	141	0.751984126984127	0.800595238095238	0.772336831496228	0.818800372792308	0.874262045349085	0.916276607648535	SKCM	-
56171	DNAH7	SNV	0.1224	0.0384	17	277	0.911877394636015	0.916666666666667	0.908676750238046	0.939394358450805	0.9605838902718	0.995613762805523	BLCA	-
56171	DNAH7	SNV	0.2578	0.2428	16	903	0.0172764227642276	0.0121951219512195	0.0177767768840403	0.0153987470381018	0.271677670515688	0.263089012135896	BRCA	-
56171	DNAH7	SNV	0.1798	0.1457	14	269	0.283730158730159	0.285714285714286	0.31841876790283	0.297029430421482	0.669329246816153	0.63737565277943	STAD	-
56171	DNAH7	SNV	0.186	0.1367	12	300	0.167772511848341	0.202843601895735	0.164597291021408	0.193345492299986	0.422904863370457	0.512790080603466	UCEC	-
56252	YLPM1	SNV	0.1671	0.0947	13	906	0.568089430894309	0.556910569105691	0.573430318530569	0.576407438940735	0.993516157351281	1	BRCA	-
56776	FMN2	SNV	0.2021	0.1571	13	281	0.0890804597701149	0.115900383141762	0.0775898920818501	0.108486894791488	0.498792163383322	0.584783053554059	BLCA	-
56776	FMN2	SNV	0.2086	0.159	25	894	0.158536585365854	0.144308943089431	0.172962652883414	0.157376915974186	0.853581923320744	0.738051821223021	BRCA	-
56776	FMN2	SNV	0.1082	0	20	404	0.933518005540166	0.915050784856879	0.910519388596308	1	0.968874166868871	1	HNSC	-
56776	FMN2	SNV	0.1858	0.1307	17	305	0.155963302752294	0.209174311926606	0.169186584497067	0.211750129623248	0.430656760537988	0.519845395198221	LUAD	-
56776	FMN2	SNV	0.1737	0.1145	13	334	0.196938775510204	0.21530612244898	0.204242091541985	0.217843070170543	0.709173928965225	0.766218762626086	LIHC	-
56776	FMN2	SNV	0.1286	0.0428	34	267	0.779166666666667	0.807291666666667	0.783554460740962	0.839866236956637	0.99390304708357	1	LUSC	-
56776	FMN2	SNV	0.1536	0.1158	15	268	0.551587301587302	0.431547619047619	0.576709419947595	0.434287499951238	0.806113554419778	0.68292538160271	STAD	-
56884	FSTL5	SNV	0.1334	0.052	15	409	0.64819944598338	0.634349030470914	0.656402053574967	0.719139136289974	0.933120566356571	1	HNSC	-
56884	FSTL5	SNV	0.1639	0.1039	11	290	0.265625	0.288541666666667	0.281757473813451	0.291788343429	0.99390304708357	1	LUSC	-
56884	FSTL5	SNV	0.0901999999999999	0	11	303	0.922222222222222	0.657575757575758	0.896509776040008	1	0.990938403160574	1	COAD	-
56899	ANKS1B	SNV	0.1671	0.1109	16	285	0.240625	0.259375	0.244775602955848	0.248172482471612	0.99390304708357	1	LUSC	-
56979	PRDM9	SNV	0.1598	0.0873	20	404	0.277931671283472	0.313942751615882	0.321830301614315	0.385426961400997	0.897433955310078	1	HNSC	-
56979	PRDM9	SNV	0.1697	0.1063	20	302	0.329357798165138	0.361467889908257	0.325372635359023	0.352671789726665	0.66257700291292	0.70534357945333	LUAD	-
56979	PRDM9	SNV	0.1747	0.1236	24	277	0.179166666666667	0.202083333333333	0.169863384243543	0.182297702185492	0.90239922879382	0.952656453876537	LUSC	-
56979	PRDM9	SNV	0.118	0.0275	12	271	0.908730158730159	0.941468253968254	0.891346968594449	0.948216385020374	0.945992536593356	0.992879505487991	STAD	-
56980	PRDM10	SNV	0.2262	0.1862	11	908	0.0863821138211382	0.0802845528455285	0.0844168333523811	0.0784933606045557	0.746009224974531	0.662336051242384	BRCA	-
56999	ADAMTS9	SNV	0.1457	0.0663	12	412	0.452446906740536	0.483841181902124	0.494628484113271	0.575192076835159	0.903183246280321	1	HNSC	-
56999	ADAMTS9	SNV	0.1488	0.0761	11	283	0.615900383141762	0.612068965517241	0.623268788120434	0.63818408017277	0.924706466985449	0.970753452963108	BLCA	-
57082	KNL1	SNV	0.1994	0.158	11	290	0.0458333333333333	0.0770833333333333	0.0389577163319531	0.0731353997960552	0.594354903013131	0.879691646621668	LUSC	TSG
57084	SLC17A6	SNV	0.1235	0.0378	12	289	0.848958333333333	0.854166666666667	0.84160714774124	0.880648189127187	0.99390304708357	1	LUSC	-
57084	SLC17A6	SNV	0.1656	0.1099	12	310	0.379816513761468	0.332110091743119	0.374792026583021	0.328461606312473	0.715512050749404	0.671499832082156	LUAD	-
57187	THOC2	SNV	0.2267	0.2083	12	289	0.0114583333333333	0.01875	0.00488893768097404	0.0166051261396717	0.207779851441397	0.677135669104655	LUSC	-
57188	ADAMTSL3	SNV	0.1771	0.1136	11	908	0.46239837398374	0.41260162601626	0.459268638625528	0.419041122823887	0.993516157351281	0.966731627553896	BRCA	-
57188	ADAMTSL3	SNV	0.191	0.1409	13	309	0.128440366972477	0.167889908256881	0.132597606394598	0.168124855610641	0.380793126056282	0.459267898253458	LUAD	-
57188	ADAMTSL3	SNV	0.0792	0	12	302	0.970707070707071	0.657575757575758	0.953427518902701	1	0.990938403160574	1	COAD	-
57188	ADAMTSL3	SNV	0.1645	0.1033	13	288	0.261458333333333	0.291666666666667	0.274586188536756	0.295779534791708	0.99390304708357	1	LUSC	-
57194	ATP10A	SNV	0.1779	0.1209	15	299	0.121212121212121	0.149494949494949	0.110416215946002	0.214859103162112	0.779009709374701	1	COAD	-
57194	ATP10A	SNV	0.1821	0.14	16	285	0.114583333333333	0.122916666666667	0.114238926646238	0.119448537203914	0.812854015816745	0.911177944055499	LUSC	-
57448	BIRC6	SNV	0.1379	0.0528	20	899	0.861788617886179	0.886178861788618	0.863626540832844	0.90713777744003	0.993516157351281	1	BRCA	-
57448	BIRC6	SNV	0.1195	0.0323	12	412	0.820867959372115	0.828254847645429	0.817337620517351	0.897553770711503	0.957816715085094	1	HNSC	-
57448	BIRC6	SNV	0.132	0.0517	14	308	0.793577981651376	0.779816513761468	0.807495719784655	0.812979573099613	0.92523579023551	0.948031166051564	LUAD	-
57448	BIRC6	SNV	0.1732	0.1128	21	273	0.274904214559387	0.312260536398467	0.300051510639178	0.322719175208056	0.924706466985449	0.966445453821931	BLCA	-
57448	BIRC6	SNV	0.1262	0.0395	12	335	0.821428571428571	0.860204081632653	0.82165230410155	0.883507203211184	0.992490441287653	1	LIHC	-
57448	BIRC6	SNV	0.1259	0.0409	17	284	0.815625	0.83125	0.815489092139768	0.855893900872208	0.99390304708357	1	LUSC	-
57451	TENM2	SNV	0.1758	0.1107	11	908	0.475609756097561	0.430894308943089	0.473872560129512	0.441780924477036	0.993516157351281	0.975629884979576	BRCA	-
57451	TENM2	SNV	0.1224	0.0456	16	306	0.895412844036697	0.83302752293578	0.893458544286686	0.860415405131805	0.966123393977194	0.957488177293888	LUAD	-
57453	DSCAML1	SNV	0.1403	0.0585	11	303	0.354545454545455	0.378787878787879	0.385659033098795	0.622837051377613	0.990938403160574	1	COAD	-
57481	KIAA1210	SNV	0.1211	0.0372	14	905	0.944105691056911	0.936991869918699	0.953745196041576	0.972145314531879	0.993516157351281	1	BRCA	-
57492	ARID1B	SNV	0.151	0.0664	13	906	0.769308943089431	0.809959349593496	0.749554347300137	0.816926995527383	0.993516157351281	1	BRCA	TSG
57502	NLGN4X	SNV	0.1351	0.0486	11	908	0.878048780487805	0.897357723577236	0.883139448043605	0.928986201355332	0.993516157351281	1	BRCA	-
57502	NLGN4X	SNV	0.1598	0.0949	12	310	0.444954128440367	0.439449541284404	0.449678287741154	0.436976871539749	0.773781539924173	0.767788752271767	LUAD	-
57502	NLGN4X	SNV	0.1336	0.0501	12	289	0.716666666666667	0.744791666666667	0.7181117343514	0.773488151818621	0.99390304708357	1	LUSC	-
57512	GPR158	SNV	0.1309	0.0467	22	279	0.745833333333333	0.773958333333333	0.754388961354086	0.805233929329715	0.99390304708357	1	LUSC	-
57520	HECW2	SNV	0.2084	0.1751	12	412	0.0535549399815328	0.0572483841181902	0.0332318773978889	0.0416518227586282	0.339764489330033	0.529575317262432	HNSC	-
57520	HECW2	SNV	0.1487	0.0685	11	908	0.78150406504065	0.794715447154472	0.772051304300089	0.800791161174612	0.993516157351281	1	BRCA	-
57526	PCDH19	SNV	0.1809	0.1184	15	904	0.415650406504065	0.380081300813008	0.41736299584137	0.382834621180233	0.993516157351281	0.923644227551156	BRCA	-
57529	RTL9	SNV	0.1245	0.0376	11	908	0.927845528455285	0.934959349593496	0.94056177627872	0.971027899938057	0.993516157351281	1	BRCA	-
57540	DISP3	SNV	0.153	0.0804	12	302	0.262626262626263	0.290909090909091	0.266760349918577	0.445265696595096	0.990938403160574	1	COAD	-
57554	LRRC7	SNV	0.1672	0.1055	13	281	0.334291187739464	0.345785440613027	0.372291448529923	0.376697141697399	0.924706466985449	0.970753452963108	BLCA	-
57554	LRRC7	SNV	0.0983000000000001	0	14	410	0.97876269621422	0.915050784856879	0.96035859743454	1	0.973634078404586	1	HNSC	-
57554	LRRC7	SNV	0.1825	0.1313	20	302	0.178899082568807	0.207339449541284	0.195897230605749	0.20895013795784	0.47696717017052	0.519845395198221	LUAD	-
57554	LRRC7	SNV	0.115	0.0273	30	271	0.930208333333333	0.935416666666667	0.915647981773446	0.948617673987512	0.99390304708357	1	LUSC	-
57568	SIPA1L2	SNV	0.1259	0.0386	14	308	0.863302752293578	0.884403669724771	0.865559993132816	0.907930337831747	0.959828903275994	0.980915091676743	LUAD	-
57575	PCDH10	SNV	0.1556	0.0858	16	408	0.325023084025854	0.325023084025854	0.370073784621328	0.397562033830893	0.897433955310078	1	HNSC	-
57575	PCDH10	SNV	0.1924	0.1661	18	265	0.197420634920635	0.216269841269841	0.220824906076624	0.2248466255397	0.548071453635959	0.565648331749224	STAD	-
57575	PCDH10	SNV	0.1376	0.0562	15	307	0.724770642201835	0.736697247706422	0.744610746469611	0.775302928435179	0.923207419977082	0.939283024033356	LUAD	-
57575	PCDH10	SNV	0.1658	0.1038	26	275	0.251041666666667	0.289583333333333	0.259421138111864	0.292450746354578	0.99390304708357	1	LUSC	-
57575	PCDH10	SNV	0.1265	0.0395	14	300	0.485858585858586	0.484848484848485	0.537272264474451	0.791494477690216	0.990938403160574	1	COAD	-
57578	UNC79	SNV	0.0716	0	11	303	0.991919191919192	0.657575757575758	0.97678214025828	1	0.990938403160574	1	COAD	-
57578	UNC79	SNV	0.189	0.1533	12	289	0.0802083333333333	0.084375	0.0762031403665596	0.0833305823461051	0.750344425368029	0.879691646621668	LUSC	-
57578	UNC79	SNV	0.1194	0.0285	14	308	0.922018348623853	0.94954128440367	0.914167252080793	0.959729504327053	0.974726991538686	0.998946500319801	LUAD	-
57580	PREX1	SNV	0.134	0.0539	11	336	0.698979591836735	0.709183673469388	0.728203103146156	0.752820728113289	0.96835519035393	0.988155818525036	LIHC	-
57616	TSHZ3	SNV	0.1578	0.0874	18	296	0.219191919191919	0.254545454545455	0.22862818336476	0.395954380418539	0.979356306162552	1	COAD	-
[truncated: 820 more rows]
