# Supplementary material for: CIBRA identifies genomic alterations with a system-wide impact on tumor biology
Source: Bioinformatics. 2024 Sep 4;40(Suppl 2):ii37–44. doi: 10.1093/bioinformatics/btae384 (PMC11373315; doi:10.1093/bioinformatics/btae384)
Supplement: btae384_Supplementary_Data [file btae384_supplementary_data.zip › supplemental_table_2.xlsx]

## Sheet: combined_HMF_CIBRA_results
Table S2. Full results of the genome-wide screen of genes affected by SNVs, SCNAs, SV, and any alterations in metastatic BRCA, CRC, and LUAD. The column 'definition' indicates the alteration type assessed which are either single nucleotide variants (SNV), somatic copy number aberrations (SCNA), structural variants (SVs) or any of the before mentioned alterations (alt). The columns 'proportion' an…
entrez_id	Gene	definition	proportion	significant area	# cases	# controls	pvalue_proportion_perm_test	pvalue_significant_area_perm_test	pvalue_proportion_gamma_test	pvalue_significant_area_gamma_test	fdr_proportion	fdr_significant_area	cancer_type	cancer_role
2	A2M	alt	0.1365	0.0526	12	382	0.347368421052632	0.403157894736842	0.405361972873677	0.569620319253092	0.634975793093789	0.846067126621517	CRC	-
2	A2M	SNV	0.1358	0.0518	12	375	0.361052631578947	0.410526315789474	0.414562173518936	0.578193555194336	0.610520213175602	0.816018895739014	CRC	-
19	ABCA1	alt	0.1342	0.0595	19	313	0.685263157894737	0.607368421052632	0.699181925298274	0.635271992527876	0.781286722362193	0.73643409681675	Breast	-
20	ABCA2	alt	0.1275	0.0402	11	383	0.505263157894737	0.537894736842105	0.528384314696093	0.70686403758679	0.718107065698354	0.929345818793218	CRC	-
21	ABCA3	alt	0.1477	0.0722	18	376	0.229473684210526	0.262105263157895	0.271699032770661	0.381481344091123	0.533804173141228	0.72790198851955	CRC	-
21	ABCA3	SNV	0.1456	0.0723	14	373	0.247368421052632	0.262105263157895	0.294567122254836	0.380644622569927	0.516663738535567	0.67767054772894	CRC	-
23	ABCF1	alt	0.1769	0.1322	13	319	0.0494736842105263	0.0589473684210526	0.0391205538622863	0.0497230881278086	0.155111968378662	0.245036918115046	Breast	-
24	ABCA4	alt	0.2131	0.1821	14	380	0.0252631578947368	0.0389473684210526	0.00700285915521947	0.0208159514294878	0.101468511301149	0.263928112619974	CRC	-
24	ABCA4	SNV	0.1987	0.1572	12	375	0.0368421052631579	0.0547368421052632	0.0185131700040601	0.0426809307549705	0.13739268300766	0.309788513886352	CRC	-
25	ABL1	alt	0.1396	0.0624	14	318	0.55578947368421	0.556842105263158	0.582706387191425	0.595398733678177	0.697276564799887	0.715869746705997	Breast	oncogene
27	ABL2	alt	0.1337	0.0504	15	379	0.398947368421053	0.428421052631579	0.442619201060193	0.593323830771609	0.660250196970218	0.861046894734802	CRC	oncogene
27	ABL2	alt	0.1645	0.102	11	321	0.14	0.176842105263158	0.127235919721986	0.173942527412726	0.299129929647536	0.4021314430616	Breast	oncogene
29	ABR	alt	0.2037	0.1572	15	317	0.00210526315789474	0.02	0.00129456178700395	0.015402804709138	0.0196703884951473	0.163718074467081	Breast	-
29	ABR	SV	0.2264	0.2109	13	319	0	0.00105263157894737	3.27876e+09	0.000940430849496685	0.000414646941378081	0.00952312228103971	Breast	-
31	ACACA	alt	0.1169	0.0269	22	372	0.654736842105263	0.67578947368421	0.676011622882734	0.851527325538304	0.8130844508689	0.997872375588695	CRC	-
31	ACACA	SNV	0.1357	0.0606	14	373	0.362105263157895	0.336842105263158	0.415883029681515	0.487339868922188	0.611783387760892	0.758023222732016	CRC	-
31	ACACA	alt	0.1644	0.104	34	298	0.14	0.166315789473684	0.128309217744886	0.161200533840568	0.300095112576882	0.392850386022655	Breast	-
31	ACACA	SNV	0.1462	0.0733	12	320	0.390526315789474	0.431578947368421	0.435179425378994	0.450677190577053	0.670411547205478	0.689626841956833	Breast	-
31	ACACA	SV	0.2084	0.1793	26	306	0.00105263157894737	0.00526315789473684	0.000638690376860255	0.00506755671019862	0.00340272490140017	0.0219911699606317	Breast	-
31	ACACA	alt	0.2161	0.1861	14	113	0.0087719298245614	0.0282651072124756	0.00469218225780622	0.0264571659608836	0.0886301093141175	0.367727754174964	Lung	-
32	ACACB	alt	0.1897	0.1416	19	375	0.0536842105263158	0.0705263157894737	0.0325688609005476	0.0660690951214373	0.211506187531883	0.397844637722594	CRC	-
32	ACACB	SNV	0.201	0.1605	18	369	0.0347368421052632	0.0536842105263158	0.0159377165905813	0.0388594798822671	0.127598324946411	0.296724698985404	CRC	-
32	ACACB	alt	0.1428	0.0647	14	318	0.474736842105263	0.537894736842105	0.510775759303324	0.563941960345418	0.649660853406025	0.697685572798922	Breast	-
40	ASIC2	alt	0.1202	0.029	23	371	0.607368421052632	0.649473684210526	0.630875874480627	0.829959883777061	0.788807497889935	0.994344668513189	CRC	-
40	ASIC2	SV	0.122	0.0337	22	372	0.58421052631579	0.606315789473684	0.605788815960789	0.779463169899064	0.703868909973488	0.895428500260695	CRC	-
40	ASIC2	alt	0.2164	0.1776	50	282	0	0.00631578947368421	0.000179396573915825	0.00553182418661478	0.0055637512787045	0.110210585637905	Breast	-
40	ASIC2	SV	0.243	0.2309	48	284	0	0.00105263157894737	1.51731e+07	0.000309301689756507	4.87096e+08	0.00595762639346379	Breast	-
50	ACO2	alt	0.1263	0.0436	13	319	0.852631578947368	0.84	0.840352028288074	0.839067070542953	0.875543944797146	0.874205176120224	Breast	-
51	ACOX1	alt	0.1832	0.1412	13	319	0.0326315789473684	0.0421052631578947	0.0194236816887422	0.0330019114376813	0.100171333356065	0.208704825404778	Breast	-
81	ACTN4	alt	0.2169	0.193	13	319	0	0.00210526315789474	0.00016525968596455	0.00247151944777003	0.00542243375396725	0.104516854921888	Breast	-
88	ACTN2	alt	0.2238	0.2225	17	377	0.0178947368421053	0.0157894736842105	0.0032349384693548	0.00622774585741076	0.0814252877197924	0.216528869586869	CRC	-
88	ACTN2	SNV	0.2049	0.1898	14	373	0.0336842105263158	0.0336842105263158	0.0123027961025869	0.0165985889869597	0.115997116087834	0.235771355395417	CRC	-
91	ACVR1B	alt	0.1761	0.126	11	383	0.0747368421052632	0.0842105263157895	0.0714035950214818	0.101037209354964	0.297818292878204	0.453604027227384	CRC	TSG
92	ACVR2A	alt	0.2803	0.2684	30	364	0.00105263157894737	0.00210526315789474	3.06744e+09	0.00150993973465141	0.0080414696973232	0.17188170518107	CRC	TSG
92	ACVR2A	SNV	0.2812	0.2697	23	364	0.00105263157894737	0.00210526315789474	2.82899e+09	0.00144971997708087	0.00467136668987928	0.164877391046787	CRC	TSG
92	ACVR2A	SV	0.196	0.1947	12	382	0.0442105263157895	0.0305263157894737	0.0220111508947799	0.0143577810413097	0.0972956669986647	0.0805524950493406	CRC	TSG
102	ADAM10	alt	0.1396	0.0633	14	318	0.55578947368421	0.549473684210526	0.582706387191425	0.583059387864569	0.697276564799887	0.708940093515243	Breast	-
102	ADAM10	SV	0.1541	0.092	11	321	0.257894736842105	0.241052631578947	0.276227490344201	0.250067645248295	0.333819322307856	0.303376639390373	Breast	-
104	ADARB1	alt	0.1275	0.0445	15	317	0.836842105263158	0.831578947368421	0.821909634946063	0.828978262401806	0.863882736080727	0.866885351537038	Breast	-
105	ADARB2	alt	0.1468	0.0713	30	364	0.236842105263158	0.264210526315789	0.281364426867029	0.389071441800859	0.54245033648238	0.733331132174791	CRC	-
105	ADARB2	SNV	0.1305	0.056	14	373	0.448421052631579	0.368421052631579	0.486463339786885	0.533839324907053	0.663861644481896	0.790584919509212	CRC	-
105	ADARB2	SV	0.1489	0.0819	16	378	0.224210526315789	0.225263157894737	0.259132681359943	0.306483469961024	0.409510195931516	0.49069531936017	CRC	-
105	ADARB2	alt	0.1905	0.1443	18	314	0.0178947368421053	0.0336842105263158	0.00796419178345575	0.0285627027820183	0.0617497609511775	0.203352072636759	Breast	-
105	ADARB2	SV	0.1995	0.172	14	318	0.00736842105263158	0.00842105263157895	0.00237180927646692	0.00736598834326861	0.00942700067979867	0.0288194293930385	Breast	-
107	ADCY1	alt	0.1188	0.0325	18	376	0.624210526315789	0.615789473684211	0.65018576334447	0.792588544801946	0.798242186065453	0.972213991022492	CRC	-
107	ADCY1	SNV	0.1288	0.0462	16	371	0.478947368421053	0.471578947368421	0.510149865602936	0.639538744528532	0.685562535566102	0.857200463216856	CRC	-
108	ADCY2	alt	0.1396	0.0635	20	374	0.315789473684211	0.314736842105263	0.365668795684294	0.459281611769361	0.606613350980147	0.777202824782459	CRC	-
108	ADCY2	alt	0.1545	0.0872	13	319	0.253684210526316	0.287368421052632	0.269109568032184	0.294376992099857	0.459475159898087	0.517847327205964	Breast	-
108	ADCY2	SNV	0.1282	0.0465	13	374	0.488421052631579	0.466315789473684	0.518555356738188	0.636203339204941	0.689623174072909	0.857200463216856	CRC	-
108	ADCY2	SV	0.1822	0.1307	11	116	0.104288499025341	0.165692007797271	0.0894403150939469	0.156730904715849	0.185369400190725	0.263084018630176	Lung	-
108	ADCY2	alt	0.2328	0.203	21	106	0.00292397660818713	0.0126705653021442	0.00076603598231162	0.0145222265540155	0.0217043528321626	0.309478299782899	Lung	-
108	ADCY2	SNV	0.1995	0.1643	12	114	0.0302144249512671	0.0623781676413255	0.0226807322807312	0.0553720470990072	0.272183655376922	0.509355683349888	Lung	-
109	ADCY3	alt	0.1029	0	12	382	0.846315789473684	0.8	0.842191722364222	1	0.903577852532691	1	CRC	-
111	ADCY5	alt	0.2296	0.2007	24	370	0.0126315789473684	0.0263157894736842	0.00209368280976772	0.012010194315455	0.0661889270087931	0.235995130546252	CRC	-
111	ADCY5	SNV	0.2147	0.1765	23	364	0.0242105263157895	0.0410526315789474	0.00625531098221159	0.0245119718422859	0.0802258816262283	0.255931365022864	CRC	-
113	ADCY7	alt	0.1194	0.0328	11	383	0.615789473684211	0.615789473684211	0.641935582059067	0.789319665280919	0.793717684128145	0.970343485997135	CRC	-
114	ADCY8	alt	0.1428	0.0651	39	355	0.284210526315789	0.305263157894737	0.326730681186629	0.444243334812572	0.576180984057926	0.768585172542646	CRC	-
114	ADCY8	SNV	0.1491	0.0708	32	355	0.221052631578947	0.267368421052632	0.257074288139276	0.393334459557844	0.48582994940198	0.683677396152515	CRC	-
114	ADCY8	alt	0.1653	0.0982	26	306	0.131578947368421	0.198947368421053	0.118888895677374	0.200370644194846	0.288184646481342	0.428365569836762	Breast	-
114	ADCY8	SV	0.1818	0.1366	22	310	0.0368421052631579	0.0515789473684211	0.0228224165971957	0.0407677766715277	0.0486774541391636	0.081796885244796	Breast	-
114	ADCY8	SNV	0.2024	0.1613	13	113	0.0233918128654971	0.0711500974658869	0.0175263693949457	0.061080225631184	0.272183655376922	0.509355683349888	Lung	-
114	ADCY8	alt	0.1984	0.1506	18	109	0.0341130604288499	0.103313840155945	0.0249604291509557	0.0860009929408873	0.202060616936308	0.459315301873397	Lung	-
115	ADCY9	alt	0.1632	0.0966	17	377	0.131578947368421	0.16	0.138298394203468	0.215625356708075	0.402280692314086	0.583833921780521	CRC	-
115	ADCY9	SNV	0.1419	0.0634	12	375	0.293684210526316	0.314736842105263	0.337456312138387	0.460232097833456	0.553076660465024	0.740247661631878	CRC	-
120	ADD3	alt	0.1406	0.0582	12	382	0.306315789473684	0.350526315789474	0.353264658037268	0.511308621078158	0.595625623430108	0.811443573211315	CRC	-
132	ADK	alt	0.1914	0.16	19	375	0.0494736842105263	0.0536842105263158	0.0293507875822409	0.0394168330477608	0.203625663475796	0.338449473885403	CRC	-
132	ADK	SV	0.1954	0.1934	17	377	0.0452631578947368	0.0326315789473684	0.0228647190566224	0.0149220195747139	0.0996248473181405	0.0805524950493406	CRC	-
132	ADK	alt	0.1936	0.1478	23	309	0.0136842105263158	0.0273684210526316	0.00531930983436233	0.0242180546385986	0.0474130608858123	0.197229049287004	Breast	-
132	ADK	SV	0.2201	0.2075	22	310	0	0.00105263157894737	9.70146e+09	0.00113242956639691	0.000927193396811288	0.010822914634572	Breast	-
132	ADK	SV	0.1764	0.1215	11	116	0.142300194931774	0.211500974658869	0.132469371351463	0.203098259177676	0.230594831611806	0.31297108791314	Lung	-
132	ADK	alt	0.1627	0.0924	13	114	0.269005847953216	0.409356725146199	0.290330799033919	0.419265424023506	0.592274830029194	0.71275122083996	Lung	-
134	ADORA1	alt	0.17	0.116	16	316	0.0926315789473684	0.111578947368421	0.0779699050510914	0.0999188451422755	0.229251772773599	0.326430397405645	Breast	-
134	ADORA1	SV	0.1783	0.1415	14	318	0.0452631578947368	0.0410526315789474	0.0336752796165254	0.0325460445935119	0.0652654026004485	0.0692987208011513	Breast	-
146	ADRA1D	alt	0.1066	0	12	382	0.810526315789474	0.8	0.803527534212798	1	0.883912060173984	1	CRC	-
163	AP2B1	alt	0.1955	0.1528	20	312	0.0126315789473684	0.0221052631578947	0.00412400304093944	0.0190684119042854	0.0409506266872232	0.182927476912298	Breast	-
163	AP2B1	SV	0.2279	0.2277	16	316	0	0.00105263157894737	2.51509e+09	0.00037030424307026	0.000361942095723316	0.00635097140169816	Breast	-
167	CRISP1	alt	0.1464	0.0672	12	382	0.237894736842105	0.290526315789474	0.285725558203052	0.424997581821181	0.54556520447556	0.758398507136963	CRC	-
176	ACAN	alt	0.1459	0.0665	20	374	0.245263157894737	0.293684210526316	0.291232998265838	0.431350083956542	0.551538598485747	0.761431429928364	CRC	-
176	ACAN	SNV	0.1624	0.0853	19	368	0.135789473684211	0.205263157894737	0.143673980286622	0.283103859167376	0.369247719763868	0.601254337556438	CRC	-
176	ACAN	alt	0.1439	0.0743	12	115	0.580896686159844	0.592592592592593	0.607561963369817	0.600947213640232	0.759452454212271	0.774713833718936	Lung	-
202	AIM1	alt	0.1702	0.0987	25	307	0.0905263157894737	0.192631578947368	0.076515936685863	0.196722784756401	0.227637425304591	0.425330765783629	Breast	-
207	AKT1	SNV	0.1516	0.0784	16	316	0.304210526315789	0.376842105263158	0.322991333933283	0.388789907719921	0.605948615468089	0.653959823050809	Breast	oncogene
207	AKT1	alt	0.1532	0.0839	18	314	0.276842105263158	0.311578947368421	0.292619259747109	0.327820860103679	0.482512748774548	0.542137638622885	Breast	oncogene
214	ALCAM	alt	0.1432	0.0693	16	316	0.468421052631579	0.475789473684211	0.501787259563926	0.502239145810506	0.643652326148855	0.655749380689149	Breast	-
214	ALCAM	SV	0.1409	0.0724	15	317	0.518947368421053	0.438947368421053	0.553547891604525	0.462070392572806	0.584352411710679	0.494454813248849	Breast	-
225	ABCD2	alt	0.1168	0.0266	12	382	0.661052631578947	0.677894736842105	0.677356697101393	0.854544548261069	0.813998415263964	0.99921505167109	CRC	-
238	ALK	SV	0.2042	0.1914	13	319	0.00210526315789474	0.00210526315789474	0.00120255335206931	0.00269045191348657	0.00557628443255844	0.0154041241826013	Breast	oncogene
238	ALK	SV	0.1981	0.1688	17	377	0.0389473684210526	0.0442105263157895	0.0192440690112531	0.0306340229842096	0.0902990930528028	0.122135647191947	CRC	oncogene
238	ALK	alt	0.1968	0.1493	37	357	0.0410526315789474	0.0642105263157895	0.0209175044708545	0.0533256182707896	0.173708947575872	0.370069534432146	CRC	oncogene
238	ALK	alt	0.1781	0.1231	23	309	0.0452631578947368	0.0873684210526316	0.0344110581180477	0.0740906196585891	0.142425293563547	0.286737030610335	Breast	oncogene
238	ALK	SNV	0.1792	0.1237	21	366	0.0694736842105263	0.0884210526315789	0.0601625889501087	0.107441561074232	0.240832666676041	0.408545213215916	CRC	oncogene
238	ALK	alt	0.1623	0.1213	14	113	0.273879142300195	0.214424951267057	0.296139515218477	0.204216562541019	0.601717740085352	0.605336778185693	Lung	oncogene
273	AMPH	alt	0.0991	0	22	372	0.890526315789474	0.8	0.877099394123014	1	0.919747649623153	1	CRC	-
273	AMPH	SNV	0.1474	0.0721	15	372	0.233684210526316	0.262105263157895	0.274898073057786	0.382319390960086	0.498134917022408	0.678822467013809	CRC	-
273	AMPH	alt	0.1848	0.1443	15	317	0.0263157894736842	0.0336842105263158	0.0160919565320398	0.0285627027820183	0.0890762581626849	0.203352072636759	Breast	-
284	ANGPT1	alt	0.1792	0.1313	16	378	0.0694736842105263	0.0789473684210526	0.0601625889501087	0.087590682560988	0.276648466874715	0.429417272266586	CRC	-
284	ANGPT1	alt	0.1582	0.0912	27	305	0.195789473684211	0.248421052631579	0.208410358128473	0.257094989421285	0.398178101943343	0.48708205527179	Breast	-
284	ANGPT1	SV	0.1638	0.1106	26	306	0.142105263157895	0.137894736842105	0.134890353705062	0.124467810958114	0.192788496391253	0.182261636631063	Breast	-
286	ANK1	alt	0.1307	0.0445	52	342	0.447368421052632	0.490526315789474	0.483691770670099	0.658515133979955	0.682022557528746	0.898033873888351	CRC	-
286	ANK1	alt	0.1517	0.079	50	282	0.303157894736842	0.367368421052632	0.321048856826018	0.381833561734007	0.506166164243806	0.579016198101668	Breast	-
286	ANK1	SNV	0.097	0	15	372	0.906315789473684	0.8	0.894203639310495	1	0.927192313602169	1	CRC	-
286	ANK1	SV	0.123	0.0388	29	365	0.569473684210526	0.55578947368421	0.591761128282888	0.722623126504123	0.700770573780563	0.855264769782543	CRC	-
286	ANK1	SCNA	0.225	0.2193	12	382	0.0157894736842105	0.0178947368421053	0.00295918265795768	0.00686307784245568	0.0112448941002392	0.0259792079260456	CRC	-
286	ANK1	SV	0.1937	0.1636	34	298	0.0136842105263158	0.0147368421052632	0.00524923351735199	0.0112360012785769	0.016808287375255	0.036922502889182	Breast	-
286	ANK1	SCNA	0.1544	0.0853	21	312	0.255789473684211	0.302105263157895	0.270879244160782	0.313338125450581	0.270879244160782	0.313338125450581	Breast	-
286	ANK1	alt	0.1724	0.117	14	113	0.171539961013645	0.227095516569201	0.170125565381847	0.229451840283587	0.498643898533	0.615897044971733	Lung	-
287	ANK2	alt	0.1711	0.1124	41	353	0.1	0.122105263157895	0.0931935579489676	0.144598401765893	0.336707114563672	0.515073948415768	CRC	-
287	ANK2	alt	0.1468	0.0736	29	303	0.377894736842105	0.428421052631579	0.42212368646154	0.44690870372644	0.586671593707138	0.618082654390141	Breast	-
287	ANK2	SNV	0.1994	0.16	31	356	0.0368421052631579	0.0536842105263158	0.0176921560458032	0.0394168330477608	0.133550503637177	0.299245157040043	CRC	-
287	ANK2	SNV	0.157	0.0904	18	314	0.213684210526316	0.256842105263158	0.227056657812069	0.264265049313046	0.528254265113794	0.600655629295664	Breast	-
287	ANK2	SV	0.1344	0.0552	13	319	0.677894736842105	0.674736842105263	0.695078988373713	0.693995518605216	0.716246002834476	0.711615388446953	Breast	-
287	ANK2	alt	0.1498	0.0666	26	101	0.470760233918129	0.660818713450292	0.502623995473632	0.682421415826422	0.710078220752223	0.81051865227132	Lung	-
287	ANK2	SNV	0.1436	0.0655	21	105	0.589668615984405	0.672514619883041	0.612832532863744	0.693960753515287	0.759521171049214	0.828693143603308	Lung	-
288	ANK3	alt	0.1777	0.1118	35	359	0.0705263157894737	0.122105263157895	0.0653996453875197	0.146861068849898	0.288795683559664	0.517174042456225	CRC	-
288	ANK3	SNV	0.231	0.2086	20	367	0.0105263157894737	0.0242105263157895	0.00188183478150876	0.00947982935709189	0.0507327295178178	0.228016735380586	CRC	-
288	ANK3	SV	0.2327	0.2325	15	379	0.00842105263157895	0.00947368421052632	0.00165179581845298	0.00459028323992508	0.0223910099834737	0.0448556806193136	CRC	-
288	ANK3	alt	0.1847	0.1319	32	300	0.0263157894736842	0.0589473684210526	0.0162842932048021	0.0503942584215341	0.0899210727211513	0.245036918115046	Breast	-
288	ANK3	SV	0.1733	0.1354	14	113	0.159844054580897	0.145224171539961	0.161054002225424	0.136649962802433	0.256594512020167	0.247021086604398	Lung	-
288	ANK3	SV	0.1724	0.125	19	313	0.068421052631579	0.08	0.0619172060171957	0.0682654881063529	0.105183638987149	0.119202777000215	Breast	-
288	ANK3	alt	0.1636	0.1105	20	107	0.256335282651072	0.264132553606238	0.277493649531803	0.272043733843094	0.582302646025309	0.65333317394296	Lung	-
288	ANK3	SNV	0.1521	0.0756	14	318	0.296842105263158	0.401052631578947	0.313336629895914	0.422179160514697	0.600342450556877	0.678134737472281	Breast	-
313	AOAH	alt	0.1153	0.0223	13	381	0.685263157894737	0.746315789473684	0.697337784704496	0.895653986858129	0.823426874808111	1	CRC	-
313	AOAH	SV	0.1172	0.0293	11	383	0.649473684210526	0.644210526315789	0.671967318777683	0.82682035657125	0.760482494349512	0.922048295262271	CRC	-
317	APAF1	alt	0.1519	0.0809	14	318	0.3	0.343157894736842	0.317181133867473	0.360288842333625	0.503575096126199	0.560614391095071	Breast	-
317	APAF1	SV	0.1656	0.114	13	319	0.128421052631579	0.121052631578947	0.115867315681961	0.108477020201662	0.172903312555203	0.1654241526096	Breast	-
321	APBA2	alt	0.12	0.0288	17	377	0.608421052631579	0.652631578947368	0.633646733500665	0.832045299071555	0.790141287583528	0.994376649541626	CRC	-
321	APBA2	SNV	0.139	0.0595	14	373	0.323157894736842	0.344210526315789	0.373208931064105	0.498243921257648	0.577970689256369	0.761782662015455	CRC	-
321	APBA2	alt	0.1902	0.1456	12	320	0.0178947368421053	0.0284210526315789	0.00827498560667147	0.0268709575546134	0.0626574160986763	0.200036106974456	Breast	-
323	APBB2	alt	0.1087	0	11	383	0.778947368421053	0.8	0.779693040697337	1	0.872777885387166	1	CRC	-
323	APBB2	alt	0.144	0.0684	21	311	0.445263157894737	0.489473684210526	0.483862179829799	0.514140004475073	0.633582403201079	0.662703024645562	Breast	-
323	APBB2	SV	0.1586	0.1026	18	314	0.188421052631579	0.172631578947368	0.202421422215145	0.170037331443938	0.266489611580822	0.2294038135429	Breast	-
324	APC	alt	0.1203	0.0353	17	315	0.927368421052632	0.932631578947368	0.914550310803402	0.918489759222823	0.92974490510054	0.931240848580597	Breast	TSG
324	APC	SNV	0.1197	0.0354	14	318	0.933684210526316	0.932631578947368	0.920337871653788	0.91769495531842	0.940973249941989	0.939083700012573	Breast	TSG
324	APC	SV	0.1479	0.0623	17	377	0.227368421052632	0.327368421052632	0.269579050494168	0.470768563829566	0.419498012248578	0.655484249195004	CRC	TSG
324	APC	alt	0.1432	0.0668	11	116	0.591617933723197	0.659844054580897	0.619838966855713	0.680317931776879	0.765761995970635	0.81051865227132	Lung	TSG
324	APC	alt	0.353	0.3553	306	88	0	0	265450	9.43807e+09	3.69242e+09	0.0825914484420259	CRC	TSG
324	APC	SNV	0.2724	0.2542	250	137	0.00105263157894737	0.00526315789473684	6.19114e+09	0.00235077543377308	0.0068154102975675	0.171812763345266	CRC	TSG
324	APC	SCNA	0.2894	0.3227	122	272	0	0	1.34212e+09	0.000270023321094207	0.00012750114675076	0.00256522155039496	CRC	TSG
333	APLP1	alt	0.1042	0	11	383	0.831578947368421	0.8	0.829113844682669	1	0.898618207935928	1	CRC	-
338	APOB	alt	0.1448	0.0639	45	349	0.257894736842105	0.313684210526316	0.303565711724818	0.455492060416889	0.55928464239632	0.776457666715554	CRC	-
338	APOB	SNV	0.1485	0.0695	43	344	0.225263157894737	0.283157894736842	0.263280419009448	0.404572584339767	0.491099465354911	0.692877762137002	CRC	-
338	APOB	alt	0.1548	0.0849	15	317	0.251578947368421	0.306315789473684	0.263840083991859	0.317432006555753	0.453901177931282	0.535918018525148	Breast	-
338	APOB	alt	0.1517	0.0796	18	109	0.427875243664717	0.54093567251462	0.469026931702243	0.545413545639217	0.701477229232094	0.759371171817221	Lung	-
338	APOB	SNV	0.1527	0.1616	14	318	0.283157894736842	0.0147368421052632	0.301945248836533	0.0124074750000909	0.598047150730926	0.257173118183703	Breast	-
338	APOB	SNV	0.1525	0.0813	18	108	0.419103313840156	0.514619883040936	0.455016214336072	0.52789480153352	0.66292318677901	0.740960775646446	Lung	-
351	APP	alt	0.1459	0.0706	23	371	0.245263157894737	0.270526315789474	0.291232998265838	0.395048910425067	0.551538598485747	0.738592788173747	CRC	-
351	APP	SV	0.1617	0.1138	20	374	0.136842105263158	0.12	0.148506592807604	0.139439562005646	0.281332365256642	0.288106524360928	CRC	-
351	APP	SV	0.2101	0.1945	13	319	0.00105263157894737	0.00210526315789474	0.000491053464303287	0.00228194549373508	0.00282017861150328	0.0145105310604536	Breast	-
351	APP	alt	0.1776	0.1237	16	316	0.0473684210526316	0.0852631578947368	0.0363109294358741	0.0722052253865061	0.147590564170232	0.282824619853027	Breast	-
357	SHROOM2	SNV	0.1582	0.0896	13	374	0.150526315789474	0.188421052631579	0.174517238191665	0.255620002584871	0.405162164589086	0.589308941386762	CRC	-
357	SHROOM2	alt	0.1518	0.0806	12	320	0.301052631578947	0.346315789473684	0.319112111146183	0.363640986426504	0.505223650094377	0.564279090657714	Breast	-
357	SHROOM2	alt	0.1432	0.0664	16	378	0.276842105263158	0.293684210526316	0.322022844743511	0.432262728723431	0.572805341481104	0.761592724071301	CRC	-
367	AR	alt	0.1228	0.0391	23	371	0.573684210526316	0.554736842105263	0.594570562058043	0.719248440205812	0.763663575090248	0.933278526423772	CRC	oncogene
367	AR	SNV	0.1097	0	18	369	0.758947368421053	0.8	0.767901216767443	1	0.849474420778219	1	CRC	oncogene
367	AR	alt	0.1483	0.0752	19	313	0.354736842105263	0.406315789473684	0.39003734276109	0.427068736391061	0.56316616327239	0.606957701939337	Breast	oncogene
387	RHOA	alt	0.1668	0.0959	11	321	0.116842105263158	0.213684210526316	0.10436015183394	0.217833734407181	0.26727532098647	0.445506390874306	Breast	oncogene, TSG
394	ARHGAP5	alt	0.1525	0.0819	14	380	0.192631578947368	0.225263157894737	0.22367809359699	0.306483469961024	0.485770848077148	0.660446950760317	CRC	-
395	ARHGAP6	alt	0.1193	0.0691	11	383	0.615789473684211	0.286315789473684	0.643313404110678	0.408075156583755	0.794714871330332	0.747019197382281	CRC	-
395	ARHGAP6	alt	0.1562	0.0916	18	314	0.226315789473684	0.244210526315789	0.240048239647075	0.253563504152726	0.43373440906702	0.484445378398119	Breast	-
395	ARHGAP6	SV	0.1829	0.1462	14	318	0.0347368421052632	0.0284210526315789	0.0201119692994307	0.026121892915588	0.0441757641454162	0.0605640924635484	Breast	-
405	ARNT	alt	0.149	0.079	13	319	0.341052631578947	0.367368421052632	0.375374570858815	0.381833561734007	0.552207945694839	0.579016198101668	Breast	oncogene, TSG
408	ARRB1	alt	0.1858	0.1323	15	317	0.0242105263157895	0.0589473684210526	0.0142766534750466	0.0495011692103975	0.0835202673578955	0.245036918115046	Breast	-
408	ARRB1	SV	0.2044	0.1712	15	317	0.00210526315789474	0.00947368421052632	0.00116749489050802	0.00767119279825118	0.00551586265251336	0.0293710501021727	Breast	-
412	STS	SV	0.1466	0.0847	14	318	0.384210526315789	0.307368421052632	0.426462886736776	0.319492188784486	0.471670966602865	0.367650937829206	Breast	-
412	STS	SV	0.1739	0.1168	49	345	0.0810526315789474	0.109473684210526	0.0804043302557094	0.128936891445177	0.196186565823931	0.27597018870722	CRC	-
412	STS	alt	0.1361	0.0589	16	316	0.629473684210526	0.617894736842105	0.659424509571743	0.643517545545971	0.751730659451373	0.740306769876056	Breast	-
412	STS	alt	0.1412	0.0606	58	336	0.301052631578947	0.336842105263158	0.345923012685475	0.487339868922188	0.588958274963886	0.797048509900956	CRC	-
444	ASPH	alt	0.2022	0.1771	14	380	0.0347368421052632	0.04	0.014727027599022	0.0240876883339655	0.14898396647447	0.281562810693664	CRC	-
444	ASPH	SV	0.2029	0.2003	11	383	0.0347368421052632	0.0263157894736842	0.0140599775714926	0.0121543837511193	0.0794998834991455	0.0734076642394336	CRC	-
444	ASPH	alt	0.1293	0.0488	21	311	0.794736842105263	0.766315789473684	0.792084251697222	0.777607805353287	0.843498939718961	0.834809618622286	Breast	-
444	ASPH	SV	0.1499	0.1578	19	313	0.327368421052632	0.02	0.35685211240099	0.0149576212552624	0.408763810362342	0.0430504409461806	Breast	-
460	ASTN1	alt	0.1404	0.0593	30	364	0.307368421052632	0.346315789473684	0.355728866787403	0.500241454245362	0.598691898005175	0.802795076218157	CRC	-
460	ASTN1	SNV	0.1562	0.0844	17	370	0.163157894736842	0.209473684210526	0.190794898108676	0.289148897804955	0.427911817320137	0.608175437249899	CRC	-
460	ASTN1	SV	0.172	0.1375	13	381	0.0905263157894737	0.0736842105263158	0.0889133822275842	0.0739664843640525	0.203899109619648	0.200531357609209	CRC	-
460	ASTN1	alt	0.149	0.0728	29	303	0.341052631578947	0.433684210526316	0.375374570858815	0.456990728633116	0.552207945694839	0.626666874394534	Breast	-
460	ASTN1	SV	0.1372	0.1395	19	313	0.603157894736842	0.0452631578947368	0.635709605671028	0.035698020006216	0.661053510216053	0.0737523449633373	Breast	-
460	ASTN1	SNV	0.1565	0.0989	13	113	0.354775828460039	0.348927875243665	0.386833697843987	0.361667929810078	0.640339904125394	0.674149021165985	Lung	-
460	ASTN1	alt	0.1738	0.133	16	111	0.154970760233918	0.153021442495127	0.156166138368186	0.146615947690457	0.471405213463038	0.570460547970975	Lung	-
463	ZFHX3	alt	0.1643	0.1046	17	315	0.14	0.164210526315789	0.12938922032852	0.157529581086191	0.301065976180647	0.388927995178992	Breast	TSG
463	ZFHX3	alt	0.1598	0.0897	34	360	0.142105263157895	0.188421052631579	0.162240435434667	0.255007903294257	0.419472947378478	0.618378127992271	CRC	TSG
463	ZFHX3	SNV	0.1677	0.1019	32	355	0.113684210526316	0.144210526315789	0.110892205289871	0.189002582471312	0.318453485191131	0.51057752851657	CRC	TSG
463	ZFHX3	alt	0.1601	0.0975	12	115	0.300194931773879	0.358674463937622	0.329176756464795	0.373645679659719	0.635909643170627	0.699651966239671	Lung	TSG
463	ZFHX3	SNV	0.1606	0.0946	11	321	0.167368421052632	0.22	0.17418639113837	0.228207876369483	0.456488473328142	0.573523149517112	Breast	TSG
472	ATM	SNV	0.1169	0.0276	33	354	0.654736842105263	0.665263157894737	0.676011622882734	0.844422329189322	0.790275534361143	0.965785192085796	CRC	TSG
472	ATM	alt	0.1304	0.1032	39	355	0.449473684210526	0.141052631578947	0.487850441061253	0.182924544843791	0.685454508602226	0.554330360256771	CRC	TSG
472	ATM	SNV	0.1587	0.095	15	317	0.186315789473684	0.218947368421053	0.200941965879464	0.224976681762789	0.489379185089847	0.573523149517112	Breast	TSG
472	ATM	alt	0.1391	0.0622	21	311	0.568421052631579	0.558947368421053	0.59385785049359	0.598144670273404	0.703555297497377	0.717646811605187	Breast	TSG
473	RERE	SV	0.1502	0.0689	14	380	0.211578947368421	0.286315789473684	0.245938583006367	0.409834302875525	0.396400320514541	0.603862137087126	CRC	-
473	RERE	SNV	0.2282	0.2259	14	373	0.0126315789473684	0.0147368421052632	0.00232789562839574	0.00561555964770032	0.0559118204565595	0.202331662285188	CRC	-
473	RERE	alt	0.1959	0.163	24	308	0.0126315789473684	0.0147368421052632	0.00390617636855254	0.0115759823441892	0.039657324208085	0.14301661643715	Breast	-
473	RERE	SV	0.2114	0.1912	22	310	0.00105263157894737	0.00210526315789474	0.00040060088931753	0.00271909859772755	0.00243471996808518	0.0154041241826013	Breast	-
473	RERE	alt	0.1743	0.1299	12	115	0.152046783625731	0.17056530214425	0.151386016856639	0.160382294393554	0.471405213463038	0.592717174932701	Lung	-
473	RERE	alt	0.1895	0.1546	27	367	0.0536842105263158	0.0568421052631579	0.0329671920173371	0.0459399149574636	0.211812305293838	0.355227755397666	CRC	-
477	ATP1A2	alt	0.1572	0.0843	12	382	0.158947368421053	0.209473684210526	0.182525756096448	0.289826916367365	0.442322868867872	0.647030036133118	CRC	-
477	ATP1A2	SNV	0.1591	0.0872	12	375	0.146315789473684	0.194736842105263	0.167530720036014	0.270677117851388	0.399473070699594	0.59793390080549	CRC	-
479	ATP12A	alt	0.1027	0	16	378	0.849473684210526	0.8	0.844153388655906	1	0.904287534555537	1	CRC	-
479	ATP12A	SNV	0.0978	0	14	373	0.902105263157895	0.8	0.887873458493697	1	0.923528219425333	1	CRC	-
487	ATP2A1	alt	0.1341	0.0545	11	321	0.688421052631579	0.682105263157895	0.701225538798576	0.703426001635417	0.781286722362193	0.784124307091376	Breast	-
488	ATP2A2	alt	0.1254	0.0898	12	320	0.872631578947368	0.262105263157895	0.853403565763918	0.269736458373925	0.885069021021306	0.496894501024057	Breast	-
491	ATP2B2	alt	0.18	0.1296	28	366	0.0642105263157895	0.08	0.0575178293425437	0.0917126086764388	0.271211188527045	0.439577781707837	CRC	-
491	ATP2B2	SNV	0.1407	0.062	18	369	0.304210526315789	0.327368421052632	0.35203571851752	0.473667743698766	0.567716074534344	0.745786757361227	CRC	-
491	ATP2B2	alt	0.1542	0.0876	18	314	0.257894736842105	0.282105263157895	0.274438229395006	0.290487693116336	0.463331954772777	0.51380010719952	Breast	-
491	ATP2B2	SV	0.1788	0.1422	12	320	0.0442105263157895	0.0357894736842105	0.031894574241138	0.0315048220233502	0.0624914036774722	0.0680069606435077	Breast	-
492	ATP2B3	alt	0.1648	0.1145	15	379	0.124210526315789	0.12	0.128011108198729	0.136922485948521	0.38751567247972	0.505154894604599	CRC	TSG
492	ATP2B3	SNV	0.1709	0.1251	14	373	0.101052631578947	0.0873684210526316	0.094167094958394	0.103500455750187	0.295474423848072	0.402129711899991	CRC	TSG
493	ATP2B4	alt	0.1599	0.1003	11	383	0.142105263157895	0.149473684210526	0.161494882161753	0.196723256545114	0.419472947378478	0.566546687068848	CRC	-
493	ATP2B4	alt	0.1423	0.0652	20	312	0.485263157894737	0.529473684210526	0.522026779049196	0.557143655884655	0.653688400313817	0.691163417491977	Breast	-
493	ATP2B4	SV	0.1645	0.1151	11	321	0.14	0.114736842105263	0.127235919721986	0.103695167794712	0.183948465926012	0.160477564992557	Breast	-
538	ATP7A	alt	0.1567	0.0885	16	316	0.22	0.271578947368421	0.231876339515391	0.281867594427808	0.424045260632346	0.50686912929671	Breast	-
545	ATR	SNV	0.1193	0.0327	12	375	0.615789473684211	0.615789473684211	0.643313404110678	0.790410261951889	0.7697617815491	0.94921086912586	CRC	TSG
545	ATR	SNV	0.1409	0.0639	16	316	0.518947368421053	0.543157894736842	0.553547891604525	0.574852898493477	0.732782194154201	0.748236895829096	Breast	TSG
545	ATR	alt	0.1418	0.0677	14	113	0.61598440545809	0.653021442495127	0.644140973081181	0.6708347798701	0.765761995970635	0.808807890623525	Lung	TSG
545	ATR	alt	0.1226	0.0366	14	380	0.577894736842105	0.572631578947368	0.597378194042447	0.747296667564157	0.765502595958585	0.950607832264967	CRC	TSG
545	ATR	alt	0.1372	0.0609	18	314	0.603157894736842	0.585263157894737	0.635709605671028	0.616015019192053	0.73468430180664	0.728111650487112	Breast	TSG
546	ATRX	alt	0.1614	0.0956	21	311	0.161052631578947	0.214736842105263	0.163689303659841	0.22019520006158	0.343777906758702	0.447506223464469	Breast	TSG
546	ATRX	SNV	0.124	0.039	13	113	0.903508771929825	0.923976608187134	0.890579327823015	0.925666097308375	0.906135298614683	0.941834937436033	Lung	TSG
546	ATRX	alt	0.1279	0.0452	15	112	0.857699805068226	0.886939571150097	0.849519856252375	0.883396386795239	0.880008368084114	0.912008415517352	Lung	TSG
546	ATRX	SNV	0.2103	0.1964	13	374	0.0284210526315789	0.0305263157894737	0.00851302829309088	0.0136509800588039	0.0953026302980768	0.228016735380586	CRC	TSG
546	ATRX	SNV	0.1169	0.0266	12	320	0.956842105263158	0.972631578947368	0.94369168207888	0.971249768488794	0.947848914158523	0.975528401830154	Breast	TSG
546	ATRX	alt	0.2457	0.2522	22	372	0.00210526315789474	0.00526315789473684	0.000591705248224867	0.00250128579044385	0.0335943673583996	0.17188170518107	CRC	TSG
547	KIF1A	alt	0.1033	0	21	373	0.843157894736842	0.8	0.83822787894662	1	0.902108301442745	1	CRC	-
547	KIF1A	SNV	0.1084	0.028	17	370	0.783157894736842	0.664210526315789	0.783176425811591	0.84032332964499	0.859282440612219	0.965785192085796	CRC	-
547	KIF1A	alt	0.1394	0.0584	11	321	0.558947368421053	0.628421052631579	0.587172283939201	0.650381411176317	0.699294082503078	0.745173843574485	Breast	-
575	BAI1	alt	0.1622	0.1092	44	350	0.135789473684211	0.126315789473684	0.145042381029053	0.157034685638972	0.407172456127978	0.530182640106336	CRC	-
575	BAI1	SNV	0.1506	0.0797	30	357	0.208421052631579	0.231578947368421	0.24196742922237	0.322406600754256	0.47565323512314	0.637194875320858	CRC	-
576	BAI2	alt	0.1577	0.093	25	369	0.156842105263158	0.173684210526316	0.17848903724466	0.235480474415327	0.437494715078982	0.602674038476026	CRC	-
576	BAI2	SNV	0.1867	0.1379	18	369	0.0557894736842105	0.0726315789473684	0.0390105976701759	0.0731589393595204	0.199385969804442	0.366532984991469	CRC	-
577	BAI3	alt	0.2226	0.2438	55	339	0.0178947368421053	0.00631578947368421	0.00353466265025219	0.00324342686141553	0.0816701244526922	0.178570660536117	CRC	-
577	BAI3	SNV	0.182	0.1409	34	353	0.0621052631578947	0.0705263157894737	0.0513353517062425	0.0673591607306663	0.224354341294809	0.366532984991469	CRC	-
577	BAI3	alt	0.2043	0.1709	37	295	0.00210526315789474	0.00947368421052632	0.00118490263603407	0.00778871844715782	0.0185008246067664	0.119956860982077	Breast	-
577	BAI3	SV	0.1694	0.1208	23	371	0.107368421052632	0.0926315789473684	0.10173402136701	0.116044209228946	0.221634832263843	0.256474520397309	CRC	-
577	BAI3	SV	0.1895	0.1553	26	306	0.0178947368421053	0.02	0.00904328088528074	0.016896099306726	0.0238864718742014	0.0458870202429955	Breast	-
577	BAI3	SNV	0.1675	0.0914	21	105	0.214424951267057	0.420077972709552	0.225756430308331	0.428559450756886	0.547533032958274	0.708075005008087	Lung	-
577	BAI3	SNV	0.2212	0.1873	12	320	0	0.00315789473684211	8.0549e+09	0.00334011281686449	0.0026235968340345	0.0761545722245105	Breast	-
577	BAI3	SV	0.1965	0.1946	11	116	0.0448343079922027	0.0175438596491228	0.0293730832502793	0.0196199989232897	0.0984864044802008	0.0878228523232968	Lung	-
577	BAI3	alt	0.1654	0.0872	30	97	0.235867446393762	0.457115009746589	0.252813955332951	0.468739070848982	0.57560320187413	0.739369325703712	Lung	-
581	BAX	alt	0.2489	0.2369	14	380	0.00105263157894737	0.00842105263157895	0.000456060361674861	0.00401091388714764	0.0297941869196082	0.186726998938027	CRC	TSG
581	BAX	SNV	0.2564	0.2502	13	374	0.00105263157894737	0.00526315789473684	0.000244964820864047	0.00266123466360452	0.0161799264180703	0.171812763345266	CRC	TSG
586	BCAT1	alt	0.0994	0	12	382	0.888421052631579	0.8	0.874527625060935	1	0.918782421797403	1	CRC	-
590	BCHE	alt	0.173	0.1201	15	379	0.0863157894736842	0.0926315789473684	0.0843473623322825	0.118212436046112	0.322216216593667	0.474331589783938	CRC	-
590	BCHE	SNV	0.1602	0.0836	11	376	0.142105263157895	0.215789473684211	0.15927346171961	0.294608749352119	0.387477427130027	0.612831398354298	CRC	-
595	CCND1	SCNA	0.2958	0.3128	52	281	0	0	1537.8	2.49865e+08	14865.4	3.62304e+09	Breast	oncogene
595	CCND1	alt	0.2585	0.2431	56	276	0	0	6.66927e+06	0.000154678661789329	3.01984e+09	0.0500274986130059	Breast	oncogene
607	BCL9	alt	0.1658	0.1699	12	320	0.126315789473684	0.00947368421052632	0.113885428671227	0.00819296829296628	0.281174057264622	0.120557143997683	Breast	oncogene
607	BCL9	SNV	0.1594	0.0878	25	362	0.145263157894737	0.192631578947368	0.165248124749669	0.266846407652973	0.398344475902031	0.597515887617716	CRC	oncogene
607	BCL9	alt	0.1603	0.0891	26	368	0.142105263157895	0.189473684210526	0.15853805809978	0.258698717618277	0.418769247389318	0.619555125771487	CRC	oncogene
613	BCR	alt	0.125	0.0432	11	383	0.542105263157895	0.504210526315789	0.563599697236034	0.673096303671084	0.746280036987457	0.905490288594273	CRC	fusion
613	BCR	alt	0.1264	0.0488	11	321	0.851578947368421	0.766315789473684	0.838860307689447	0.777607805353287	0.875198035303644	0.834809618622286	Breast	fusion
631	BFSP1	alt	0.1075	0.0283	13	381	0.798947368421053	0.66	0.793471595752515	0.837231284536287	0.878757157397889	0.994376649541626	CRC	-
636	BICD1	alt	0.137	0.0412	14	380	0.341052631578947	0.528421052631579	0.398841007239031	0.695599893253271	0.629725131747437	0.919057565421111	CRC	-
636	BICD1	alt	0.1672	0.1019	19	313	0.107368421052632	0.176842105263158	0.100726273031166	0.174600357124361	0.262119864531678	0.4021314430616	Breast	-
636	BICD1	SV	0.2083	0.1962	16	316	0.00105263157894737	0.00210526315789474	0.000648565424214795	0.00208405142749371	0.00344069453863103	0.0137328020380112	Breast	-
646	BNC1	alt	0.1442	0.0635	14	380	0.268421052631579	0.314736842105263	0.310416084554477	0.459281611769361	0.564061102044778	0.777202824782459	CRC	-
646	BNC1	SNV	0.1334	0.0528	11	376	0.403157894736842	0.401052631578947	0.446678459648903	0.56748568237245	0.635842936633838	0.810430904231358	CRC	-
653	BMP5	alt	0.2063	0.1926	11	383	0.0336842105263158	0.0326315789473684	0.01119467596356	0.0152798304924437	0.127116687880097	0.245713805953633	CRC	-
655	BMP7	alt	0.1919	0.1388	14	318	0.0157894736842105	0.0484210526315789	0.00664912629154918	0.0368658423678377	0.0549402260002458	0.215548542785077	Breast	-
655	BMP7	SV	0.2169	0.1928	14	318	0	0.00210526315789474	0.00016525968596455	0.00249791593848302	0.00131786704985743	0.0151081678984577	Breast	-
657	BMPR1A	alt	0.1631	0.0987	16	378	0.132631578947368	0.153684210526316	0.138961806367303	0.204714791807185	0.402280692314086	0.575535789481033	CRC	-
658	BMPR1B	alt	0.0897	0	18	376	0.963157894736842	0.8	0.941533387268253	1	0.954572114934505	1	CRC	-
658	BMPR1B	SV	0.0746	0	13	381	0.996842105263158	0.8	0.988946158405141	1	0.988946158405141	1	CRC	-
658	BMPR1B	alt	0.1506	0.0792	18	314	0.317894736842105	0.364210526315789	0.342722842009645	0.379530864730352	0.52605051817616	0.578624833501358	Breast	-
658	BMPR1B	SV	0.1613	0.1074	16	316	0.161052631578947	0.149473684210526	0.16497665491195	0.14129400195302	0.226729716739584	0.200566995969592	Breast	-
659	BMPR2	alt	0.1778	0.1127	22	372	0.0694736842105263	0.121052631578947	0.0650389375357485	0.143478786228798	0.288795683559664	0.515073948415768	CRC	-
659	BMPR2	SNV	0.1853	0.1306	13	374	0.0568421052631579	0.08	0.0423797997135303	0.0892667951346105	0.207347094153976	0.38529155462091	CRC	-
659	BMPR2	alt	0.1503	0.0819	15	317	0.318947368421053	0.333684210526316	0.348747364937394	0.349251958861899	0.531692952335529	0.556443655779971	Breast	-
667	DST	alt	0.1476	0.0671	40	354	0.230526315789474	0.291578947368421	0.272762840859504	0.425901215534838	0.534761256709754	0.758551332661921	CRC	-
667	DST	SNV	0.1455	0.1268	25	362	0.249473684210526	0.0821052631578947	0.295683411304231	0.0988928813210745	0.516663738535567	0.393486434413071	CRC	-
667	DST	SV	0.1226	0.0438	15	379	0.577894736842105	0.496842105263158	0.597378194042447	0.666360403853389	0.700770573780563	0.814588870442018	CRC	-
667	DST	alt	0.1323	0.0529	29	303	0.729473684210526	0.70421052631579	0.737046260237494	0.724767937560102	0.809642277136189	0.800426639334669	Breast	-
667	DST	SNV	0.1585	0.0856	13	319	0.191578947368421	0.298947368421053	0.203907993787436	0.310290937936201	0.489379185089847	0.627307747178941	Breast	-
667	DST	SV	0.1202	0.0955	16	316	0.929473684210526	0.215789473684211	0.91553479850714	0.220986685643519	0.916999654184751	0.277229790005697	Breast	-
667	DST	alt	0.2627	0.2609	20	107	0	0.000974658869395711	1.82883e+09	0.00161862187766743	0.00154404728633214	0.134155309762328	Lung	-
672	BRCA1	alt	0.1671	0.1017	17	315	0.109473684210526	0.177894736842105	0.101625438531139	0.175922014393726	0.263249419719107	0.402717331230935	Breast	TSG
673	BRAF	alt	0.2338	0.2049	61	333	0.00736842105263158	0.0263157894736842	0.00151741264470606	0.0105928847557385	0.0535899909234553	0.231121164383256	CRC	oncogene
673	BRAF	alt	0.1244	0.0384	11	321	0.887368421052632	0.906315789473684	0.867109800714141	0.891925752937959	0.893553294864276	0.912068610953722	Breast	oncogene
673	BRAF	SNV	0.2931	0.2931	53	334	0	0.00105263157894737	9.5408e+08	0.000693665674447841	0.00210056672046197	0.164877391046787	CRC	oncogene
673	BRAF	alt	0.1969	0.1594	11	116	0.0419103313840156	0.0721247563352826	0.0283914421932266	0.0649649273467686	0.208620130415475	0.426146939320837	Lung	oncogene
675	BRCA2	SNV	0.1348	0.0538	15	317	0.667368421052632	0.691578947368421	0.686811961231922	0.712802523039874	0.798944526331012	0.816678267603474	Breast	TSG
675	BRCA2	alt	0.1264	0.0467	22	310	0.851578947368421	0.801052631578947	0.838860307689447	0.803306112273739	0.875198035303644	0.848663106947151	Breast	TSG
675	BRCA2	alt	0.1701	0.1064	36	358	0.103157894736842	0.128421052631579	0.0981440100290293	0.168684914119297	0.344308494200201	0.538920014057632	CRC	TSG
675	BRCA2	SNV	0.1579	0.0861	32	355	0.155789473684211	0.2	0.176892541768774	0.277816399756845	0.40709938619608	0.600540188763679	CRC	TSG
678	ZFP36L2	alt	0.1581	0.0908	39	355	0.151578947368421	0.183157894736842	0.175306416992195	0.248354492766984	0.436618130771966	0.613607636658746	CRC	-
678	ZFP36L2	SNV	0.1622	0.0961	38	349	0.135789473684211	0.162105263157895	0.145042381029053	0.218295048465554	0.371319739029805	0.549271921948564	CRC	-
688	KLF5	alt	0.1496	0.1512	23	371	0.215789473684211	0.0589473684210526	0.251973613175	0.0505577326637057	0.515237316386122	0.364382415208366	CRC	-
715	C1R	alt	0.1561	0.0906	11	383	0.163157894736842	0.184210526315789	0.191636212548361	0.249553377083806	0.451424168763371	0.614387163758539	CRC	-
715	C1R	SNV	0.1598	0.0981	11	376	0.142105263157895	0.154736842105263	0.162240435434667	0.207782747288066	0.392526767782408	0.538198057191245	CRC	-
716	C1S	alt	0.1169	0.0334	14	380	0.654736842105263	0.609473684210526	0.676011622882734	0.78275660052281	0.8130844508689	0.968265390242089	CRC	-
718	C3	alt	0.159	0.09	16	378	0.146315789473684	0.188421052631579	0.168296709737814	0.253178869905655	0.429148896874975	0.617704615030033	CRC	-
718	C3	SNV	0.1608	0.0928	15	372	0.141052631578947	0.173684210526316	0.154898925869759	0.236627273816033	0.381756494540955	0.569382654961323	CRC	-
726	CAPN5	alt	0.1866	0.1428	13	319	0.0210526315789474	0.0357894736842105	0.0129581489320875	0.0306368834884637	0.0788635730705543	0.204962405347313	Breast	-
726	CAPN5	SV	0.225	0.2244	12	320	0	0.00105263157894737	4.18954e+09	0.00044548183419368	0.000481220184152501	0.00663980067155342	Breast	-
727	C5	alt	0.1357	0.0461	11	383	0.362105263157895	0.472631578947368	0.415883029681515	0.640651519136676	0.643843399317737	0.887154069804994	CRC	-
729	C6	alt	0.1539	0.0691	13	381	0.18	0.286315789473684	0.210810912340968	0.408075156583755	0.475264147595277	0.747019197382281	CRC	-
729	C6	SNV	0.1482	0.0645	11	376	0.225263157894737	0.308421052631579	0.266418213448772	0.449845109127994	0.492911008355501	0.735452214304555	CRC	-
730	C7	alt	0.0919	0	12	382	0.954736842105263	0.8	0.929212362443695	1	0.949694633474783	1	CRC	-
730	C7	alt	0.1772	0.1227	14	113	0.137426900584795	0.202729044834308	0.125746731807351	0.196490047348219	0.427497269044908	0.605336778185693	Lung	-
730	C7	SNV	0.1668	0.0964	13	113	0.224171539961014	0.37037037037037	0.234564213637255	0.383225080381658	0.547533032958274	0.692181734332763	Lung	-
744	MPPED2	alt	0.1613	0.0969	11	383	0.14	0.158947368421053	0.151322644284325	0.214036931240836	0.411112887108391	0.583798679677294	CRC	-
745	MYRF	alt	0.1789	0.1302	13	319	0.0431578947368421	0.0642105263157895	0.0315483125772803	0.0543546386460244	0.135789695199549	0.24585049663195	Breast	-
747	DAGLA	alt	0.1405	0.0674	11	321	0.529473684210526	0.502105263157895	0.562538970332543	0.527471663732601	0.685461910028459	0.669767721082787	Breast	-
747	DAGLA	SV	0.1508	0.0966	11	321	0.314736842105263	0.207368421052632	0.338732880291795	0.212399159009079	0.393407760784163	0.271074156044206	Breast	-
753	LDLRAD4	alt	0.1495	0.0779	18	376	0.216842105263158	0.237894736842105	0.252988560094695	0.335905883720442	0.515237316386122	0.686620256069264	CRC	-
753	LDLRAD4	alt	0.1623	0.0949	21	311	0.154736842105263	0.218947368421053	0.15241997546624	0.22578120827627	0.330852180686066	0.451961675983621	Breast	-
753	LDLRAD4	SV	0.1647	0.1161	16	378	0.124210526315789	0.113684210526316	0.128636180536884	0.131321722315706	0.254766461452919	0.279115855792963	CRC	-
753	LDLRAD4	SV	0.1764	0.1286	21	311	0.0526315789473684	0.0694736842105263	0.0412386368143751	0.0583360386826961	0.0767173451583917	0.106778831039087	Breast	-
774	CACNA1B	alt	0.1304	0.0422	43	351	0.449473684210526	0.518947368421053	0.487850441061253	0.684340800105163	0.685454508602226	0.911362425032343	CRC	-
774	CACNA1B	SNV	0.124	0.0367	35	352	0.552631578947368	0.571578947368421	0.577692036073994	0.746178940539527	0.728636087494272	0.920357031235028	CRC	-
774	CACNA1B	alt	0.1626	0.1	24	308	0.151578947368421	0.187368421052632	0.148789574290771	0.18748235218698	0.326730937142877	0.416545677479217	Breast	-
774	CACNA1B	SNV	0.139	0.0642	13	319	0.568421052631579	0.54	0.596082542428171	0.570756805438798	0.736128336207153	0.748236895829096	Breast	-
774	CACNA1B	SV	0.1823	0.1544	11	321	0.0357894736842105	0.02	0.0215531183670595	0.0176499191016725	0.0464449297686034	0.0474199543246651	Breast	-
774	CACNA1B	SNV	0.1483	0.0787	13	113	0.492202729044834	0.552631578947368	0.529347676108308	0.554756455850456	0.695246194481824	0.742863529960669	Lung	-
774	CACNA1B	alt	0.1534	0.0847	14	113	0.400584795321637	0.475633528265107	0.439379628337042	0.493457796535085	0.69161608164164	0.754355341579249	Lung	-
775	CACNA1C	alt	0.1676	0.0916	36	358	0.113684210526316	0.178947368421053	0.111450698233299	0.243606739614514	0.363488678177066	0.612235141484652	CRC	-
775	CACNA1C	SNV	0.1418	0.06	20	367	0.293684210526316	0.341052631578947	0.338659245687683	0.493270155141655	0.554360425716764	0.760338243806448	CRC	-
775	CACNA1C	SV	0.1745	0.1085	20	374	0.0789473684210526	0.127368421052632	0.0778611422111186	0.159878484217955	0.196186565823931	0.316642452509586	CRC	-
775	CACNA1C	alt	0.1567	0.0837	29	303	0.22	0.313684210526316	0.231876339515391	0.329924934084148	0.424045260632346	0.543236400557463	Breast	-
775	CACNA1C	SV	0.1584	0.0974	21	311	0.193684210526316	0.204210526315789	0.205401676632957	0.206316866169239	0.268998848477471	0.264932016865526	Breast	-
775	CACNA1C	alt	0.1515	0.0859	22	105	0.430799220272904	0.469785575048733	0.472544006762176	0.481523669561701	0.702616453203235	0.747969121765507	Lung	-
775	CACNA1C	SNV	0.1307	0.0487	14	112	0.824561403508772	0.853801169590643	0.815053617752941	0.855541087281313	0.851603107338274	0.882040147506841	Lung	-
776	CACNA1D	alt	0.1366	0.0555	14	318	0.616842105263158	0.673684210526316	0.648700487304652	0.68993901706635	0.743624254814041	0.77481246757848	Breast	oncogene
776	CACNA1D	alt	0.1688	0.1013	17	377	0.109473684210526	0.145263157894737	0.104894476454801	0.191866500065207	0.352861467348558	0.560685507543493	CRC	oncogene
776	CACNA1D	SNV	0.1465	0.0706	13	374	0.237894736842105	0.270526315789474	0.284631527000021	0.395048910425067	0.506054168461679	0.684855132114846	CRC	oncogene
777	CACNA1E	SNV	0.1713	0.112	24	102	0.178362573099415	0.255360623781676	0.181693904773099	0.261731134233088	0.535882022938379	0.67007987115186	Lung	-
777	CACNA1E	alt	0.1616	0.098	44	350	0.137894736842105	0.154736842105263	0.149206871560919	0.208297886544155	0.40895912973643	0.578905814551287	CRC	-
777	CACNA1E	SNV	0.1716	0.1131	36	351	0.0957894736842105	0.12	0.0907954569196165	0.141998022492828	0.293253786285607	0.457510701739086	CRC	-
777	CACNA1E	alt	0.1986	0.1613	36	296	0.00947368421052632	0.0168421052631579	0.00269161186274985	0.0125928443915444	0.031738589881592	0.14905340706931	Breast	-
777	CACNA1E	SNV	0.1697	0.1024	22	310	0.0947368421052632	0.174736842105263	0.0801922031704552	0.171331126492783	0.387290535681959	0.547953231689309	Breast	-
777	CACNA1E	SV	0.1688	0.123	15	317	0.102105263157895	0.0884210526315789	0.0871630379247808	0.074409053423489	0.138839851758048	0.126233245103263	Breast	-
777	CACNA1E	alt	0.1826	0.1267	26	101	0.101364522417154	0.183235867446394	0.0869381542566268	0.175696248823035	0.369767135013155	0.603544361731149	Lung	-
778	CACNA1F	alt	0.0987	0	12	382	0.895789473684211	0.8	0.880478656130422	1	0.922248351413717	1	CRC	-
778	CACNA1F	SNV	0.0869	0	11	376	0.98	0.8	0.954934075146625	1	0.96221808792425	1	CRC	-
778	CACNA1F	alt	0.1435	0.0662	11	321	0.461052631578947	0.516842105263158	0.495056024723409	0.543603721994505	0.639729931491893	0.68089178446708	Breast	-
778	CACNA1F	SNV	0.1426	0.0638	11	321	0.478947368421053	0.543157894736842	0.515274539063474	0.576219372181201	0.720752115990627	0.748236895829096	Breast	-
781	CACNA2D1	alt	0.1031	0	32	362	0.843157894736842	0.8	0.84021653410942	1	0.902851447621632	1	CRC	-
781	CACNA2D1	SNV	0.1401	0.0625	18	369	0.313684210526316	0.325263157894737	0.359440872404315	0.468841840846906	0.571982464682883	0.745294911863733	CRC	-
781	CACNA2D1	SV	0.1728	0.1441	17	377	0.0873684210526316	0.068421052631579	0.0852448365970305	0.061647932507314	0.200769692371385	0.18217288908862	CRC	-
781	CACNA2D1	alt	0.1965	0.1606	22	310	0.0105263157894737	0.0178947368421053	0.00359922786500593	0.0130355894875103	0.0389887650065714	0.14905340706931	Breast	-
781	CACNA2D1	SV	0.2207	0.2213	16	316	0	0.00105263157894737	8.7671e+08	0.000529548892949687	0.000864284416758091	0.00704809584775854	Breast	-
781	CACNA2D1	alt	0.1585	0.0933	13	114	0.323586744639376	0.396686159844055	0.35429083375493	0.410995682786609	0.647628405788582	0.703381873225405	Lung	-
782	CACNB1	alt	0.1659	0.1003	13	319	0.125263157894737	0.185263157894737	0.112904178037496	0.185399526451718	0.280587331588244	0.41394923854703	Breast	-
782	CACNB1	SV	0.189	0.154	11	321	0.0178947368421053	0.0210526315789474	0.00963089268375143	0.017994970100829	0.0250163436515701	0.0479355373749742	Breast	-
783	CACNB2	alt	0.2555	0.2701	12	382	0.00105263157894737	0.00210526315789474	0.000264147789021554	0.0014316704781783	0.0230256693770753	0.17188170518107	CRC	-
790	CAD	alt	0.1023	0	13	381	0.849473684210526	0.8	0.848035944239495	1	0.906352668795342	1	CRC	-
790	CAD	SNV	0.1238	0.0363	11	376	0.55578947368421	0.575789473684211	0.580508292797945	0.750647085404552	0.728636087494272	0.922423069599455	CRC	-
790	CAD	alt	0.1614	0.0953	11	321	0.161052631578947	0.217894736842105	0.163689303659841	0.222576164526389	0.343777906758702	0.450323893197269	Breast	-
790	CAD	SNV	0.1606	0.0932	11	321	0.167368421052632	0.231578947368421	0.17418639113837	0.239793158676788	0.456488473328142	0.573523149517112	Breast	-
799	CALCR	alt	0.0975	0	11	383	0.903157894736842	0.8	0.890274097339887	1	0.92657782970429	1	CRC	-
800	CALD1	alt	0.1125	0.0311	11	383	0.725263157894737	0.625263157894737	0.733505924816329	0.807718721126658	0.843228711916954	0.981683478451011	CRC	-
800	CALD1	alt	0.1561	0.0851	13	319	0.226315789473684	0.303157894736842	0.241703364779649	0.315380647692827	0.434989203387221	0.533250027166961	Breast	-
816	CAMK2B	alt	0.1391	0.0596	12	382	0.323157894736842	0.344210526315789	0.371947273726216	0.497246869098329	0.611197469289033	0.802795076218157	CRC	-
823	CAPN1	alt	0.1252	0.0443	11	321	0.875789473684211	0.835789473684211	0.856212022692347	0.831241967195275	0.885952476862648	0.867249683746591	Breast	-
831	CAST	alt	0.1311	0.0515	13	319	0.757894736842105	0.723157894736842	0.759811933090123	0.743147455608458	0.823857383388907	0.810055772507245	Breast	-
831	CAST	SV	0.1317	0.0538	13	319	0.737894736842105	0.691578947368421	0.74854784789701	0.712802523039874	0.761936508591103	0.725551836460099	Breast	-
838	CASP5	alt	0.1193	0.0448	13	381	0.615789473684211	0.487368421052632	0.643313404110678	0.655157927614556	0.794714871330332	0.896091128133576	CRC	-
838	CASP5	SNV	0.1211	0.0458	13	374	0.598947368421053	0.475789473684211	0.618363215617367	0.643992656416268	0.754561050117454	0.858440261479203	CRC	-
846	CASR	alt	0.1699	0.0983	14	380	0.106315789473684	0.154736842105263	0.0991591433696847	0.206755743481967	0.346558714641285	0.578084902881238	CRC	-
860	RUNX2	alt	0.114	0.0248	13	381	0.702105263157895	0.706315789473684	0.714328453876838	0.872267456170098	0.831490275600571	1	CRC	-
860	RUNX2	alt	0.1402	0.0661	13	319	0.54	0.516842105263158	0.569272586488525	0.544954025377363	0.691805225877628	0.68089178446708	Breast	-
860	RUNX2	SV	0.1579	0.0924	11	321	0.198947368421053	0.237894736842105	0.212976590872926	0.246607349865797	0.27517718449216	0.300342803533053	Breast	-
862	RUNX1T1	SV	0.2129	0.2065	12	320	0.00105263157894737	0.00105263157894737	0.000315866727884782	0.00119579878647549	0.00203848012016365	0.0109280297858928	Breast	oncogene, TSG
862	RUNX1T1	alt	0.1963	0.1773	17	315	0.0105263157894737	0.00631578947368421	0.00369898326565136	0.00561786770276065	0.0391331687543677	0.110210585637905	Breast	oncogene, TSG
862	RUNX1T1	SNV	0.1072	0	15	372	0.802105263157895	0.8	0.796850572544041	1	0.866370046362698	1	CRC	oncogene, TSG
862	RUNX1T1	alt	0.1734	0.1118	25	369	0.0831578947368421	0.122105263157895	0.0825757005091594	0.146861068849898	0.321209638411984	0.517174042456225	CRC	oncogene, TSG
863	CBFA2T3	alt	0.1189	0.0295	11	383	0.622105263157895	0.642105263157895	0.648813585769264	0.824719922431976	0.797261217142267	0.990660977636338	CRC	TSG
865	CBFB	alt	0.1616	0.0907	12	320	0.158947368421053	0.253684210526316	0.161135779587444	0.261559528062197	0.341264176787627	0.488993205229409	Breast	TSG
868	CBLB	alt	0.1028	0	15	379	0.848421052631579	0.8	0.843174249125382	1	0.903934782684706	1	CRC	TSG
868	CBLB	alt	0.1638	0.1022	13	319	0.142105263157895	0.175789473684211	0.134890353705062	0.172632849819621	0.309727952117912	0.4021314430616	Breast	TSG
887	CCKBR	alt	0.1685	0.1065	12	382	0.109473684210526	0.128421052631579	0.106503911886258	0.168256062111821	0.35569493741605	0.538651743147396	CRC	-
894	CCND2	SCNA	0.1685	0.0849	12	382	0.109473684210526	0.208421052631579	0.106503911886258	0.28577786795947	0.168631193819908	0.361985299415329	CRC	oncogene
894	CCND2	alt	0.1672	0.0845	15	379	0.114736842105263	0.209473684210526	0.113707010144674	0.288472151433272	0.366126044238986	0.645639199748481	CRC	oncogene
901	CCNG2	alt	0.1488	0.078	15	317	0.344210526315789	0.38	0.379541960813812	0.393467282514082	0.555092376797462	0.586059162902553	Breast	-
901	CCNG2	SV	0.1619	0.1124	11	321	0.157894736842105	0.129473684210526	0.157358324151412	0.11576918759016	0.218902913152853	0.173376821606317	Breast	-
948	CD36	alt	0.1238	0.025	12	382	0.55578947368421	0.703157894736842	0.580508292797945	0.870332227221926	0.753604325974747	1	CRC	-
948	CD36	alt	0.179	0.1264	19	313	0.0431578947368421	0.0778947368421053	0.0312052889243267	0.0642376393551852	0.135083698135135	0.267834282689022	Breast	-
948	CD36	SV	0.2061	0.1786	17	315	0.00210526315789474	0.00631578947368421	0.000905884128695308	0.00525402197658222	0.00448287323765425	0.0224506331559077	Breast	-
960	CD44	alt	0.1855	0.1377	18	314	0.0252631578947368	0.0515789473684211	0.0148010967110744	0.0387719163652961	0.085049956735717	0.219904941623761	Breast	-
974	CD79B	SCNA	0.1696	0.1081	14	319	0.0957894736842105	0.147368421052632	0.0809440946171587	0.137459512163207	0.0902837978422154	0.153320225105116	Breast	oncogene
974	CD79B	alt	0.1518	0.0729	17	315	0.301052631578947	0.433684210526316	0.319112111146183	0.45572478817914	0.505223650094377	0.625688854116175	Breast	oncogene
987	LRBA	alt	0.1818	0.1328	42	352	0.0621052631578947	0.0757894736842105	0.0519268421243098	0.0840964591505971	0.259354532836319	0.428491482338757	CRC	-
987	LRBA	SNV	0.138	0.0603	17	370	0.329473684210526	0.34	0.385931892720533	0.49029976617425	0.590748586655648	0.758414509503729	CRC	-
987	LRBA	SV	0.2294	0.2301	29	365	0.0126315789473684	0.0105263157894737	0.00212572384913693	0.00493998077750951	0.0254253244700691	0.04635981960432	CRC	-
987	LRBA	alt	0.1835	0.1225	33	299	0.0326315789473684	0.0894736842105263	0.0187562133600033	0.0760194462254057	0.0978434724586346	0.2873255864012	Breast	-
987	LRBA	SNV	0.198	0.1365	13	319	0.00947368421052632	0.0515789473684211	0.00292652715540962	0.0409537951162939	0.0667248191433392	0.40597675158761	Breast	-
987	LRBA	SV	0.1739	0.1087	22	310	0.06	0.144210526315789	0.05333634607292	0.134242275368667	0.0940522609623885	0.19385389707217	Breast	-
987	LRBA	alt	0.1539	0.1738	14	113	0.391812865497076	0.0428849902534113	0.43075796130298	0.040348214953348	0.689262291989309	0.40348214953348	Lung	-
988	CDC5L	alt	0.169	0.1061	11	383	0.108421052631579	0.129473684210526	0.103832371482525	0.169977245548568	0.351922467824946	0.541048852535603	CRC	-
999	CDH1	alt	0.0899	0	20	374	0.963157894736842	0.8	0.940480000178712	1	0.953851753735755	1	CRC	TSG
999	CDH1	SNV	0.1852	0.1126	27	305	0.0263157894736842	0.127368421052632	0.0153426041303741	0.114835385735856	0.152091901814143	0.513381724466181	Breast	TSG
999	CDH1	SCNA	0.2492	0.1996	45	288	0	0.00210526315789474	4.47093e+07	0.00173679854782174	1.62071e+08	0.00285899035504778	Breast	TSG
999	CDH1	SNV	0.0826	0	13	374	0.991578947368421	0.8	0.970969806705508	1	0.974232801654144	1	CRC	TSG
999	CDH1	alt	0.2053	0.1471	60	272	0.00210526315789474	0.0273684210526316	0.00102126193802189	0.025034545177964	0.017254753937922	0.197485053250559	Breast	TSG
999	CDH1	SV	0.1812	0.14	12	320	0.0368421052631579	0.0421052631578947	0.0244314254710732	0.0348847575612816	0.0508954154572108	0.072430707241666	Breast	TSG
999	CDH1	alt	0.2073	0.1975	11	116	0.0146198830409357	0.0155945419103314	0.0111446947769528	0.017694714825378	0.145738316313998	0.322296591462243	Lung	TSG
1000	CDH2	alt	0.1307	0.0464	20	374	0.447368421052632	0.469473684210526	0.483691770670099	0.637314647124175	0.682022557528746	0.887154069804994	CRC	-
1000	CDH2	SNV	0.108	0.0758	11	376	0.792631578947368	0.244210526315789	0.787781043459983	0.352195479439968	0.862186212436319	0.652524864432256	CRC	-
1000	CDH2	alt	0.163	0.1066	12	320	0.146315789473684	0.155789473684211	0.144046306458526	0.14578472035804	0.321618183256512	0.377207550732117	Breast	-
1000	CDH2	alt	0.1678	0.1099	12	115	0.209551656920078	0.269005847953216	0.222047004896573	0.276250758679276	0.555474862719617	0.65333317394296	Lung	-
1001	CDH3	alt	0.1432	0.0686	11	321	0.468421052631579	0.485263157894737	0.501787259563926	0.511487045293744	0.643652326148855	0.661340188775007	Breast	-
1002	CDH4	alt	0.1334	0.0497	50	344	0.403157894736842	0.434736842105263	0.446678459648903	0.600945722079198	0.662398440694696	0.864889290648903	CRC	-
1002	CDH4	SNV	0.1451	0.0719	16	371	0.254736842105263	0.262105263157895	0.300173004670269	0.383999459608429	0.521062469342215	0.679977595365595	CRC	-
1002	CDH4	SV	0.1637	0.1102	35	359	0.128421052631579	0.126315789473684	0.135017659797622	0.153049921437073	0.263976834860734	0.309140569790115	CRC	-
1002	CDH4	alt	0.1899	0.1394	41	291	0.0178947368421053	0.0463157894736842	0.00859671711284928	0.0358627467679117	0.063604469096375	0.214796980641672	Breast	-
1002	CDH4	SV	0.2122	0.1867	37	295	0.00105263157894737	0.00315789473684211	0.000353041067314281	0.00344701967078966	0.0022436924684136	0.0177076459150899	Breast	-
1002	CDH4	SV	0.1788	0.1424	12	115	0.125730994152047	0.117933723196881	0.113078626888945	0.11080213367925	0.208419429952174	0.220977022577472	Lung	-
1002	CDH4	alt	0.1708	0.1228	14	113	0.183235867446394	0.202729044834308	0.187128042646515	0.195947184815785	0.518670118205016	0.605336778185693	Lung	-
1004	CDH6	alt	0.0929	0	15	379	0.948421052631579	0.8	0.923067990679548	1	0.945448054402762	1	CRC	-
1004	CDH6	SNV	0.0973000000000001	0	13	374	0.904210526315789	0.8	0.89185664418301	1	0.926941484630807	1	CRC	-
1005	CDH7	alt	0.1169	0.0283	12	382	0.654736842105263	0.66	0.676011622882734	0.837231284536287	0.8130844508689	0.994376649541626	CRC	-
1005	CDH7	alt	0.126	0.0446	12	115	0.885964912280702	0.892787524366472	0.870547172330237	0.887897118911806	0.893318023920365	0.913721636014893	Lung	-
1006	CDH8	alt	0.1197	0.0333	31	363	0.611578947368421	0.609473684210526	0.637795744304544	0.783852694256145	0.793717684128145	0.96919030907582	CRC	-
1006	CDH8	SNV	0.119	0.0323	16	371	0.621052631578947	0.616842105263158	0.647440242832199	0.794762851984693	0.7712069979994	0.9501192103817	CRC	-
1006	CDH8	SV	0.1409	0.056	15	379	0.303157894736842	0.368421052631579	0.349584212370351	0.533839324907053	0.505323150582736	0.702582709429259	CRC	-
1006	CDH8	alt	0.1412	0.0628	21	311	0.514736842105263	0.552631578947368	0.54679743306866	0.589910757741769	0.675367915148634	0.711538601772704	Breast	-
1006	CDH8	SV	0.1485	0.0822	17	315	0.351578947368421	0.329473684210526	0.385826264929841	0.345982332921129	0.431684078366542	0.39059502327976	Breast	-
1006	CDH8	alt	0.1885	0.1629	11	116	0.0760233918128655	0.0682261208576998	0.0561392200601557	0.0579728644799331	0.296686039795273	0.426146939320837	Lung	-
1007	CDH9	alt	0.1875	0.1471	19	375	0.0557894736842105	0.0652631578947368	0.037192212868689	0.0567086950134669	0.222992965949769	0.38059731032293	CRC	-
1007	CDH9	SNV	0.1368	0.0523	12	375	0.343157894736842	0.405263157894737	0.401444216143981	0.572828841839793	0.602526233129529	0.813210112460285	CRC	-
1007	CDH9	alt	0.1681	0.1127	19	313	0.105263157894737	0.126315789473684	0.092908621577655	0.11437089737864	0.251608994320348	0.342507555112752	Breast	-
1007	CDH9	SV	0.1572	0.1027	12	320	0.207368421052632	0.172631578947368	0.223878510611005	0.169393398847356	0.28456436069541	0.22902865589297	Breast	-
1007	CDH9	alt	0.1677	0.1079	15	112	0.209551656920078	0.279727095516569	0.223279111485336	0.290613374212754	0.555474862719617	0.65333317394296	Lung	-
1007	CDH9	SNV	0.1849	0.137	11	115	0.0916179337231969	0.137426900584795	0.0736168304709241	0.130328868007967	0.341300296635216	0.562344930478819	Lung	-
1008	CDH10	SNV	0.1849	0.1442	17	109	0.0916179337231969	0.11598440545809	0.0736168304709241	0.104880360920481	0.341300296635216	0.537712803273039	Lung	-
1008	CDH10	SNV	0.1511	0.0712	20	367	0.204210526315789	0.265263157894737	0.237062414794739	0.389921402452729	0.468801571772231	0.683677396152515	CRC	-
1008	CDH10	alt	0.1808	0.1258	11	321	0.0378947368421053	0.0778947368421053	0.0255582365471149	0.0659371565764757	0.121562704921572	0.270437903060038	Breast	-
1008	CDH10	alt	0.1538	0.0795	22	105	0.393762183235867	0.541910331384016	0.432478300856037	0.546449451092	0.689262291989309	0.759371171817221	Lung	-
1008	CDH10	alt	0.1904	0.1492	29	365	0.0515789473684211	0.0652631578947368	0.0312078952169881	0.0534751807482827	0.210218800226782	0.370069534432146	CRC	-
1009	CDH11	SNV	0.0897	0	15	372	0.963157894736842	0.8	0.941533387268253	1	0.953077091633228	1	CRC	TSG
1009	CDH11	alt	0.1181	0.0304	25	369	0.630526315789474	0.630526315789474	0.659756849371768	0.81519820371634	0.803609262238292	0.987323205371727	CRC	TSG
1009	CDH11	SV	0.1221	0.0215	12	382	0.583157894736842	0.751578947368421	0.604388431019375	0.902794929551707	0.703581952140876	0.964061359346195	CRC	TSG
1010	CDH12	alt	0.1479	0.0677	55	339	0.227368421052632	0.289473684210526	0.269579050494168	0.420498813175757	0.532270346681886	0.755702647451521	CRC	-
1010	CDH12	SNV	0.1372	0.0601	11	376	0.337894736842105	0.341052631578947	0.396244808065659	0.492278864153696	0.598900905554618	0.760338243806448	CRC	-
1010	CDH12	SV	0.1762	0.1369	46	348	0.0747368421052632	0.0736842105263158	0.0710152964769798	0.0751933678521485	0.190834056612148	0.202061473082866	CRC	-
1010	CDH12	alt	0.1869	0.141	24	308	0.0210526315789474	0.0421052631578947	0.0124924680535813	0.0333090805542897	0.0772758133150496	0.208896837603634	Breast	-
1010	CDH12	alt	0.1734	0.1214	32	95	0.159844054580897	0.213450292397661	0.160067779706161	0.203656803373072	0.474783474768591	0.605336778185693	Lung	-
1010	CDH12	SV	0.2134	0.2	19	313	0.00105263157894737	0.00210526315789474	0.000291622255488658	0.00169982856971396	0.00192227489218869	0.0128980931471629	Breast	-
1010	CDH12	SV	0.1663	0.1151	24	103	0.226120857699805	0.237816764132554	0.240985441652724	0.241340884909752	0.343221689626607	0.343094438368425	Lung	-
1010	CDH12	SNV	0.1522	0.082	11	115	0.422027290448343	0.50682261208577	0.460258875501015	0.520735417121472	0.66292318677901	0.740960775646446	Lung	-
1012	CDH13	alt	0.1917	0.1539	44	350	0.0494736842105263	0.0568421052631579	0.0288130631369988	0.0468567668843032	0.202419044563461	0.355227755397666	CRC	-
1012	CDH13	SNV	0.1187	0.0257	13	374	0.626315789473684	0.691578947368421	0.651556757354926	0.863490352491727	0.774713300149286	0.977438522400661	CRC	-
1012	CDH13	SV	0.2531	0.2768	31	363	0.00105263157894737	0.00105263157894737	0.000322623675919843	0.00116021306710849	0.00756924778119631	0.022537561363486	CRC	-
1012	CDH13	alt	0.1875	0.1424	24	308	0.0189473684210526	0.0357894736842105	0.0116057705458456	0.0312130208555856	0.0744347436708057	0.204962405347313	Breast	-
1012	CDH13	SV	0.2138	0.1992	21	311	0.00105263157894737	0.00210526315789474	0.000273510329537004	0.00177454573761587	0.00182146240734218	0.0130690074323239	Breast	-
1012	CDH13	alt	0.1344	0.0566	13	114	0.749512670565302	0.771929824561403	0.763538263290499	0.784087762242354	0.833842642993907	0.854731619195297	Lung	-
1016	CDH18	alt	0.1875	0.1405	29	303	0.0189473684210526	0.0421052631578947	0.0116057705458456	0.0340885487050046	0.0744347436708057	0.210690062599232	Breast	-
1016	CDH18	SV	0.1993	0.1729	25	307	0.00736842105263158	0.00842105263157895	0.00243966776604812	0.00703646348994852	0.00960523283991271	0.0279671501251287	Breast	-
1016	CDH18	alt	0.172	0.1111	72	322	0.0905263157894737	0.124210526315789	0.0889133822275842	0.149540722205974	0.330249705416741	0.521460352042686	CRC	-
1016	CDH18	SNV	0.1638	0.0963	24	363	0.127368421052632	0.161052631578947	0.134368749866968	0.217223815381496	0.356427948944307	0.547619580379688	CRC	-
1016	CDH18	SV	0.1689	0.118	54	340	0.108421052631579	0.104210526315789	0.10436234218389	0.124939341856664	0.223725981249751	0.269303881740512	CRC	-
1016	CDH18	alt	0.1891	0.1459	27	100	0.0740740740740741	0.112085769980507	0.053592436003333	0.0995421067963845	0.29618421887959	0.488139177559193	Lung	-
1016	CDH18	SV	0.1924	0.1573	21	106	0.0584795321637427	0.0799220272904483	0.0412544478751795	0.0695158780010664	0.117512669705057	0.179465586591042	Lung	-
1021	CDK6	alt	0.1992	0.1607	11	321	0.00736842105263158	0.0178947368421053	0.00247426839930267	0.0129714531695049	0.0306106210711543	0.14905340706931	Breast	oncogene
1024	CDK8	alt	0.1567	0.0943	13	381	0.162105263157895	0.169473684210526	0.186627637868228	0.228139575059933	0.447584559094319	0.598422202826335	CRC	-
1029	CDKN2A	alt	0.1767	0.1241	26	306	0.0515789473684211	0.0831578947368421	0.0399564415440596	0.0709720388072007	0.155967902854743	0.282391381123906	Breast	TSG
1029	CDKN2A	SCNA	0.3096	0.339	41	86	0	0	1.87546e+06	6.60858e+09	4.37608e+06	0.000154200139852957	Lung	TSG
1029	CDKN2A	SCNA	0.1849	0.149	22	311	0.0263157894736842	0.0263157894736842	0.0159016368450047	0.0228757075426976	0.0184458987402054	0.0265358207495292	Breast	TSG
1029	CDKN2A	alt	0.263	0.252	43	84	0	0.00194931773879142	1.75655e+09	0.00229474726624678	0.00154404728633214	0.134155309762328	Lung	TSG
1029	CDKN2A	SCNA	0.2178	0.2041	12	382	0.0221052631578947	0.0263157894736842	0.00501318877544337	0.0108497083611765	0.015875097788904	0.0294492084089076	CRC	TSG
1029	CDKN2A	alt	0.2044	0.1696	20	374	0.0336842105263158	0.0431578947368421	0.0127222307484021	0.0299355790327579	0.137183123806414	0.304591061318435	CRC	TSG
1045	CDX2	SCNA	0.2145	0.2134	19	375	0.0242105263157895	0.02	0.0063445295504339	0.00820396039769861	0.0172208659226063	0.0259792079260456	CRC	TSG
1045	CDX2	alt	0.1788	0.1195	24	370	0.0694736842105263	0.0978947368421053	0.0615231789325498	0.12010010577162	0.279669091160709	0.476631232891079	CRC	TSG
1060	CENPC	alt	0.2044	0.1526	11	383	0.0336842105263158	0.0589473684210526	0.0127222307484021	0.0486055632323522	0.137183123806414	0.361552612065251	CRC	-
1062	CENPE	alt	0.2129	0.1789	15	379	0.0263157894736842	0.0389473684210526	0.00710190784894638	0.0228567048344069	0.101513431103546	0.27889189846193	CRC	-
1062	CENPE	SNV	0.2128	0.1781	15	372	0.0263157894736842	0.0389473684210526	0.00715191678515274	0.023396163713398	0.0857132789439966	0.253818661894649	CRC	-
1063	CENPF	alt	0.1115	0	20	374	0.737894736842105	0.8	0.746011098608226	1	0.851622025575742	1	CRC	-
1063	CENPF	SNV	0.1334	0.0486	16	371	0.403157894736842	0.44	0.446678459648903	0.612993209043737	0.635842936633838	0.842626461130881	CRC	-
1072	CFL1	alt	0.149	0.0785	11	321	0.341052631578947	0.375789473684211	0.375374570858815	0.387625519017899	0.552207945694839	0.582338536865643	Breast	-
1072	CFL1	SV	0.164	0.1142	11	321	0.141052631578947	0.121052631578947	0.132669614451931	0.107593771956263	0.190703050853981	0.164477902917266	Breast	-
1080	CFTR	alt	0.1695	0.1083	29	365	0.107368421052632	0.127368421052632	0.101214791145931	0.160699326812638	0.348551782565297	0.531588022821356	CRC	-
1080	CFTR	SNV	0.2019	0.1848	11	376	0.0347368421052632	0.0368421052631579	0.0150216072783215	0.0192314375513339	0.127202200093992	0.247530988136672	CRC	-
1080	CFTR	SV	0.1161	0.031	19	375	0.670526315789474	0.626315789473684	0.686728019765284	0.808790936929787	0.771462416310908	0.911945418719353	CRC	-
1105	CHD1	alt	0.1443	0.0676	11	321	0.442105263157895	0.498947368421053	0.477163826774924	0.524796739376604	0.62991189727022	0.668245116956485	Breast	-
1106	CHD2	SV	0.1748	0.1089	12	382	0.0778947368421053	0.126315789473684	0.0766147484846519	0.158247923054013	0.195543918726517	0.316271398228162	CRC	-
1106	CHD2	alt	0.1967	0.1464	22	372	0.0410526315789474	0.0652631578947368	0.0210514898811489	0.0578267749905128	0.17378410934527	0.383033542913349	CRC	-
1106	CHD2	alt	0.1464	0.0717	17	315	0.389473684210526	0.447368421052632	0.430814961220708	0.471019640290982	0.590772302970129	0.633469578355661	Breast	-
1107	CHD3	alt	0.1849	0.1327	13	381	0.0568421052631579	0.0757894736842105	0.0433877088302476	0.0843253356607578	0.240447422242528	0.428872182464768	CRC	-
1107	CHD3	SNV	0.1866	0.1412	12	375	0.0557894736842105	0.0705263157894737	0.0392432643067032	0.066803419693219	0.199385969804442	0.366532984991469	CRC	-
1108	CHD4	SNV	0.2534	0.259	14	373	0.00105263157894737	0.00315789473684211	0.000314685993522644	0.00202486819765736	0.0173208415601422	0.167178180569086	CRC	oncogene
1108	CHD4	alt	0.1587	0.0948	17	315	0.186315789473684	0.218947368421053	0.200941965879464	0.226587914986345	0.389830857541651	0.452775851305459	Breast	oncogene
1108	CHD4	alt	0.2479	0.2506	14	380	0.00105263157894737	0.00526315789473684	0.000494876987473813	0.00262846263598041	0.03059439509227	0.17188170518107	CRC	oncogene
1108	CHD4	SNV	0.1487	0.0775	13	319	0.347368421052632	0.382105263157895	0.381632350986619	0.399358194715275	0.625986877877331	0.654243014434738	Breast	oncogene
1112	FOXN3	alt	0.162	0.0906	11	383	0.135789473684211	0.184210526315789	0.146420643710958	0.249553377083806	0.407233540477314	0.614387163758539	CRC	-
1112	FOXN3	alt	0.1662	0.1042	14	318	0.123157894736842	0.165263157894737	0.10999896401215	0.15996920629434	0.276401392367933	0.39238383862447	Breast	-
1112	FOXN3	SV	0.1722	0.1238	12	320	0.0694736842105263	0.0842105263157895	0.0631424663110027	0.0718951606320928	0.10711973959536	0.123643875152995	Breast	-
1114	CHGB	alt	0.1558	0.0916	12	320	0.234736842105263	0.244210526315789	0.246709965623533	0.253563504152726	0.440497919693753	0.484445378398119	Breast	-
1119	CHKA	alt	0.1448	0.0693	15	317	0.432631578947368	0.475789473684211	0.466035706464596	0.502239145810506	0.622480731230587	0.655749380689149	Breast	-
1119	CHKA	SV	0.1681	0.108	13	319	0.105263157894737	0.148421052631579	0.092908621577655	0.138001926375156	0.144858772372633	0.197010731837737	Breast	-
1129	CHRM2	alt	0.1841	0.147	14	380	0.0578947368421053	0.0652631578947368	0.0454660141917347	0.05686716737768	0.24560476015807	0.38059731032293	CRC	-
1129	CHRM2	SNV	0.1771	0.1227	11	376	0.071578947368421	0.0894736842105263	0.0675994220502516	0.110340027007504	0.254412639682001	0.410589227258911	CRC	-
1130	LYST	SNV	0.1475	0.0717	13	374	0.231578947368421	0.263157894736842	0.273829188836511	0.385684826102935	0.498134917022408	0.681135902783392	CRC	-
1130	LYST	alt	0.1678	0.1123	30	302	0.105263157894737	0.129473684210526	0.0954600075266566	0.116238508873724	0.254860208773998	0.345813382510001	Breast	-
1130	LYST	SNV	0.1438	0.07	17	315	0.453684210526316	0.466315789473684	0.48833557149221	0.493052479315598	0.707426550188647	0.725264292154557	Breast	-
1130	LYST	SV	0.1564	0.0995	15	317	0.223157894736842	0.189473684210526	0.236758692518984	0.190994894379874	0.295535277202162	0.250131388874061	Breast	-
1130	LYST	alt	0.1328	0.0565	11	116	0.783625730994152	0.772904483430799	0.786605654773343	0.785053497080469	0.844566071440852	0.854731619195297	Lung	-
1130	LYST	alt	0.1555	0.085	19	375	0.165263157894737	0.208421052631579	0.196739248948824	0.285107467562621	0.456107158813025	0.642242084825272	CRC	-
1130	LYST	SNV	0.1325	0.0562	11	115	0.789473684210526	0.777777777777778	0.790799912301433	0.78794267677869	0.833739274055357	0.846039832670207	Lung	-
1131	CHRM3	alt	0.1458	0.0668	31	363	0.245263157894737	0.291578947368421	0.292341910806421	0.428619856810724	0.552135231407647	0.759020013779399	CRC	-
1131	CHRM3	SNV	0.1893	0.1358	12	375	0.0547368421052632	0.0747368421052632	0.0333698055416361	0.0774919363374999	0.184441477491637	0.368226071589343	CRC	-
1131	CHRM3	SV	0.1125	0.0127	19	375	0.725263157894737	0.798947368421053	0.733505924816329	0.967166077317822	0.798997525246359	1	CRC	-
1131	CHRM3	alt	0.1712	0.1141	27	305	0.0789473684210526	0.121052631578947	0.0695692792230339	0.108034621774438	0.214584261799658	0.336437941812006	Breast	-
1131	CHRM3	SV	0.1714	0.122	24	308	0.0747368421052632	0.0905263157894737	0.0682431548114141	0.0776605473740587	0.114072669991843	0.129987975016473	Breast	-
1132	CHRM4	alt	0.1395	0.0556	13	381	0.316842105263158	0.372631578947368	0.366920484664127	0.537990369494758	0.60724139698727	0.828731565855159	CRC	-
1132	CHRM4	SNV	0.1391	0.0556	13	374	0.323157894736842	0.372631578947368	0.371947273726216	0.537990369494758	0.577970689256369	0.79293932470158	CRC	-
1137	CHRNA4	alt	0.1586	0.0909	12	320	0.188421052631579	0.250526315789474	0.202421422215145	0.259767016371285	0.391694102474435	0.487251470641748	Breast	-
1137	CHRNA4	alt	0.1697	0.116	11	383	0.106315789473684	0.113684210526316	0.100182723086818	0.131665636605907	0.347950481432618	0.496333063736629	CRC	-
1142	CHRNB3	alt	0.1133	0.0498	13	381	0.709473684210526	0.430526315789474	0.72333795440665	0.599854679389636	0.836726066178503	0.864213214946643	CRC	-
1184	CLCN5	alt	0.1139	0.0244	11	383	0.703157894736842	0.709473684210526	0.715621728542188	0.876110861023558	0.83195137852251	1	CRC	-
1207	CLNS1A	alt	0.1771	0.1199	24	308	0.0494736842105263	0.0978947368421053	0.0382995598013535	0.0848989243652796	0.153198239205414	0.307362909319159	Breast	-
1207	CLNS1A	SV	0.1886	0.1484	23	309	0.0178947368421053	0.0263157894736842	0.010125526183517	0.0235379799209769	0.026031126861937	0.0576567171136619	Breast	-
1213	CLTC	SV	0.1749	0.1185	23	309	0.0557894736842105	0.103157894736842	0.0481829704691902	0.0900470209883707	0.086798674859606	0.145657455138812	Breast	TSG
1213	CLTC	alt	0.1654	0.1037	29	303	0.130526315789474	0.168421052631579	0.117875177420022	0.163061996608735	0.286956345891323	0.394836749007676	Breast	TSG
1244	ABCC2	alt	0.2229	0.2032	12	382	0.0178947368421053	0.0263157894736842	0.00345738300029172	0.0111458551737732	0.0814252877197924	0.231121164383256	CRC	-
1258	CNGB1	alt	0.1714	0.1046	16	378	0.0978947368421053	0.136842105263158	0.0917485971679926	0.176570211856362	0.333653068393928	0.548567092887607	CRC	-
1258	CNGB1	SNV	0.1545	0.0802	15	372	0.175789473684211	0.230526315789474	0.205454894165954	0.318732277258724	0.437046562307931	0.635060842019268	CRC	-
1261	CNGA3	alt	0.1919	0.1491	12	382	0.0494736842105263	0.0652631578947368	0.0284594465703056	0.0536251381874079	0.202419044563461	0.370186437809848	CRC	-
1261	CNGA3	SNV	0.1933	0.1511	12	375	0.0473684210526316	0.0589473684210526	0.0260900811323149	0.0506999676733984	0.162058988854656	0.329924420180095	CRC	-
1272	CNTN1	alt	0.1295	0.0543	25	369	0.465263157894737	0.38	0.500371033035288	0.551591660613015	0.696712819771857	0.836939382439397	CRC	-
1272	CNTN1	SNV	0.1708	0.1164	12	375	0.101052631578947	0.112631578947368	0.0946569485277844	0.130294827910319	0.295607160768802	0.449398087910005	CRC	-
1272	CNTN1	alt	0.1522	0.0835	12	320	0.293684210526316	0.313684210526316	0.311423174635925	0.332037736050911	0.497925188824671	0.544734372767581	Breast	-
1272	CNTN1	SV	0.1739	0.1251	13	381	0.0810526315789474	0.0873684210526316	0.0804043302557094	0.103500455750187	0.196186565823931	0.245662560340911	CRC	-
1272	CNTN1	alt	0.1382	0.0613	12	115	0.685185185185185	0.720272904483431	0.70449396901212	0.737372354965692	0.793138905510334	0.824023742466747	Lung	-
1278	COL1A2	alt	0.1689	0.1091	18	376	0.108421052631579	0.126315789473684	0.10436234218389	0.157438179053757	0.351922467824946	0.530257886352969	CRC	-
1278	COL1A2	SNV	0.1719	0.1141	18	369	0.0905263157894737	0.12	0.0893808887450617	0.138355778719895	0.290818113379868	0.454699993377889	CRC	-
1278	COL1A2	SNV	0.134	0.0584	11	115	0.757309941520468	0.753411306042885	0.769412823091397	0.766487774862554	0.821695892698265	0.844584055540659	Lung	-
1278	COL1A2	alt	0.1339	0.0583	11	116	0.760233918128655	0.754385964912281	0.770870441716865	0.767475840070176	0.834502202803059	0.841747695560838	Lung	-
1280	COL2A1	alt	0.1294	0.0417	12	382	0.467368421052632	0.521052631578947	0.501765995049622	0.689969107356434	0.69725923987415	0.91404478888838	CRC	fusion
1280	COL2A1	SNV	0.1282	0.0401	12	375	0.488421052631579	0.537894736842105	0.518555356738188	0.707990347813308	0.689623174072909	0.904502175494565	CRC	fusion
1280	COL2A1	alt	0.1576	0.0836	11	321	0.202105263157895	0.313684210526316	0.217606525980565	0.330980245213474	0.409187022275746	0.54378757268745	Breast	fusion
1281	COL3A1	alt	0.1486	0.076	15	112	0.488304093567251	0.578947368421053	0.523995273583096	0.583017291767808	0.730157348435462	0.772651214832998	Lung	-
1281	COL3A1	alt	0.1168	0.0342	12	320	0.957894736842105	0.94	0.944419268430466	0.926952776201467	0.952412126381548	0.938140851730049	Breast	-
1281	COL3A1	alt	0.182	0.1429	16	378	0.0621052631578947	0.0694736842105263	0.0513353517062425	0.0637343353520986	0.258722732693418	0.396445650579532	CRC	-
1281	COL3A1	SNV	0.1476	0.0743	15	111	0.508771929824561	0.592592592592593	0.541842445173323	0.600947213640232	0.704403438817604	0.765140441410787	Lung	-
1281	COL3A1	SNV	0.1813	0.1319	15	372	0.0621052631578947	0.0778947368421053	0.0534311722742935	0.0861771967962929	0.226953628856404	0.38529155462091	CRC	-
1282	COL4A1	alt	0.1319	0.0553	22	372	0.428421052631579	0.373684210526316	0.467142535471289	0.541114285658066	0.675111965548637	0.831701625801513	CRC	-
1282	COL4A1	SNV	0.1379	0.0622	17	370	0.330526315789474	0.327368421052632	0.38721460254202	0.471733746551814	0.591341606887872	0.74540703252984	CRC	-
1284	COL4A2	alt	0.1262	0.0417	12	382	0.523157894736842	0.521052631578947	0.546683468935938	0.689969107356434	0.733658181659324	0.91404478888838	CRC	-
1285	COL4A3	alt	0.0982	0	21	373	0.9	0.8	0.884622573846023	1	0.924153210829755	1	CRC	-
1285	COL4A3	SNV	0.0948	0	16	371	0.922105263157895	0.8	0.910432685661652	1	0.934484520403296	1	CRC	-
1285	COL4A3	alt	0.1492	0.0771	14	318	0.336842105263158	0.384210526315789	0.371225371904179	0.404105845551657	0.551117535731843	0.591995920287245	Breast	-
1286	COL4A4	alt	0.1513	0.0798	13	319	0.306315789473684	0.36	0.328852776565999	0.372671561334534	0.514173125791037	0.571631717385762	Breast	-
1286	COL4A4	alt	0.1736	0.1157	17	377	0.0821052631578947	0.113684210526316	0.081701424656121	0.132702249366447	0.318784520888259	0.497544013123254	CRC	-
1286	COL4A4	SNV	0.1726	0.1065	14	373	0.0873684210526316	0.128421052631579	0.0861501318273648	0.168256062111821	0.286660766105665	0.49190457296157	CRC	-
1287	COL4A5	alt	0.1043	0	14	380	0.830526315789474	0.8	0.828084652791763	1	0.898618207935928	1	CRC	-
1287	COL4A5	SNV	0.1059	0	11	376	0.821052631578947	0.8	0.811178179866434	1	0.874034564113833	1	CRC	-
1287	COL4A5	alt	0.1756	0.1237	16	316	0.0557894736842105	0.0852631578947368	0.0448290401235407	0.0722052253865061	0.167480110296528	0.282824619853027	Breast	-
1287	COL4A5	SNV	0.1687	0.1089	11	321	0.103157894736842	0.144210526315789	0.08796624801166	0.133183962385031	0.393260873463892	0.525627434414639	Breast	-
1287	COL4A5	alt	0.1819	0.1334	12	115	0.108187134502924	0.149122807017544	0.0913542333561911	0.144913786960913	0.369767135013155	0.570171236348189	Lung	-
1289	COL5A1	alt	0.1341	0.0537	12	382	0.390526315789474	0.392631578947368	0.437225681976879	0.557924289604332	0.656782854891835	0.839913026012401	CRC	-
1289	COL5A1	SNV	0.1347	0.055	12	375	0.377894736842105	0.375789473684211	0.429177490544824	0.54424719503798	0.620288254934039	0.7968281900183	CRC	-
1289	COL5A1	alt	0.1231	0.0776	11	321	0.903157894736842	0.382105263157895	0.883669258061843	0.398176113206146	0.904851741407513	0.588811704963237	Breast	-
1289	COL5A1	alt	0.1373	0.0615	12	115	0.704678362573099	0.719298245614035	0.718969407444185	0.735334645801386	0.802350979861126	0.824023742466747	Lung	-
1289	COL5A1	SNV	0.1482	0.0816	11	115	0.494152046783626	0.508771929824561	0.531132285913153	0.52482240386423	0.695246194481824	0.740960775646446	Lung	-
1290	COL5A2	alt	0.1534	0.0849	27	367	0.185263157894737	0.208421052631579	0.215346896760354	0.28577786795947	0.476986518142759	0.642663393427548	CRC	-
1290	COL5A2	SNV	0.1412	0.0605	23	364	0.301052631578947	0.336842105263158	0.345923012685475	0.488325331222517	0.560005269310676	0.758023222732016	CRC	-
1290	COL5A2	alt	0.162	0.0955	15	317	0.155789473684211	0.215789473684211	0.156113227359866	0.220986685643519	0.335014546675581	0.448309907076099	Breast	-
1291	COL6A1	alt	0.1593	0.0879	11	383	0.146315789473684	0.192631578947368	0.166006430204369	0.266212285583974	0.424866503062147	0.623402843850686	CRC	-
1292	COL6A2	alt	0.1465	0.0703	19	375	0.237894736842105	0.270526315789474	0.284631527000021	0.397630478481917	0.545347732860921	0.740553973055989	CRC	-
1292	COL6A2	SNV	0.1257	0.0431	18	369	0.532631578947368	0.504210526315789	0.553730853660876	0.674219834342025	0.709484440044633	0.878347535666484	CRC	-
1293	COL6A3	alt	0.1529	0.0808	37	357	0.189473684210526	0.229473684210526	0.219948928265887	0.314366213215976	0.481809384595038	0.668118262159546	CRC	-
1293	COL6A3	SNV	0.1618	0.0945	34	353	0.136842105263158	0.166315789473684	0.147808797622124	0.227027515096513	0.371915088873954	0.559521170601667	CRC	-
1293	COL6A3	alt	0.1454	0.0773	13	319	0.414736842105263	0.383157894736842	0.452751288620744	0.401728166758172	0.610499653029996	0.591995920287245	Breast	-
1293	COL6A3	SNV	0.1773	0.1282	14	112	0.1364522417154	0.180311890838207	0.124924814842241	0.168375066254103	0.441022452397608	0.63276436189042	Lung	-
1293	COL6A3	alt	0.1761	0.1261	14	113	0.14327485380117	0.184210526315789	0.135058418454341	0.178696467885105	0.444385763946542	0.603544361731149	Lung	-
1294	COL7A1	alt	0.1423	0.0608	22	372	0.287368421052632	0.335789473684211	0.332666846815514	0.485372467528088	0.579874165313759	0.796844065988415	CRC	-
1294	COL7A1	SNV	0.146	0.0657	22	365	0.245263157894737	0.297894736842105	0.2901265543019	0.438687078927858	0.512375906728356	0.724095685602253	CRC	-
1295	COL8A1	alt	0.1562	0.0862	14	380	0.163157894736842	0.2	0.190794898108676	0.277161123888616	0.449823225879945	0.63566549600835	CRC	-
1297	COL9A1	alt	0.1341	0.0472	12	382	0.390526315789474	0.462105263157895	0.437225681976879	0.628438694982481	0.656782854891835	0.886570207627415	CRC	-
1297	COL9A1	alt	0.147	0.0738	12	320	0.373684210526316	0.426315789473684	0.417797839005412	0.444404700507307	0.584607112180626	0.617637963135999	Breast	-
1301	COL11A1	alt	0.2135	0.1939	38	356	0.0242105263157895	0.0326315789473684	0.00680858616759138	0.0147025137095332	0.100396244976071	0.244919084291499	CRC	-
1301	COL11A1	SNV	0.2082	0.1607	28	359	0.0315789473684211	0.0536842105263158	0.00983675584645018	0.0386386418058778	0.102317751757171	0.296724698985404	CRC	-
1301	COL11A1	SV	0.1238	0.0423	13	381	0.55578947368421	0.518947368421053	0.580508292797945	0.683215540284849	0.69569756111345	0.826629481315148	CRC	-
1301	COL11A1	alt	0.134	0.0535	11	321	0.689473684210526	0.697894736842105	0.703263836454586	0.716802849628198	0.782018332874845	0.794342462828312	Breast	-
1301	COL11A1	SNV	0.1365	0.0539	19	107	0.717348927875244	0.807017543859649	0.731593648943171	0.80966765880576	0.807873555468051	0.8575116568261	Lung	-
1301	COL11A1	alt	0.1358	0.0521	23	104	0.729044834307992	0.827485380116959	0.742440489119615	0.826094081510919	0.819577163313861	0.876923203724614	Lung	-
1302	COL11A2	alt	0.096	0	14	380	0.917894736842105	0.8	0.901794535324295	1	0.932707845301494	1	CRC	-
1302	COL11A2	SNV	0.099	0	13	374	0.890526315789474	0.8	0.877949545955276	1	0.916091113907519	1	CRC	-
1303	COL12A1	alt	0.1073	0	46	348	0.801052631578947	0.8	0.795727220298492	1	0.879348787313574	1	CRC	-
1303	COL12A1	SNV	0.11	0.0227	45	342	0.756842105263158	0.736842105263158	0.764310877244267	0.892018075251817	0.847025728892347	0.996916985962479	CRC	-
1303	COL12A1	alt	0.1543	0.0854	18	314	0.257894736842105	0.301052631578947	0.272655472557296	0.312320182002886	0.462737623590494	0.531383907131172	Breast	-
1303	COL12A1	SNV	0.1433	0.0661	12	320	0.465263157894737	0.516842105263158	0.499542432370053	0.544954025377363	0.707426550188647	0.748236895829096	Breast	-
1306	COL15A1	alt	0.1606	0.0939	25	369	0.142105263157895	0.171578947368421	0.156347014109068	0.230377490735803	0.417025305130804	0.598422202826335	CRC	-
1306	COL15A1	SNV	0.141	0.0713	23	364	0.302105263157895	0.264210526315789	0.348361662791602	0.389071441800859	0.562574274508199	0.683677396152515	CRC	-
1307	COL16A1	alt	0.1276	0.0464	11	383	0.502105263157895	0.469473684210526	0.526978892162513	0.637314647124175	0.716897446452866	0.887154069804994	CRC	-
1310	COL19A1	alt	0.1527	0.0837	22	372	0.190526315789474	0.215789473684211	0.221808230235515	0.293921798315251	0.483218869628193	0.649476126221627	CRC	-
1310	COL19A1	SV	0.1491	0.076	12	382	0.221052631578947	0.243157894736842	0.257074288139276	0.350618926752127	0.408373218137913	0.537238068706839	CRC	-
1314	COPA	alt	0.1503	0.0813	14	318	0.318947368421053	0.337894736842105	0.348747364937394	0.355848709191407	0.531692952335529	0.559271583561588	Breast	-
1356	CP	alt	0.1189	0.0289	12	382	0.622105263157895	0.649473684210526	0.648813585769264	0.831003362434639	0.797261217142267	0.994344668513189	CRC	-
1362	CPD	alt	0.1871	0.1386	11	321	0.02	0.0505263157894737	0.0121903873753186	0.0372058829670368	0.0758215302684652	0.215984920608645	Breast	-
1368	CPM	alt	0.1344	0.0518	16	316	0.677894736842105	0.721052631578947	0.695078988373713	0.73923508813447	0.777883751694555	0.808516057747073	Breast	-
1368	CPM	SV	0.1426	0.0634	14	318	0.478947368421053	0.548421052631579	0.515274539063474	0.58169041536322	0.550916928187421	0.60538354117602	Breast	-
1373	CPS1	alt	0.1545	0.0896	19	375	0.175789473684211	0.188421052631579	0.205454894165954	0.255620002584871	0.468120815372387	0.618378127992271	CRC	-
1373	CPS1	SNV	0.1507	0.0842	12	375	0.206315789473684	0.211578947368421	0.240981182856958	0.290506208103472	0.475128570976182	0.608175437249899	CRC	-
1374	CPT1A	alt	0.16	0.0899	26	306	0.171578947368421	0.261052631578947	0.182357553506517	0.268818964362571	0.364071870492729	0.496011520225641	Breast	-
1374	CPT1A	SV	0.1766	0.131	23	309	0.0515789473684211	0.0610526315789474	0.0403800330191911	0.0524572151847391	0.0754564199104884	0.0986132633803204	Breast	-
1378	CR1	alt	0.1401	0.0576	15	317	0.542105263157895	0.635789473684211	0.571514891122813	0.661343634160769	0.693042160418879	0.753918422829799	Breast	-
1378	CR1	SV	0.1665	0.1105	11	321	0.121052631578947	0.137894736842105	0.107151138704073	0.124966863856546	0.161630392358433	0.182778637322892	Breast	-
1379	CR1L	alt	0.1307	0.0516	12	320	0.768421052631579	0.722105263157895	0.767184475927624	0.741845001311243	0.827491974035322	0.80941546167164	Breast	-
1379	CR1L	SV	0.1444	0.0755	11	321	0.437894736842105	0.401052631578947	0.474934443198134	0.4233988443512	0.513930789009563	0.458559994055106	Breast	-
1387	CREBBP	alt	0.1882	0.1394	30	364	0.0547368421052632	0.071578947368421	0.0356623937662391	0.0702032110313533	0.219012758184718	0.404358867679555	CRC	oncogene, TSG
1387	CREBBP	SNV	0.1915	0.1406	19	368	0.0494736842105263	0.071578947368421	0.0291705670009121	0.0679192182940531	0.172028209858057	0.366532984991469	CRC	oncogene, TSG
1387	CREBBP	alt	0.1567	0.0876	21	311	0.22	0.282105263157895	0.231876339515391	0.290487693116336	0.424045260632346	0.51380010719952	Breast	oncogene, TSG
1387	CREBBP	SV	0.1969	0.1603	13	319	0.0105263157894737	0.0189473684210526	0.00340711604680061	0.0132297979350131	0.0121184923028249	0.0414067488271538	Breast	oncogene, TSG
1387	CREBBP	SV	0.1395	0.064	11	383	0.316842105263158	0.313684210526316	0.366920484664127	0.454547779898441	0.525402571936895	0.644506776047318	CRC	oncogene, TSG
1400	CRMP1	alt	0.2001	0.1819	13	381	0.0368421052631579	0.0389473684210526	0.0169041644767209	0.020938191558475	0.157783509792205	0.263928112619974	CRC	-
1404	HAPLN1	alt	0.1943	0.1576	11	383	0.0473684210526316	0.0547368421052632	0.0245068082176578	0.0421994226238606	0.185770954936032	0.350444160416658	CRC	-
1438	CSF2RA	alt	0.1308	0.0463	14	380	0.446315789473684	0.471578947368421	0.482307333819352	0.638426451371025	0.681798273722276	0.887154069804994	CRC	-
1438	CSF2RA	SNV	0.1181	0.0302	13	374	0.630526315789474	0.632631578947368	0.659756849371768	0.817323678027046	0.778855047381685	0.953784963492692	CRC	-
1457	CSNK2A1	alt	0.1341	0.0462	11	383	0.390526315789474	0.471578947368421	0.437225681976879	0.639538744528532	0.656782854891835	0.887154069804994	CRC	-
1462	VCAN	alt	0.1147	0.074	27	367	0.693684210526316	0.255789473684211	0.70521979267275	0.366623336798254	0.825864619592894	0.715751665244031	CRC	-
1462	VCAN	SNV	0.1175	0.0297	26	361	0.643157894736842	0.642105263157895	0.66790976638534	0.822613703919835	0.78427449012892	0.957341843174552	CRC	-
1462	VCAN	alt	0.1454	0.0623	15	317	0.414736842105263	0.558947368421053	0.452751288620744	0.596771552777726	0.610499653029996	0.717139488051365	Breast	-
1462	VCAN	SNV	0.1479	0.0648	12	320	0.356842105263158	0.534736842105263	0.398509290202662	0.562580918838327	0.649000844044335	0.748236895829096	Breast	-
1462	VCAN	alt	0.174	0.1043	13	114	0.153996101364522	0.308966861598441	0.154241197347339	0.317781194323909	0.471405213463038	0.669704169856173	Lung	-
1462	VCAN	SNV	0.1739	0.1058	13	113	0.153996101364522	0.297270955165692	0.155201515512214	0.30625610460088	0.494763129445441	0.67007987115186	Lung	-
1463	NCAN	SNV	0.2013	0.1374	15	372	0.0347368421052632	0.0736842105263158	0.0156268678552645	0.0741696629225559	0.127426496523484	0.366532984991469	CRC	-
1463	NCAN	alt	0.1848	0.141	11	321	0.0263157894736842	0.0421052631578947	0.0160919565320398	0.0333090805542897	0.0890762581626849	0.208896837603634	Breast	-
1463	NCAN	alt	0.1869	0.1266	17	377	0.0557894736842105	0.0821052631578947	0.0385488728886319	0.0994250142877615	0.227209670288504	0.451224126832875	CRC	-
1464	CSPG4	alt	0.1186	0.0281	13	381	0.626315789473684	0.664210526315789	0.652926549614255	0.839294315125486	0.799138434239709	0.994376649541626	CRC	-
1464	CSPG4	SNV	0.1261	0.0361	12	375	0.524210526315789	0.578947368421053	0.548092697374216	0.752878272439965	0.707244094801959	0.924305016629363	CRC	-
1479	CSTF3	alt	0.1574	0.079	14	318	0.204210526315789	0.367368421052632	0.220728441243877	0.381833561734007	0.412658291474927	0.579016198101668	Breast	-
1479	CSTF3	SV	0.1735	0.107	12	320	0.0631578947368421	0.153684210526316	0.0555220614167906	0.143524793032144	0.0965466956858637	0.202813815887409	Breast	-
1488	CTBP2	alt	0.1791	0.129	17	315	0.0421052631578947	0.0663157894736842	0.0308654798214619	0.0573168512372148	0.134125616728963	0.253357423579385	Breast	-
1488	CTBP2	SV	0.1751	0.1343	14	318	0.0557894736842105	0.0536842105263158	0.0472039263018024	0.0452471626939642	0.0854036354477697	0.0885147620200675	Breast	-
1488	CTBP2	alt	0.1482	0.0775	22	372	0.225263157894737	0.238947368421053	0.266418213448772	0.33896368951396	0.529033169032465	0.688925412780507	CRC	-
1488	CTBP2	SV	0.2175	0.215	17	377	0.0221052631578947	0.0189473684210526	0.0051225094746256	0.00781703217430043	0.0385769232039706	0.0627419687674114	CRC	-
1495	CTNNA1	SV	0.1763	0.1268	11	321	0.0536842105263158	0.0747368421052632	0.0416736995382438	0.0631264642109035	0.0774116792609514	0.112745125808917	Breast	-
1495	CTNNA1	SV	0.1593	0.1004	13	381	0.146315789473684	0.148421052631579	0.166006430204369	0.196232845345865	0.304095863137132	0.364945230673712	CRC	-
1495	CTNNA1	alt	0.209	0.155	22	372	0.0305263157894737	0.0557894736842105	0.00931163618422267	0.0454236455667029	0.114118818786377	0.354967926872381	CRC	-
1495	CTNNA1	alt	0.1904	0.1401	17	315	0.0178947368421053	0.0421052631578947	0.00806659457869855	0.0347241615782087	0.0619076953429611	0.211331994121141	Breast	-
1496	CTNNA2	SNV	0.1286	0.1015	16	371	0.481052631578947	0.144210526315789	0.512949469077172	0.190907707970295	0.686531153648373	0.512579435424309	CRC	-
1496	CTNNA2	SV	0.1678	0.1146	23	104	0.209551656920078	0.239766081871345	0.222047004896573	0.244546035858345	0.33130822952822	0.343094438368425	Lung	-
1496	CTNNA2	SV	0.1922	0.1602	35	297	0.0157894736842105	0.0189473684210526	0.00639441443297426	0.01329513820169	0.0188371926354912	0.0414067488271538	Breast	-
1496	CTNNA2	SV	0.2143	0.2157	46	348	0.0242105263157895	0.0189473684210526	0.00643492689836447	0.00765338902429187	0.0465076342363467	0.062625047539013	CRC	-
1496	CTNNA2	alt	0.1386	0.0586	59	335	0.328421052631579	0.349473684210526	0.378275105857225	0.507268514820653	0.615776093911527	0.806412004703461	CRC	-
1496	CTNNA2	alt	0.165	0.1079	32	95	0.240740740740741	0.279727095516569	0.258181528536483	0.290613374212754	0.578055243859535	0.65333317394296	Lung	-
1496	CTNNA2	alt	0.1673	0.1069	41	291	0.106315789473684	0.154736842105263	0.0998332741980166	0.14408703410842	0.261903282484716	0.375821480669889	Breast	-
1496	CTNNA2	SNV	0.1419	0.0692	12	114	0.614035087719298	0.637426900584795	0.642417799424136	0.654979372967193	0.771563645700122	0.799006250792439	Lung	-
1499	CTNNB1	SV	0.1204	0.0327	12	382	0.604210526315789	0.615789473684211	0.628101305218364	0.790410261951889	0.724506258709713	0.901215438861032	CRC	oncogene
1499	CTNNB1	alt	0.1024	0	20	374	0.849473684210526	0.8	0.84707041846144	1	0.905668679538711	1	CRC	oncogene
1500	CTNND1	alt	0.1608	0.0911	11	383	0.141052631578947	0.181052631578947	0.154898925869759	0.246565142493408	0.415553338254263	0.612450202157732	CRC	-
1501	CTNND2	alt	0.1587	0.0913	44	350	0.147368421052632	0.18	0.170610089122069	0.245378210911354	0.429925061537676	0.612235141484652	CRC	-
1501	CTNND2	SV	0.1053	0.0176	22	372	0.822105263157895	0.783157894736842	0.817614043227579	0.934812838703149	0.843899435480243	0.983165226911933	CRC	-
1501	CTNND2	SNV	0.1859	0.1325	13	113	0.0857699805068226	0.155945419103314	0.0683667768742701	0.148767162510078	0.33683808145425	0.608118401137686	Lung	-
1501	CTNND2	alt	0.1837	0.1308	30	302	0.0315789473684211	0.0610526315789474	0.0183225443936614	0.0529258824786152	0.0960237048778924	0.24585049663195	Breast	-
1501	CTNND2	SV	0.1542	0.1017	18	109	0.385964912280702	0.328460038986355	0.425609395939175	0.338447511184512	0.500091040228531	0.418606132254529	Lung	-
1501	CTNND2	SV	0.1918	0.153	25	307	0.0168421052631579	0.0221052631578947	0.00673606073950327	0.0188854396404847	0.0192987369470437	0.0490551253732091	Breast	-
1501	CTNND2	SNV	0.1926	0.145	22	365	0.0494736842105263	0.0673684210526316	0.0272519011652596	0.0601253237069471	0.166665562219018	0.353002456075009	CRC	-
1501	CTNND2	alt	0.1456	0.0756	29	98	0.542884990253411	0.583820662768031	0.577489737143423	0.58722843518009	0.743736782684711	0.772651214832998	Lung	-
1523	CUX1	alt	0.1796	0.1315	22	310	0.0421052631578947	0.06	0.0292138373499675	0.0513018989339805	0.130711714941356	0.245036918115046	Breast	oncogene, TSG
1523	CUX1	SV	0.2179	0.2212	18	314	0	0.00105263157894737	0.000140109099361776	0.000532503481476921	0.00119331015238737	0.00704809584775854	Breast	oncogene, TSG
1523	CUX1	SNV	0.1334	0.0537	14	373	0.403157894736842	0.392631578947368	0.446678459648903	0.557924289604332	0.635842936633838	0.804604788828954	CRC	oncogene, TSG
1523	CUX1	alt	0.1154	0.0251	20	374	0.684210526315789	0.702105263157895	0.696017700078874	0.869361293903809	0.822915954789387	1	CRC	oncogene, TSG
1540	CYLD	SNV	0.1515	0.079	26	361	0.198947368421053	0.231578947368421	0.233185663580175	0.32760569813414	0.466018550059624	0.640188058040235	CRC	TSG
1540	CYLD	alt	0.1476	0.0736	27	367	0.230526315789474	0.257894736842105	0.272762840859504	0.369887950604822	0.534761256709754	0.718181095127631	CRC	TSG
1585	CYP11B2	alt	0.1357	0.056	12	382	0.362105263157895	0.368421052631579	0.415883029681515	0.533839324907053	0.643843399317737	0.826455760651876	CRC	-
1585	CYP11B2	SNV	0.1417	0.0646	11	376	0.294736842105263	0.308421052631579	0.339864390753896	0.448908333224857	0.554957799982567	0.734830121672907	CRC	-
1600	DAB1	alt	0.1186	0.036	34	360	0.626315789473684	0.58	0.652926549614255	0.753993101575515	0.799138434239709	0.955195268025083	CRC	-
1600	DAB1	SV	0.1154	0.0339	25	369	0.684210526315789	0.604210526315789	0.696017700078874	0.77726339552526	0.77618061617571	0.894586172208318	CRC	-
1600	DAB1	alt	0.1805	0.1207	42	290	0.04	0.0947368421052632	0.026432746752137	0.0820744296606908	0.123644088113302	0.301650176545136	Breast	-
1600	DAB1	SV	0.2094	0.1798	39	293	0.00105263157894737	0.00526315789473684	0.000547441866956804	0.00493826347586201	0.00304620985524408	0.0216937048132605	Breast	-
1600	DAB1	alt	0.1564	0.095	16	111	0.354775828460039	0.383040935672515	0.388491476472259	0.395627188141579	0.656063535186901	0.699651966239671	Lung	-
1600	DAB1	SV	0.1522	0.0967	14	113	0.422027290448343	0.365497076023392	0.460258875501015	0.380597977781033	0.521257039724041	0.45866935783868	Lung	-
1602	DACH1	alt	0.1151	0.0281	31	363	0.689473684210526	0.664210526315789	0.699972522284658	0.839294315125486	0.824089528986847	0.994376649541626	CRC	-
1602	DACH1	SV	0.1186	0.0364	29	365	0.626315789473684	0.575789473684211	0.652926549614255	0.749530752173682	0.745852425589318	0.876817183658876	CRC	-
1602	DACH1	alt	0.1767	0.1252	17	315	0.0515789473684211	0.0789473684210526	0.0399564415440596	0.06767664539698	0.155967902854743	0.274587679531833	Breast	-
1602	DACH1	SV	0.2122	0.2024	14	318	0.00105263157894737	0.00210526315789474	0.000353041067314281	0.00149349045455403	0.0022436924684136	0.0123831129079579	Breast	-
1602	DACH1	alt	0.1493	0.0819	19	108	0.477582846003899	0.507797270955166	0.511519195398531	0.521756125417089	0.718663332378101	0.759371171817221	Lung	-
1607	DGKB	alt	0.1384	0.0605	11	116	0.680311890838207	0.728070175438597	0.701239981537509	0.74548745838451	0.793138905510334	0.826518703861087	Lung	-
1607	DGKB	alt	0.2293	0.2211	36	358	0.0126315789473684	0.0168421052631579	0.0021419173224513	0.00649831867824203	0.0669529661916801	0.216528869586869	CRC	-
1607	DGKB	SNV	0.1467	0.0723	15	372	0.236842105263158	0.262105263157895	0.282450957035051	0.380644622569927	0.506054168461679	0.67767054772894	CRC	-
1607	DGKB	alt	0.1339	0.0534	24	308	0.691578947368421	0.7	0.705296759393895	0.718133723199747	0.783893894584084	0.794650415114481	Breast	-
1607	DGKB	SV	0.2509	0.2824	22	372	0.00105263157894737	0.00105263157894737	0.000386994522131956	0.00097271743415308	0.00761505350001591	0.0197785878277793	CRC	-
1607	DGKB	SV	0.1234	0.0425	20	312	0.897894736842105	0.852631578947368	0.879974106385196	0.851044785900383	0.884211541889459	0.8537724935475	Breast	-
1608	DGKG	alt	0.1563	0.0731	15	379	0.163157894736842	0.258947368421053	0.189956206385577	0.373998591721177	0.449751630778446	0.722043082698345	CRC	-
1608	DGKG	SNV	0.175	0.0976	11	376	0.0778947368421053	0.156842105263158	0.0757930507201017	0.21036939488529	0.268425254695052	0.53914075305608	CRC	-
1612	DAPK1	alt	0.1665	0.1044	15	379	0.114736842105263	0.138947368421053	0.11774231712839	0.177465989791102	0.371803775540499	0.548567092887607	CRC	-
1612	DAPK1	alt	0.1824	0.1351	14	318	0.0347368421052632	0.0536842105263158	0.0213068152693375	0.0436406641251052	0.106252488479692	0.230308772911977	Breast	-
1612	DAPK1	SNV	0.1652	0.1005	14	373	0.124210526315789	0.148421052631579	0.125534375750082	0.19574349066217	0.343335218148775	0.520275958077919	CRC	-
1620	BRINP1	alt	0.1157	0.0278	23	371	0.67578947368421	0.664210526315789	0.692046789061888	0.842376274387855	0.820662475349605	0.99444911505783	CRC	-
1620	BRINP1	SNV	0.1038	0	16	371	0.838947368421053	0.8	0.833197700944492	1	0.885134084065043	1	CRC	-
1620	BRINP1	alt	0.1401	0.0625	11	321	0.542105263157895	0.556842105263158	0.571514891122813	0.594026228846294	0.693042160418879	0.714978937856464	Breast	-
1630	DCC	alt	0.1453	0.068	42	352	0.252631578947368	0.289473684210526	0.297923330874515	0.417815109581091	0.555139120222974	0.753312789925207	CRC	-
1630	DCC	SNV	0.1821	0.1321	18	369	0.0621052631578947	0.0768421052631579	0.0510417796479818	0.0857107389887525	0.224354341294809	0.38529155462091	CRC	-
1630	DCC	SV	0.1178	0.0304	27	367	0.635789473684211	0.630526315789474	0.663839448330056	0.81519820371634	0.755488924405474	0.914100926961337	CRC	-
1630	DCC	alt	0.1761	0.1216	41	291	0.0536842105263158	0.0905263157894737	0.0425554730651098	0.0789958468517614	0.161382899529998	0.29464019319998	Breast	-
1630	DCC	SV	0.1825	0.1442	36	296	0.0347368421052632	0.0347368421052632	0.0210629835533861	0.0286968364260712	0.045545518840828	0.0644591136950932	Breast	-
1630	DCC	SNV	0.1474	0.077	11	115	0.51364522417154	0.566276803118908	0.545412591860373	0.572514341325069	0.704403438817604	0.756045623911489	Lung	-
1630	DCC	SV	0.2124	0.1907	11	116	0.0107212475633528	0.0224171539961014	0.00680434469148306	0.0225207084180766	0.0355338000555226	0.0962248450590546	Lung	-
1630	DCC	alt	0.2145	0.1858	22	105	0.0087719298245614	0.0282651072124756	0.00551795391167514	0.0267349987932877	0.0996304044775101	0.367727754174964	Lung	-
1636	ACE	alt	0.1691	0.1091	13	319	0.1	0.143157894736842	0.0847881062251989	0.132132648525619	0.239053888535306	0.360854422511462	Breast	-
1641	DCX	alt	0.1276	0.0457	20	374	0.502105263157895	0.475789473684211	0.526978892162513	0.645107281361276	0.716897446452866	0.889115023324454	CRC	-
1641	DCX	SNV	0.1232	0.0353	13	374	0.566315789473684	0.58421052631579	0.588950038763553	0.761781472329688	0.736048250905065	0.927477718845639	CRC	-
1657	DMXL1	alt	0.1294	0.0541	20	374	0.467368421052632	0.382105263157895	0.501765995049622	0.553698756702787	0.69725923987415	0.837623676534613	CRC	-
1657	DMXL1	SNV	0.1435	0.0656	11	376	0.274736842105263	0.297894736842105	0.318516230962151	0.439609946898567	0.533959316118022	0.724095685602253	CRC	-
1657	DMXL1	alt	0.154	0.0848	20	312	0.26	0.306315789473684	0.278023230571499	0.318460995606769	0.468336751498419	0.53645512950426	Breast	-
1657	DMXL1	SNV	0.1389	0.0616	11	321	0.570526315789474	0.570526315789474	0.598305198931614	0.606388745025166	0.736128336207153	0.750721954129446	Breast	-
1662	DDX10	alt	0.1495	0.153	16	378	0.216842105263158	0.0589473684210526	0.252988560094695	0.0480610099061339	0.515237316386122	0.359424004190496	CRC	TSG
1729	DIAPH1	alt	0.148	0.0778	11	321	0.356842105263158	0.381052631578947	0.396385214067105	0.395817787636016	0.567266829739524	0.587627194234715	Breast	-
1730	DIAPH2	alt	0.2057	0.1743	65	329	0.0336842105263158	0.0410526315789474	0.011657898681999	0.0261298284008344	0.130250096920969	0.288159639102519	CRC	-
1730	DIAPH2	SV	0.2877	0.3391	57	337	0	0	1.5684e+09	0.000159356899163699	0.00119590481080786	0.0108008564988729	CRC	-
1730	DIAPH2	alt	0.2441	0.2281	32	300	0	0.00105263157894737	1.22502e+08	0.000362080083363638	0.000213342530060542	0.0558334200018746	Breast	-
1730	DIAPH2	SV	0.2803	0.2954	27	305	0	0	57108.3	7.16011e+07	8.93745e+06	0.00107697367475966	Breast	-
1730	DIAPH2	alt	0.1445	0.0728	20	107	0.570175438596491	0.604288499025341	0.596984566293572	0.616822666285893	0.751758342740053	0.776906254513884	Lung	-
1730	DIAPH2	SV	0.1528	0.0907	14	113	0.416179337231969	0.428849902534113	0.449788226789105	0.435129841627214	0.515610894124096	0.492797651963351	Lung	-
1734	DIO2	alt	0.144	0.0592	12	320	0.445263157894737	0.613684210526316	0.483862179829799	0.639395771438048	0.633582403201079	0.739321770447263	Breast	-
1739	DLG1	alt	0.0962	0	14	380	0.916842105263158	0.8	0.900304945042818	1	0.932135599966178	1	CRC	-
1739	DLG1	alt	0.1465	0.0717	18	314	0.388421052631579	0.447368421052632	0.428637344848821	0.471019640290982	0.58849905927091	0.633469578355661	Breast	-
1739	DLG1	SV	0.1172	0.0212	12	382	0.649473684210526	0.755789473684211	0.671967318777683	0.905426240690225	0.760482494349512	0.964061359346195	CRC	-
1739	DLG1	SV	0.1559	0.0961	14	318	0.231578947368421	0.211578947368421	0.24503424343975	0.216270229114839	0.303745418600561	0.27461493595515	Breast	-
1740	DLG2	alt	0.1545	0.0784	78	316	0.175789473684211	0.236842105263158	0.205454894165954	0.332113314753048	0.468120815372387	0.684399438254059	CRC	-
1740	DLG2	SNV	0.2122	0.1913	15	372	0.0273684210526316	0.0326315789473684	0.00745887424717793	0.0158790167072717	0.0876479978581397	0.235687427756246	CRC	-
1740	DLG2	SV	0.1379	0.0555	67	327	0.330526315789474	0.372631578947368	0.38721460254202	0.539030668873595	0.536820244433256	0.702582709429259	CRC	-
1740	DLG2	alt	0.193	0.1439	73	259	0.0136842105263158	0.0347368421052632	0.00575804067897508	0.029102740591788	0.0501392465276907	0.203718217800557	Breast	-
1740	DLG2	SV	0.2262	0.2167	70	262	0	0.00105263157894737	3.39608e+09	0.00068344211497023	0.000416852338516799	0.00770873448597052	Breast	-
1740	DLG2	alt	0.2086	0.1855	30	97	0.0126705653021442	0.0282651072124756	0.00984842203385519	0.0270155493258782	0.139519312146282	0.367727754174964	Lung	-
1740	DLG2	SV	0.1964	0.1665	22	105	0.0448343079922027	0.0594541910331384	0.0296230572217177	0.0514983563110452	0.0984864044802008	0.170831386038995	Lung	-
1755	DMBT1	alt	0.1296	0.0545	13	381	0.464210526315789	0.377894736842105	0.498976785481704	0.549488392194687	0.696165204217704	0.836256404313797	CRC	-
1755	DMBT1	SNV	0.1279	0.0472	12	375	0.497894736842105	0.462105263157895	0.522765094722274	0.628438694982481	0.691263954082206	0.853580528664684	CRC	-
1756	DMD	alt	0.1688	0.1047	79	315	0.109473684210526	0.136842105263158	0.104894476454801	0.176123808954096	0.352861467348558	0.548567092887607	CRC	-
1756	DMD	SNV	0.1395	0.0628	19	313	0.557894736842105	0.552631578947368	0.584940172526599	0.589910757741769	0.732782194154201	0.750721954129446	Breast	-
1756	DMD	alt	0.1424	0.0726	29	98	0.606237816764133	0.606237816764133	0.633771247604027	0.618941891744648	0.765761995970635	0.776906254513884	Lung	-
1756	DMD	SV	0.2041	0.1825	50	282	0.00210526315789474	0.00421052631578947	0.0012204501542276	0.00429290284673503	0.0056176602687241	0.0201300163449897	Breast	-
1756	DMD	SV	0.18	0.1481	15	112	0.116959064327485	0.10916179337232	0.104238792675943	0.0929870519876176	0.204134302323722	0.208113878258001	Lung	-
1756	DMD	SNV	0.1678	0.1031	43	344	0.113684210526316	0.141052631578947	0.11033593648874	0.183385967343743	0.318239677077784	0.50052244392786	CRC	-
1756	DMD	SV	0.1291	0.0485	45	349	0.470526315789474	0.441052631578947	0.505955006583917	0.614092455706436	0.62857953974784	0.77491842472067	CRC	-
1756	DMD	alt	0.1716	0.1109	64	268	0.0747368421052632	0.135789473684211	0.0669376189107369	0.12298074481233	0.209030026501943	0.351551017998883	Breast	-
1756	DMD	SNV	0.1395	0.0652	18	108	0.657894736842105	0.673489278752437	0.683117216525186	0.697098095048276	0.776231837598694	0.828693143603308	Lung	-
1767	DNAH5	alt	0.1322	0.0446	78	316	0.423157894736842	0.488421052631579	0.463028626537094	0.657395706335082	0.672660908107674	0.897387073122767	CRC	-
1767	DNAH5	SNV	0.1416	0.0584	69	318	0.295789473684211	0.349473684210526	0.341071739521466	0.509286346178762	0.555555817395631	0.768876872345308	CRC	-
1767	DNAH5	alt	0.1349	0.054	24	308	0.662105263157895	0.688421052631579	0.684732820206283	0.710129414091875	0.76896582586658	0.790429200346118	Breast	-
1767	DNAH5	SNV	0.1395	0.0614	14	318	0.557894736842105	0.575789473684211	0.584940172526599	0.609138427692752	0.732782194154201	0.750721954129446	Breast	-
1767	DNAH5	SV	0.1661	0.1182	11	321	0.124210526315789	0.104210526315789	0.110960965424226	0.0911849741023421	0.166574494857471	0.147118025226975	Breast	-
1767	DNAH5	SNV	0.1518	0.0826	18	108	0.42495126705653	0.500974658869396	0.467270440878688	0.514626069443731	0.66386593124838	0.740960775646446	Lung	-
1767	DNAH5	alt	0.159	0.0875	20	107	0.317738791423002	0.455165692007797	0.346349941404803	0.465810979092394	0.642321709514363	0.737775153220872	Lung	-
1768	DNAH6	alt	0.1564	0.0993	13	114	0.354775828460039	0.345029239766082	0.388491476472259	0.358290334007341	0.656063535186901	0.689539888089599	Lung	-
1768	DNAH6	SNV	0.1566	0.1007	12	114	0.354775828460039	0.333333333333333	0.38517868404676	0.346626776775915	0.640339904125394	0.67007987115186	Lung	-
1768	DNAH6	alt	0.1309	0.046	31	363	0.442105263157895	0.474736842105263	0.480923816009208	0.641764767692257	0.681798273722276	0.88781182681246	CRC	-
1768	DNAH6	SNV	0.1515	0.0774	26	361	0.198947368421053	0.238947368421053	0.233185663580175	0.339731443186883	0.466018550059624	0.649331113338192	CRC	-
1768	DNAH6	alt	0.1724	0.1137	25	307	0.068421052631579	0.124210526315789	0.0619172060171957	0.109813546131626	0.199972260232427	0.338255603322451	Breast	-
1768	DNAH6	SNV	0.1784	0.1254	20	312	0.0452631578947368	0.0778947368421053	0.0333124731101753	0.0670923279627073	0.261524041697162	0.476471419553844	Breast	-
1769	DNAH8	SNV	0.1405	0.0584	33	354	0.307368421052632	0.349473684210526	0.354495710364229	0.509286346178762	0.568311691008673	0.768876872345308	CRC	-
1769	DNAH8	alt	0.1293	0.0484	26	306	0.794736842105263	0.773684210526316	0.792084251697222	0.782584117232766	0.843498939718961	0.83574077425235	Breast	-
1769	DNAH8	SV	0.1484	0.0805	13	319	0.354736842105263	0.346315789473684	0.38792968464806	0.364762546560304	0.433649968910153	0.408481849994186	Breast	-
1769	DNAH8	SNV	0.121	0.0409	14	318	0.917894736842105	0.873684210526316	0.907433536207717	0.867731150594667	0.936175774911129	0.911717522283798	Breast	-
1769	DNAH8	alt	0.1665	0.0997	39	355	0.114736842105263	0.150526315789474	0.11774231712839	0.199687997898338	0.371803775540499	0.57094759522423	CRC	-
1769	DNAH8	alt	0.1456	0.0742	14	113	0.542884990253411	0.592592592592593	0.577489737143423	0.602004274531443	0.743736782684711	0.774713833718936	Lung	-
1769	DNAH8	SNV	0.1448	0.0714	12	114	0.56140350877193	0.616959064327485	0.591679696462529	0.631663501553515	0.737226573667216	0.79127739710736	Lung	-
1770	DNAH9	alt	0.154	0.0841	34	360	0.18	0.211578947368421	0.209911640655696	0.291186773989455	0.475162070223066	0.647030036133118	CRC	-
1770	DNAH9	SNV	0.1601	0.0969	12	320	0.170526315789474	0.206315789473684	0.18097789102751	0.210102275060809	0.46889726311673	0.573523149517112	Breast	-
1770	DNAH9	SNV	0.178	0.1189	27	360	0.0694736842105263	0.101052631578947	0.0643225473737709	0.122015057236436	0.247006061281254	0.437994267960142	CRC	-
1770	DNAH9	alt	0.2009	0.1602	33	299	0.00526315789473684	0.0189473684210526	0.00194369821550891	0.01329513820169	0.0258854868230127	0.149752203426	Breast	-
1770	DNAH9	SV	0.2243	0.2207	22	310	0	0.00105263157894737	4.73174e+09	0.000547519073566977	0.000528941064625642	0.00704809584775854	Breast	-
1770	DNAH9	SNV	0.1285	0.0504	16	110	0.850877192982456	0.838206627680312	0.842478983338683	0.841090899293607	0.872433791635169	0.870996353490713	Lung	-
1770	DNAH9	alt	0.1353	0.0603	19	108	0.735867446393762	0.730994152046784	0.750068912891624	0.747506923030593	0.820890870332035	0.826959936541437	Lung	-
1778	DYNC1H1	alt	0.2336	0.2174	17	377	0.00736842105263158	0.0178947368421053	0.00154104934359325	0.00726972792523538	0.0535899909234553	0.218125800918534	CRC	-
1778	DYNC1H1	SNV	0.2448	0.2261	15	372	0.00315789473684211	0.0147368421052632	0.000636325705392942	0.00558143767404823	0.0261571351241225	0.202331662285188	CRC	-
1778	DYNC1H1	alt	0.1463	0.0703	21	311	0.390526315789474	0.462105263157895	0.432995675101587	0.489135017687355	0.591255855506631	0.646469165233025	Breast	-
1778	DYNC1H1	SNV	0.1401	0.0639	14	318	0.542105263157895	0.543157894736842	0.571514891122813	0.574852898493477	0.732782194154201	0.748236895829096	Breast	-
1780	DYNC1I1	alt	0.1466	0.0661	21	373	0.237894736842105	0.293684210526316	0.283539991833442	0.435008352742205	0.544757083757346	0.763528856358873	CRC	-
1780	DYNC1I1	SNV	0.1017	0	12	375	0.858947368421053	0.8	0.853757091596688	1	0.898930572951871	1	CRC	-
1780	DYNC1I1	alt	0.1723	0.1173	18	314	0.068421052631579	0.108421052631579	0.0625273797036489	0.0946742946907017	0.200797145601505	0.3216270348623	Breast	-
1780	DYNC1I1	SV	0.1934	0.1424	14	318	0.0136842105263158	0.0357894736842105	0.00546203571279855	0.0312130208555856	0.0172688603849086	0.0676102112650401	Breast	-
1781	DYNC1I2	alt	0.2405	0.2119	12	382	0.00421052631578947	0.02	0.000897651751944357	0.00858358390848808	0.0416211195651534	0.228485058145996	CRC	-
1781	DYNC1I2	SNV	0.2769	0.272	11	376	0.00105263157894737	0.00210526315789474	4.15737e+09	0.00134890852298795	0.00600253699159193	0.164877391046787	CRC	-
1785	DNM2	alt	0.1974	0.1652	13	319	0.00947368421052632	0.0136842105263158	0.00318028559906016	0.0103749772760997	0.0363644777589505	0.135774269093004	Breast	TSG
1788	DNMT3A	alt	0.1987	0.1659	12	320	0.00947368421052632	0.0136842105263158	0.0026542009117951	0.0100182715737916	0.0314613134256759	0.133419804959202	Breast	TSG
1788	DNMT3A	SNV	0.1377	0.0589	14	373	0.330526315789474	0.347368421052632	0.38978556595324	0.504250153891755	0.593894731977197	0.766529865697363	CRC	TSG
1788	DNMT3A	alt	0.1362	0.0564	14	380	0.351578947368421	0.365263157894737	0.409294983227324	0.529704711869673	0.638619541973312	0.824643821164763	CRC	TSG
1789	DNMT3B	alt	0.1814	0.1253	15	379	0.0621052631578947	0.0852631578947368	0.053127358525993	0.102948363789531	0.261239931928092	0.454606901686468	CRC	-
1789	DNMT3B	SNV	0.1767	0.1159	13	374	0.0736842105263158	0.113684210526316	0.0691001862546673	0.132010361523225	0.257856909724338	0.450609011814418	CRC	-
1793	DOCK1	alt	0.1689	0.1113	23	371	0.108421052631579	0.124210526315789	0.10436234218389	0.148770696244254	0.351922467824946	0.521259542760093	CRC	-
1793	DOCK1	SNV	0.1434	0.0622	14	373	0.274736842105263	0.327368421052632	0.319682777964218	0.471733746551814	0.535235677681536	0.74540703252984	CRC	-
1793	DOCK1	alt	0.1877	0.1511	25	307	0.0178947368421053	0.0252631578947368	0.0113229939653013	0.0206919766734785	0.0734534622849345	0.188003946590202	Breast	-
1793	DOCK1	SV	0.1942	0.1723	19	313	0.0126315789473684	0.00842105263157895	0.0049113560531189	0.00725454656093212	0.016139154274291	0.0284723896372634	Breast	-
1794	DOCK2	alt	0.1617	0.092	33	361	0.136842105263158	0.178947368421053	0.148506592807604	0.241261383086463	0.40895912973643	0.609617772703487	CRC	-
1794	DOCK2	SNV	0.1878	0.1379	21	366	0.0557894736842105	0.0726315789473684	0.0365296806570607	0.0731589393595204	0.193798024690671	0.366532984991469	CRC	-
1794	DOCK2	SV	0.1704	0.1208	12	382	0.103157894736842	0.0926315789473684	0.0966370547327715	0.116044209228946	0.215928950135497	0.256474520397309	CRC	-
1794	DOCK2	alt	0.1387	0.0516	17	315	0.575789473684211	0.722105263157895	0.602744117565405	0.741845001311243	0.709626979806593	0.80941546167164	Breast	-
1794	DOCK2	SV	0.1576	0.0828	13	319	0.202105263157895	0.323157894736842	0.217606525980565	0.339501000076608	0.279715986168036	0.386062899269676	Breast	-
1794	DOCK2	alt	0.1426	0.0713	13	114	0.601364522417154	0.616959064327485	0.630298965305268	0.632723870638399	0.765761995970635	0.781329719190275	Lung	-
1795	DOCK3	alt	0.2519	0.2607	28	366	0.00105263157894737	0.00315789473684211	0.000356339491745897	0.00192043135730289	0.0260878017378181	0.17188170518107	CRC	-
1795	DOCK3	SNV	0.2606	0.2709	21	366	0.00105263157894737	0.00210526315789474	0.00017181569822305	0.00139623182964765	0.0141855335845406	0.164877391046787	CRC	-
1795	DOCK3	alt	0.1738	0.1167	23	309	0.0621052631578947	0.109473684210526	0.0538759687427421	0.0970644312045123	0.185091340263381	0.32269291078857	Breast	-
1795	DOCK3	SV	0.1779	0.1253	20	312	0.0452631578947368	0.0778947368421053	0.0351605511404846	0.067383922779408	0.0677246308121334	0.118323522187684	Breast	-
1804	DPP6	SV	0.1866	0.1357	21	311	0.0210526315789474	0.0526315789473684	0.0129581489320875	0.0424700644117027	0.031020272395743	0.0845162505562863	Breast	-
1804	DPP6	alt	0.2195	0.2027	16	111	0.00682261208576998	0.0126705653021442	0.00330191278131864	0.0146804101057444	0.0765443417487503	0.309478299782899	Lung	-
1804	DPP6	alt	0.1896	0.1416	24	370	0.0536842105263158	0.0705263157894737	0.0327674934673766	0.0660690951214373	0.211506187531883	0.397844637722594	CRC	-
1804	DPP6	SV	0.2047	0.1939	18	376	0.0336842105263158	0.0326315789473684	0.0124690314038398	0.0147025137095332	0.0745696976111987	0.0805524950493406	CRC	-
1804	DPP6	alt	0.1618	0.0951	24	308	0.157894736842105	0.217894736842105	0.158610442701826	0.224174333570896	0.338767964412202	0.451941844349518	Breast	-
1806	DPYD	alt	0.1432	0.0592	38	356	0.276842105263158	0.346315789473684	0.322022844743511	0.501241929328159	0.572805341481104	0.802795076218157	CRC	-
1806	DPYD	SNV	0.1657	0.1052	14	373	0.121052631578947	0.133684210526316	0.12249112917043	0.173906591428006	0.337809564998202	0.493969324051723	CRC	-
1806	DPYD	alt	0.1691	0.103	26	306	0.1	0.172631578947368	0.0847881062251989	0.167473421227106	0.239053888535306	0.398277127792192	Breast	-
1806	DPYD	SV	0.1075	0.0182	24	370	0.798947368421053	0.782105263157895	0.793471595752515	0.930214608173536	0.830904015815153	0.980018844535158	CRC	-
1806	DPYD	SV	0.1815	0.1226	25	307	0.0368421052631579	0.0894736842105263	0.0236149632641884	0.0756949256421966	0.0500269610943551	0.127550534191158	Breast	-
1806	DPYD	alt	0.1324	0.0556	15	112	0.791423001949318	0.789473684210526	0.792188548553677	0.793684069468877	0.845222091553086	0.856795757843242	Lung	-
1807	DPYS	alt	0.1724	0.117	18	314	0.068421052631579	0.108421052631579	0.0619172060171957	0.0958629012706072	0.199972260232427	0.322303169568129	Breast	-
1807	DPYS	SV	0.2307	0.2408	14	318	0	0.00105263157894737	1.52269e+09	0.000176403630996291	0.000257623023810266	0.00485634974250789	Breast	-
1808	DPYSL2	alt	0.149	0.0805	11	383	0.222105263157895	0.229473684210526	0.258102192815074	0.316543372661816	0.52145265098877	0.671228920660959	CRC	-
1826	DSCAM	alt	0.1867	0.1412	46	348	0.0557894736842105	0.0705263157894737	0.0390105976701759	0.066803419693219	0.227520928130879	0.399671212014054	CRC	-
1826	DSCAM	SNV	0.1965	0.1631	32	355	0.0421052631578947	0.0536842105263158	0.0213217737240479	0.0360799454133046	0.148409021931584	0.290261315197954	CRC	-
1826	DSCAM	alt	0.1766	0.1143	35	297	0.0515789473684211	0.121052631578947	0.0403800330191911	0.107154466848066	0.156274179069143	0.335079714011078	Breast	-
1826	DSCAM	SV	0.1724	0.1263	15	379	0.0894736842105263	0.0821052631578947	0.087063291962395	0.100228139744822	0.201168970064625	0.239761432330751	CRC	-
1826	DSCAM	SV	0.1888	0.1494	29	303	0.0178947368421053	0.0263157894736842	0.00987542012248113	0.0224438757538003	0.0254928370996832	0.055643034542095	Breast	-
1832	DSP	alt	0.1819	0.1118	14	380	0.0621052631578947	0.122105263157895	0.051630370744604	0.146861068849898	0.259354532836319	0.517174042456225	CRC	-
1832	DSP	SNV	0.1893	0.1233	13	374	0.0547368421052632	0.0884210526315789	0.0333698055416361	0.108592506173065	0.184441477491637	0.408545213215916	CRC	-
1837	DTNA	alt	0.0918	0	16	378	0.954736842105263	0.8	0.929807873186056	1	0.949954279545945	1	CRC	-
1837	DTNA	alt	0.1297	0.0485	16	316	0.788421052631579	0.769473684210526	0.785117153479992	0.781343454885435	0.838445865791841	0.834809618622286	Breast	-
1837	DTNA	SV	0.1019	0	16	378	0.858947368421053	0.8	0.851863796966352	1	0.868958053761663	1	CRC	-
1837	DTNA	SV	0.1596	0.1015	14	318	0.174736842105263	0.178947368421053	0.187947488021871	0.177251689989932	0.251938174521823	0.235333102722582	Breast	-
1838	DTNB	alt	0.1418	0.0599	13	381	0.293684210526316	0.341052631578947	0.338659245687683	0.4942626038699	0.584460311106162	0.802707859875109	CRC	-
1838	DTNB	alt	0.1646	0.1028	12	320	0.136842105263158	0.172631578947368	0.126169309982955	0.168751438483874	0.298482045769498	0.399219703999469	Breast	-
1838	DTNB	SV	0.1828	0.147	12	320	0.0347368421052632	0.0273684210526316	0.0203461158336006	0.0251532523273322	0.0445338059854335	0.059084187455572	Breast	-
1859	DYRK1A	alt	0.1771	0.1124	13	381	0.071578947368421	0.122105263157895	0.0675994220502516	0.144598401765893	0.292021105813354	0.515073948415768	CRC	-
1859	DYRK1A	alt	0.1669	0.1061	14	318	0.114736842105263	0.157894736842105	0.103442356414581	0.148650961097483	0.26643173483801	0.379420265980498	Breast	-
1879	EBF1	alt	0.1372	0.0534	22	372	0.337894736842105	0.395789473684211	0.396244808065659	0.561103219454633	0.628479507433674	0.84105019209202	CRC	TSG
1879	EBF1	SNV	0.1017	0	14	373	0.858947368421053	0.8	0.853757091596688	1	0.898930572951871	1	CRC	TSG
1896	EDA	alt	0.1483	0.0598	11	383	0.225263157894737	0.342105263157895	0.265369717426267	0.4952562076118	0.528838505644609	0.802795076218157	CRC	-
1896	EDA	alt	0.1574	0.0916	14	318	0.204210526315789	0.244210526315789	0.220728441243877	0.253563504152726	0.412658291474927	0.484445378398119	Breast	-
1896	EDA	SV	0.1984	0.1706	12	320	0.00947368421052632	0.00947368421052632	0.00276790331911126	0.00790795637864321	0.0106301072255438	0.0297320161743583	Breast	-
1910	EDNRB	alt	0.0885	0	16	378	0.971578947368421	0.8	0.947580588299693	1	0.958258522955197	1	CRC	-
1910	EDNRB	SNV	0.0913	0	15	372	0.958947368421053	0.8	0.93273425606297	1	0.947801501737833	1	CRC	-
1936	EEF1D	alt	0.1499	0.0813	13	381	0.215789473684211	0.226315789473684	0.248944374091294	0.310763663052777	0.513390102833196	0.664523067342678	CRC	-
1936	EEF1D	SNV	0.1505	0.0806	11	376	0.208421052631579	0.229473684210526	0.242956294148114	0.315816348744339	0.476536397656096	0.633070404690853	CRC	-
1946	EFNA5	alt	0.2594	0.2487	18	314	0	0	5.52405e+06	0.000112157428256653	3.01984e+09	0.0500274986130059	Breast	-
1946	EFNA5	SV	0.2903	0.312	18	314	0	0	5659.29	2.62332e+08	1.94576e+06	0.000793077169142861	Breast	-
1951	CELSR3	alt	0.1452	0.0686	17	377	0.253684210526316	0.287368421052632	0.299046951110159	0.41248283010952	0.555743899791892	0.750999498275318	CRC	-
1951	CELSR3	SNV	0.1465	0.0708	17	370	0.237894736842105	0.267368421052632	0.284631527000021	0.393334459557844	0.506054168461679	0.683677396152515	CRC	-
1951	CELSR3	SNV	0.1441	0.0706	12	320	0.445263157894737	0.458947368421053	0.481627762804271	0.48522978077402	0.707426550188647	0.723087516447559	Breast	-
1951	CELSR3	alt	0.138	0.055	14	318	0.58421052631579	0.677894736842105	0.618205662579218	0.696695059009685	0.721452381484201	0.779307121342849	Breast	-
1952	CELSR2	alt	0.1335	0.0468	18	376	0.401052631578947	0.464210526315789	0.445324056023343	0.632872466939201	0.662154742841764	0.887154069804994	CRC	-
1952	CELSR2	SNV	0.1337	0.047	18	369	0.398947368421053	0.463157894736842	0.442619201060193	0.630654501117889	0.632792169481076	0.853580528664684	CRC	-
1953	MEGF6	alt	0.1553	0.084	11	383	0.166315789473684	0.211578947368421	0.198461298810564	0.291868614994652	0.459333887929275	0.648027523475757	CRC	-
1954	MEGF8	alt	0.1864	0.1406	23	371	0.0557894736842105	0.071578947368421	0.0397122307731159	0.0679192182940531	0.230165470855851	0.402205323310505	CRC	-
1954	MEGF8	SNV	0.1523	0.0825	19	368	0.192631578947368	0.223157894736842	0.225558514473443	0.302249882009362	0.459110628073063	0.619983705861328	CRC	-
1954	MEGF8	alt	0.1466	0.0735	15	317	0.384210526315789	0.430526315789474	0.426462886736776	0.448163210003858	0.58849905927091	0.618683846005326	Breast	-
1954	MEGF8	SNV	0.1416	0.0649	12	320	0.501052631578947	0.534736842105263	0.537791012491216	0.561220553414379	0.732782194154201	0.748236895829096	Breast	-
1955	MEGF9	SV	0.1256	0.0434	11	321	0.866315789473684	0.84421052631579	0.850561607431374	0.841274282203172	0.856720138780435	0.845325362213782	Breast	-
1955	MEGF9	alt	0.1447	0.0664	13	319	0.433684210526316	0.512631578947368	0.468257437407477	0.540905737196359	0.623608728406192	0.680339216118087	Breast	-
1956	EGFR	SNV	0.209	0.1876	15	111	0.0126705653021442	0.0272904483430799	0.00947797433767471	0.0251079458519523	0.184030668389851	0.450011644884992	Lung	oncogene
1956	EGFR	alt	0.1925	0.1577	21	106	0.0584795321637427	0.0799220272904483	0.0409218895714455	0.0686275950641074	0.248454329540919	0.426830164423107	Lung	oncogene
1956	EGFR	SV	0.2267	0.2148	13	319	0	0.00105263157894737	3.11006e+09	0.000759010367430734	0.000412813165262531	0.00812205965831862	Breast	oncogene
1956	EGFR	SNV	0.1617	0.0967	17	370	0.136842105263158	0.16	0.148506592807604	0.215094768752418	0.37296047357195	0.545374643996054	CRC	oncogene
1956	EGFR	alt	0.1886	0.137	21	311	0.0178947368421053	0.0515789473684211	0.010125526183517	0.0400313943947767	0.0694973785286578	0.22300691314493	Breast	oncogene
1956	EGFR	alt	0.1985	0.167	24	370	0.0368421052631579	0.0452631578947368	0.0187539743922296	0.0322628603124529	0.165106192275895	0.311465916654197	CRC	oncogene
1969	EPHA2	alt	0.098	0	11	383	0.901052631578947	0.8	0.88625516077477	1	0.924816900703455	1	CRC	-
1978	EIF4EBP1	alt	0.1852	0.1343	13	319	0.0263157894736842	0.0536842105263158	0.0153426041303741	0.0452471626939642	0.0868391393779173	0.233347554303269	Breast	-
1978	EIF4EBP1	SV	0.205	0.1806	13	319	0.00210526315789474	0.00526315789473684	0.00106798071662382	0.00473794101443998	0.00510348037104205	0.0212541611575818	Breast	-
1993	ELAVL2	alt	0.1086	0.0252	11	383	0.78	0.701052631578947	0.780856993791753	0.86838817184056	0.872777885387166	1	CRC	-
1996	ELAVL4	alt	0.1166	0.0742	16	378	0.662105263157895	0.255789473684211	0.680042198396901	0.364998997585543	0.815113052968625	0.713080906799845	CRC	-
1999	ELF3	alt	0.1064	0.0113	11	383	0.814736842105263	0.798947368421053	0.805728865726385	0.974531122003582	0.884933953592895	1	CRC	-
2005	ELK4	alt	0.1805	0.1408	11	321	0.04	0.0421052631578947	0.026432746752137	0.033618878772555	0.123644088113302	0.210257297074764	Breast	oncogene
2009	EML1	alt	0.1164	0.0284	18	376	0.666315789473684	0.657894736842105	0.682721385686636	0.836197301422028	0.815513480025857	0.994376649541626	CRC	-
2009	EML1	SNV	0.1259	0.0401	16	371	0.527368421052632	0.537894736842105	0.550911562112957	0.707990347813308	0.707244094801959	0.904502175494565	CRC	-
2017	CTTN	alt	0.1963	0.1474	25	307	0.0105263157894737	0.0273684210526316	0.00369898326565136	0.0246815383988469	0.0391331687543677	0.197452307190775	Breast	-
2017	CTTN	SV	0.2179	0.196	21	311	0	0.00210526315789474	0.000140109099361776	0.00210644314736475	0.00119331015238737	0.0138076796884852	Breast	-
2028	ENPEP	alt	0.1798	0.1298	13	319	0.0410526315789474	0.0652631578947368	0.0285748706236733	0.0553263598108125	0.129128756670651	0.247547190932173	Breast	-
2033	EP300	alt	0.149	0.078	23	309	0.341052631578947	0.38	0.375374570858815	0.393467282514082	0.552207945694839	0.586059162902553	Breast	TSG
2033	EP300	SNV	0.1404	0.0671	13	319	0.530526315789474	0.506315789473684	0.564784553369586	0.531491704077848	0.732782194154201	0.743436248648769	Breast	TSG
2033	EP300	alt	0.1879	0.1543	11	116	0.0779727095516569	0.0925925925925926	0.05878610293413	0.0765126562971934	0.299809124964063	0.44622356824032	Lung	TSG
2033	EP300	alt	0.1695	0.1086	16	378	0.107368421052632	0.127368421052632	0.101214791145931	0.159469455808617	0.348551782565297	0.531588022821356	CRC	TSG
2033	EP300	SNV	0.1692	0.1099	16	371	0.108421052631579	0.126315789473684	0.102778900213493	0.154235817196283	0.307174043398246	0.47382677794486	CRC	TSG
2035	EPB41	alt	0.1283	0.0463	16	316	0.82	0.807368421052632	0.808967791546156	0.808074571626562	0.855442821139886	0.852110307481387	Breast	-
2035	EPB41	SV	0.133	0.1218	13	319	0.712631578947368	0.0905263157894737	0.723341707412768	0.0783256889540967	0.741099687136486	0.13040393958847	Breast	-
2036	EPB41L1	alt	0.1426	0.0625	13	381	0.285263157894737	0.325263157894737	0.329098340642719	0.468841840846906	0.576180984057926	0.784316296594162	CRC	-
2037	EPB41L2	alt	0.1767	0.124	13	319	0.0515789473684211	0.0831578947368421	0.0399564415440596	0.0712785709335867	0.155967902854743	0.282824619853027	Breast	-
2037	EPB41L2	alt	0.0896	0	16	378	0.96421052631579	0.8	0.942055160234536	1	0.954753171501814	1	CRC	-
2042	EPHA3	alt	0.1315	0.0497	27	367	0.432631578947368	0.434736842105263	0.472642865020747	0.600945722079198	0.677311332692718	0.864889290648903	CRC	-
2042	EPHA3	SNV	0.119	0.0375	14	373	0.621052631578947	0.563157894736842	0.647440242832199	0.737222277708557	0.7712069979994	0.915291944410718	CRC	-
2042	EPHA3	SV	0.125	0.0444	13	381	0.542105263157895	0.490526315789474	0.563599697236034	0.659634909548743	0.679438370185733	0.807986535792637	CRC	-
2042	EPHA3	alt	0.1659	0.1017	20	312	0.125263157894737	0.177894736842105	0.112904178037496	0.175922014393726	0.280587331588244	0.402717331230935	Breast	-
2042	EPHA3	alt	0.182	0.1418	14	113	0.107212475633528	0.118908382066277	0.0907126851997166	0.112839330677858	0.369767135013155	0.507252848035108	Lung	-
2042	EPHA3	SV	0.1774	0.1308	14	318	0.0484210526315789	0.0610526315789474	0.037095558747034	0.0529258824786152	0.0709063199256283	0.0993451347274756	Breast	-
2044	EPHA5	alt	0.1534	0.0795	37	357	0.185263157894737	0.231578947368421	0.215346896760354	0.323885497212645	0.476986518142759	0.675449365251559	CRC	-
2044	EPHA5	SNV	0.1374	0.0559	23	364	0.337894736842105	0.368421052631579	0.393655708696129	0.534875555251163	0.597036958883567	0.790995329989287	CRC	-
2044	EPHA5	SV	0.1943	0.1982	14	380	0.0473684210526316	0.0273684210526316	0.0245068082176578	0.0129393155949104	0.105652859099289	0.074684097197855	CRC	-
2044	EPHA5	SV	0.1571	0.0957	15	317	0.212631578947368	0.213684210526316	0.225464079536971	0.219405881030125	0.286289074625039	0.276911454687214	Breast	-
2044	EPHA5	alt	0.1609	0.1001	22	310	0.165263157894737	0.186315789473684	0.170196813942658	0.186786024467418	0.350295987969253	0.416223975781726	Breast	-
2044	EPHA5	alt	0.1385	0.0652	14	113	0.674463937621832	0.673489278752437	0.699608093973071	0.697098095048276	0.793138905510334	0.811689562727445	Lung	-
2044	EPHA5	SNV	0.1566	0.0945	13	113	0.354775828460039	0.387914230019493	0.38517868404676	0.400112598515709	0.640339904125394	0.700949138753084	Lung	-
2045	EPHA7	alt	0.1337	0.0526	28	366	0.398947368421053	0.403157894736842	0.442619201060193	0.569620319253092	0.660250196970218	0.846067126621517	CRC	-
2045	EPHA7	SNV	0.1001	0	20	367	0.878947368421053	0.8	0.868402845649383	1	0.90900171085803	1	CRC	-
2045	EPHA7	alt	0.1537	0.0829	15	317	0.266315789473684	0.323157894736842	0.283449071020601	0.338428319869135	0.473251251320531	0.549248542067184	Breast	-
2045	EPHA7	SV	0.1813	0.1429	12	320	0.0368421052631579	0.0357894736842105	0.0241565788670007	0.0304943906879352	0.0505753122767306	0.066824700570656	Breast	-
2047	EPHB1	alt	0.1186	0.0323	18	376	0.626315789473684	0.616842105263158	0.652926549614255	0.794762851984693	0.799138434239709	0.973164724569285	CRC	-
2047	EPHB1	alt	0.1654	0.1074	24	308	0.130526315789474	0.149473684210526	0.117875177420022	0.14129400195302	0.286956345891323	0.374578009861401	Breast	-
2047	EPHB1	SV	0.1971	0.1669	11	383	0.0410526315789474	0.0452631578947368	0.0205201297229426	0.0323557332541564	0.0927205861555185	0.126519213365611	CRC	-
2047	EPHB1	SV	0.1789	0.1395	18	314	0.0431578947368421	0.0452631578947368	0.0315483125772803	0.035698020006216	0.0622023422783542	0.0737523449633373	Breast	-
2048	EPHB2	alt	0.1056	0	13	381	0.821052631578947	0.8	0.81441031897739	1	0.891422100987865	1	CRC	-
2049	EPHB3	alt	0.1552	0.0895	19	375	0.167368421052632	0.188421052631579	0.19932627307615	0.256233314755015	0.460569511376952	0.61878566115317	CRC	-
2049	EPHB3	SNV	0.1281	0.0437	16	371	0.492631578947368	0.497894736842105	0.519958123676471	0.667482381177192	0.689623174072909	0.874746255491141	CRC	-
2051	EPHB6	alt	0.0914	0	12	382	0.958947368421053	0.8	0.932155782436805	1	0.951654086876767	1	CRC	-
2058	EPRS	alt	0.1524	0.0801	15	317	0.289473684210526	0.355789473684211	0.307614032367622	0.369269575846485	0.496038582108473	0.570277162153098	Breast	-
2059	EPS8	alt	0.1079	0.0112	17	377	0.793684210526316	0.798947368421053	0.788924991411212	0.975022711754354	0.87651330914776	1	CRC	-
2059	EPS8	SV	0.1107	0.0138	11	383	0.745263157894737	0.79578947368421	0.755841848570656	0.960764574013445	0.810065541107252	1	CRC	-
2059	EPS8	alt	0.1483	0.0772	16	316	0.354736842105263	0.384210526315789	0.39003734276109	0.40291604573812	0.56316616327239	0.591995920287245	Breast	-
2059	EPS8	SV	0.1718	0.1147	12	320	0.071578947368421	0.12	0.0656524641946271	0.105412615546608	0.110479684370528	0.162733162348155	Breast	-
2064	ERBB2	SNV	0.1581	0.093	14	318	0.196842105263158	0.233684210526316	0.209925346682558	0.241483431375626	0.498572698371075	0.573523149517112	Breast	oncogene
2064	ERBB2	SV	0.2303	0.2055	29	303	0	0.00105263157894737	1.63675e+09	0.00126260162426494	0.000273228091037515	0.0112111860537568	Breast	oncogene
2064	ERBB2	SNV	0.1013	0	14	373	0.863157894736842	0.8	0.857502197278941	1	0.901161815915259	1	CRC	oncogene
2064	ERBB2	SCNA	0.3108	0.2934	50	283	0	0	39.5722	8.07413e+08	573.797	5.85374e+09	Breast	oncogene
2064	ERBB2	alt	0.1219	0.0162	23	371	0.586315789473684	0.786315789473684	0.607188603971724	0.945031807287833	0.77379692911101	1	CRC	oncogene
2064	ERBB2	alt	0.2644	0.2228	59	273	0	0.00105263157894737	1.91406e+06	0.000487101449195274	2.16652e+09	0.0558334200018746	Breast	oncogene
2064	ERBB2	SCNA	0.1335	0.0248	11	383	0.401052631578947	0.706315789473684	0.445324056023343	0.872267456170098	0.52882231652772	0.872267456170098	CRC	oncogene
2065	ERBB3	SNV	0.1104	0	12	320	0.987368421052632	0.996842105263158	0.977998488456618	1	0.977998488456618	1	Breast	oncogene
2065	ERBB3	SNV	0.1111	0.0188	14	373	0.743157894736842	0.78	0.750946296782257	0.925491072446565	0.839966179550687	1	CRC	oncogene
2065	ERBB3	alt	0.1228	0.0837	15	317	0.905263157894737	0.313684210526316	0.887288853791977	0.329924934084148	0.907736992763233	0.543236400557463	Breast	oncogene
2065	ERBB3	alt	0.1164	0.0222	15	379	0.666315789473684	0.746315789473684	0.682721385686636	0.896556257497287	0.815513480025857	1	CRC	oncogene
2066	ERBB4	SNV	0.0935	0	25	362	0.941052631578947	0.8	0.919214821402719	1	0.937610072302012	1	CRC	oncogene, TSG
2066	ERBB4	SV	0.1578	0.0943	47	285	0.201052631578947	0.224210526315789	0.214512833770649	0.230654215327313	0.276591213059581	0.285354819752763	Breast	oncogene, TSG
2066	ERBB4	alt	0.1143	0.0269	60	334	0.696842105263158	0.67578947368421	0.710436552755446	0.851527325538304	0.828346391351907	0.997872375588695	CRC	oncogene, TSG
2066	ERBB4	SNV	0.1524	0.0892	12	114	0.419103313840156	0.439571150097466	0.456762179539271	0.449382939204185	0.66292318677901	0.708075005008087	Lung	oncogene, TSG
2066	ERBB4	alt	0.1664	0.1036	20	107	0.226120857699805	0.314814814814815	0.239692572368	0.323259467823728	0.573911792993802	0.672907463633067	Lung	oncogene, TSG
2066	ERBB4	SV	0.1143	0.0306	35	359	0.696842105263158	0.629473684210526	0.710436552755446	0.813067507121509	0.787938722146949	0.914100926961337	CRC	oncogene, TSG
2066	ERBB4	alt	0.142	0.0639	50	282	0.493684210526316	0.543157894736842	0.528782194349669	0.574852898493477	0.659593877690166	0.702356698429159	Breast	oncogene, TSG
2070	EYA4	SV	0.1585	0.1012	18	314	0.191578947368421	0.178947368421053	0.203907993787436	0.179261292915588	0.267602524341583	0.236247514452965	Breast	-
2070	EYA4	alt	0.1625	0.1119	12	382	0.135789473684211	0.122105263157895	0.142993468857424	0.146481777209588	0.40427625036723	0.517174042456225	CRC	-
2070	EYA4	alt	0.1446	0.0718	18	314	0.435789473684211	0.446315789473684	0.470481181577	0.469736605767822	0.625099410264277	0.633469578355661	Breast	-
2078	ERG	alt	0.1486	0.0737	12	320	0.350526315789474	0.426315789473684	0.38372713629355	0.445655864495478	0.559046484278377	0.617859692111305	Breast	oncogene
2078	ERG	alt	0.1423	0.0612	18	376	0.287368421052632	0.332631578947368	0.332666846815514	0.481451827953659	0.579874165313759	0.795840157675033	CRC	oncogene
2081	ERN1	alt	0.1545	0.0871	21	311	0.253684210526316	0.288421052631579	0.269109568032184	0.295354901436027	0.459475159898087	0.517957782223986	Breast	-
2081	ERN1	SV	0.1775	0.1366	17	315	0.0473684210526316	0.0515789473684211	0.0367014567121905	0.0407677766715277	0.0702602810453555	0.081796885244796	Breast	-
2099	ESR1	SV	0.1777	0.1357	13	381	0.0705263157894737	0.0747368421052632	0.0653996453875197	0.0777041022279854	0.183172793891273	0.202498910670117	CRC	oncogene, TSG
2099	ESR1	alt	0.1816	0.1276	22	372	0.0621052631578947	0.08	0.052524163387852	0.096790384789556	0.260467419866318	0.446551990853308	CRC	oncogene, TSG
2099	ESR1	SNV	0.2442	0.2178	42	290	0	0.00105263157894737	1.20135e+08	0.00064309384221736	9.13026e+09	0.0370644330493354	Breast	oncogene, TSG
2099	ESR1	SV	0.1879	0.1441	60	272	0.0178947368421053	0.0347368421052632	0.0110464144101105	0.0288315524514794	0.0277156529888944	0.0644591136950932	Breast	oncogene, TSG
2099	ESR1	alt	0.2215	0.184	91	241	0	0.00315789473684211	7.65455e+09	0.00397016321699751	0.00353671629908949	0.104516854921888	Breast	oncogene, TSG
2100	ESR2	alt	0.1467	0.0642	13	319	0.38	0.54	0.42429164726948	0.570756805438798	0.587520666310765	0.701670261692196	Breast	-
2100	ESR2	SV	0.1638	0.0953	11	321	0.142105263157895	0.217894736842105	0.134890353705062	0.222576164526389	0.192788496391253	0.278386971016022	Breast	-
2103	ESRRB	alt	0.1386	0.0569	15	379	0.328421052631579	0.363157894736842	0.378275105857225	0.524559921505074	0.615776093911527	0.822618772055871	CRC	-
2104	ESRRG	alt	0.1813	0.1372	34	360	0.0621052631578947	0.0736842105263158	0.0534311722742935	0.0745775789592535	0.261239931928092	0.417454375582783	CRC	-
2104	ESRRG	SV	0.143	0.0687	26	368	0.282105263157895	0.287368421052632	0.324372163988691	0.411598681069942	0.480259757361896	0.605000470970277	CRC	-
2104	ESRRG	alt	0.1684	0.1112	20	312	0.103157894736842	0.132631578947368	0.0904109116522165	0.1215087363611	0.249622321927583	0.349994629925612	Breast	-
2104	ESRRG	SV	0.181	0.1428	17	315	0.0378947368421053	0.0357894736842105	0.0249893030339133	0.0306368834884637	0.0517990188716216	0.066824700570656	Breast	-
2115	ETV1	alt	0.1458	0.0741	13	319	0.402105263157895	0.422105263157895	0.443943555798881	0.440661340958576	0.602570869501599	0.615457912356703	Breast	oncogene
2120	ETV6	alt	0.1892	0.1397	25	307	0.0178947368421053	0.0431578947368421	0.00939183665673187	0.0353706483909435	0.066865151543525	0.213544394552256	Breast	TSG
2120	ETV6	alt	0.1584	0.0834	13	381	0.149473684210526	0.216842105263158	0.172946636552311	0.295986491937708	0.43190084639904	0.650911835803139	CRC	TSG
2120	ETV6	SV	0.2169	0.1948	23	309	0	0.00210526315789474	0.00016525968596455	0.00224575233782643	0.00131786704985743	0.0144932058090654	Breast	TSG
2121	EVC	alt	0.1507	0.0733	11	383	0.206315789473684	0.258947368421053	0.240981182856958	0.372350352727077	0.504446689772805	0.719860098183966	CRC	-
2121	EVC	SNV	0.1532	0.077	11	376	0.186315789473684	0.24	0.217179784185174	0.342815678363521	0.448770018483459	0.649331113338192	CRC	-
2122	MECOM	SV	0.1385	0.0608	19	375	0.328421052631579	0.335789473684211	0.379546485848203	0.485372467528088	0.532798316153415	0.66668967170129	CRC	oncogene
2122	MECOM	alt	0.1973	0.148	29	303	0.00947368421052632	0.0273684210526316	0.00322450421351329	0.023989358851949	0.0365013876969704	0.197229049287004	Breast	oncogene
2122	MECOM	alt	0.1241	0.0379	25	369	0.549473684210526	0.56	0.57628355022166	0.732735278275889	0.750571552769971	0.943735900075705	CRC	oncogene
2122	MECOM	SV	0.1853	0.1441	21	311	0.0263157894736842	0.0347368421052632	0.0151601773503311	0.0288315524514794	0.0351491519307676	0.0644591136950932	Breast	oncogene
2131	EXT1	alt	0.0887	0	18	376	0.971578947368421	0.8	0.946604912878735	1	0.957619951864961	1	CRC	-
2131	EXT1	SV	0.1068	0.0141	15	379	0.808421052631579	0.792631578947368	0.801313983381655	0.958927912555686	0.834132303520153	0.999907737878578	CRC	-
2131	EXT1	alt	0.2052	0.1667	30	302	0.00210526315789474	0.0126315789473684	0.00103661745298245	0.00962484717215173	0.017256631717296	0.132728187303417	Breast	-
2131	EXT1	SV	0.2269	0.2171	28	304	0	0.00105263157894737	3.00227e+09	0.000668492785817456	0.000408569484410475	0.00765085819839528	Breast	-
2132	EXT2	alt	0.1371	0.0587	12	320	0.603157894736842	0.621052631578947	0.637883431366521	0.646264044806444	0.735694390531739	0.742711572305477	Breast	-
2138	EYA1	alt	0.1236	0.0468	17	377	0.558947368421053	0.464210526315789	0.583323475563937	0.632872466939201	0.7562003303909	0.887154069804994	CRC	-
2138	EYA1	SNV	0.1527	0.0818	13	374	0.190526315789474	0.225263157894737	0.221808230235515	0.307193594343221	0.454277011071496	0.624311904811376	CRC	-
2138	EYA1	alt	0.1706	0.1169	17	315	0.0842105263157895	0.109473684210526	0.073673246832413	0.0962619701696141	0.222691896967401	0.322303169568129	Breast	-
2138	EYA1	SV	0.1981	0.1636	13	319	0.00947368421052632	0.0147368421052632	0.00288610133410252	0.0112360012785769	0.0110164599704157	0.036922502889182	Breast	-
2139	EYA2	alt	0.1523	0.0866	19	375	0.192631578947368	0.196842105263158	0.225558514473443	0.274552543271122	0.487570930275926	0.632812904208999	CRC	-
2139	EYA2	SV	0.2185	0.2155	11	383	0.0221052631578947	0.0189473684210526	0.00476650224718345	0.00769980092692783	0.0379514100540427	0.062625047539013	CRC	-
2139	EYA2	alt	0.1507	0.0773	27	305	0.315789473684211	0.383157894736842	0.340725194011477	0.401728166758172	0.524763155946928	0.591995920287245	Breast	-
2139	EYA2	SV	0.171	0.1155	25	307	0.0810526315789474	0.114736842105263	0.070916198839774	0.102001874330718	0.117443228766398	0.159234846212044	Breast	-
2146	EZH2	SV	0.0993000000000001	0	12	382	0.888421052631579	0.8	0.875388431230239	1	0.89146401177036	1	CRC	oncogene, TSG
2146	EZH2	alt	0.0888	0	14	380	0.971578947368421	0.8	0.946112283795371	1	0.957619951864961	1	CRC	oncogene, TSG
2153	F5	alt	0.1733	0.118	14	318	0.0642105263157895	0.106315789473684	0.056642405686011	0.0919505518943549	0.189701784723563	0.319288419461379	Breast	-
2157	F8	alt	0.1422	0.0702	19	375	0.288421052631579	0.270526315789474	0.333860857630606	0.39849363683135	0.581227100080316	0.740553973055989	CRC	-
2157	F8	SNV	0.1343	0.0612	17	370	0.387368421052632	0.332631578947368	0.434537233597993	0.481451827953659	0.624617720982534	0.75266019494294	CRC	-
2162	F13A1	alt	0.2053	0.1734	12	382	0.0336842105263158	0.0410526315789474	0.0119763816354471	0.0268207503336179	0.131692860513098	0.288650125810579	CRC	-
2165	F13B	alt	0.1428	0.07	15	379	0.284210526315789	0.275789473684211	0.326730681186629	0.400223903627464	0.576180984057926	0.74228193326107	CRC	-
2165	F13B	SNV	0.1971	0.1725	12	375	0.0410526315789474	0.0431578947368421	0.0205201297229426	0.0275291471784345	0.14732114871743	0.265051788540481	CRC	-
2165	F13B	SNV	0.1349	0.0615	11	115	0.742690058479532	0.719298245614035	0.756097587839035	0.735334645801386	0.818829625490608	0.836929104230392	Lung	-
2165	F13B	alt	0.1354	0.0612	11	116	0.735867446393762	0.721247563352826	0.748551373529841	0.73838990256334	0.820890870332035	0.824023742466747	Lung	-
2175	FANCA	alt	0.1402	0.0656	12	320	0.54	0.523157894736842	0.569272586488525	0.551718114979258	0.691805225877628	0.68706810358253	Breast	-
2177	FANCD2	alt	0.1195	0.0313	11	321	0.934736842105263	0.953684210526316	0.922203820859032	0.946774022064769	0.934587936627058	0.954786808888479	Breast	-
2186	BPTF	alt	0.135	0.0483	15	379	0.373684210526316	0.446315789473684	0.425173104328162	0.616292869561208	0.649550563559004	0.876547424907608	CRC	-
2186	BPTF	alt	0.1555	0.0834	23	309	0.243157894736842	0.314736842105263	0.251778065340457	0.333097404246454	0.444291145698204	0.545681999431238	Breast	-
2186	BPTF	SV	0.174	0.1314	20	312	0.06	0.06	0.0528012172232855	0.0515311059470918	0.093239949172854	0.097457620310814	Breast	-
2186	BPTF	alt	0.1832	0.1429	11	116	0.0955165692007797	0.116959064327485	0.0832899525069969	0.109128839108564	0.363058767338192	0.507252848035108	Lung	-
2194	FASN	alt	0.2205	0.1956	14	380	0.0189473684210526	0.0305263157894737	0.00412263364255005	0.0139792962758271	0.0855907969669719	0.244919084291499	CRC	-
2194	FASN	SNV	0.23	0.2094	13	374	0.0115789473684211	0.0242105263157895	0.00203096310808709	0.00925455333686269	0.0526059267800598	0.228016735380586	CRC	-
2194	FASN	alt	0.1509	0.0789	20	312	0.313684210526316	0.369473684210526	0.336745942790938	0.38298793839069	0.520049668812198	0.579602067190188	Breast	-
2194	FASN	SNV	0.166	0.1073	11	321	0.125263157894737	0.149473684210526	0.111929363494526	0.141848981147177	0.411611207689548	0.53380564528107	Breast	-
2194	FASN	SV	0.1385	0.0653	12	320	0.576842105263158	0.526315789473684	0.607174031300003	0.555786136701313	0.632957441455124	0.581323511403546	Breast	-
2195	FAT1	alt	0.182	0.1365	26	368	0.0621052631578947	0.0747368421052632	0.0513353517062425	0.0760217767178284	0.258722732693418	0.419945382013108	CRC	TSG
2195	FAT1	SNV	0.1526	0.0902	13	113	0.419103313840156	0.430799220272904	0.453271879624166	0.439854875663369	0.66292318677901	0.708075005008087	Lung	TSG
2195	FAT1	SNV	0.188	0.1406	14	318	0.0178947368421053	0.0421052631578947	0.0109104121741195	0.0339313257537086	0.130924946089435	0.368397251040265	Breast	TSG
2195	FAT1	alt	0.1892	0.1436	18	314	0.0178947368421053	0.0357894736842105	0.00939183665673187	0.0295139467484906	0.066865151543525	0.203718217800557	Breast	TSG
2195	FAT1	alt	0.1699	0.1254	15	112	0.192007797270955	0.186159844054581	0.197187231885085	0.182249162841484	0.532092530483562	0.604725586983521	Lung	TSG
2195	FAT1	SNV	0.1915	0.1515	16	371	0.0494736842105263	0.0589473684210526	0.0291705670009121	0.05013328288107	0.172028209858057	0.3278518152767	CRC	TSG
2196	FAT2	alt	0.192	0.1492	32	362	0.0494736842105263	0.0652631578947368	0.0282840851568349	0.0534751807482827	0.202278470196182	0.370069534432146	CRC	-
2196	FAT2	SNV	0.1913	0.1473	32	355	0.0494736842105263	0.0652631578947368	0.0295319931080241	0.0563929947765533	0.173385612869777	0.349402456306583	CRC	-
2196	FAT2	alt	0.1698	0.1867	13	319	0.0936842105263158	0.00315789473684211	0.0794458910278736	0.00344701967078966	0.231189585201936	0.104516854921888	Breast	-
2196	FAT2	SNV	0.1708	0.1143	13	319	0.0821052631578947	0.121052631578947	0.0722841196451767	0.107154466848066	0.387290535681959	0.508983717528312	Breast	-
2199	FBLN2	SNV	0.0804	0	11	376	0.994736842105263	0.8	0.977284950540537	1	0.97876680793332	1	CRC	-
2199	FBLN2	alt	0.0887	0	12	382	0.971578947368421	0.8	0.946604912878735	1	0.957619951864961	1	CRC	-
2200	FBN1	alt	0.1246	0.0383	17	377	0.546315789473684	0.558947368421053	0.569238267920144	0.728243490342648	0.747078469511249	0.941437448946675	CRC	-
2200	FBN1	SNV	0.0952	0	14	373	0.922105263157895	0.8	0.90761023332801	1	0.933764110768147	1	CRC	-
2200	FBN1	SNV	0.1668	0.1142	11	115	0.224171539961014	0.242690058479532	0.234564213637255	0.24713322139359	0.547533032958274	0.67007987115186	Lung	-
2200	FBN1	alt	0.1382	0.0636	13	114	0.685185185185185	0.692007797270955	0.70449396901212	0.713746373744415	0.793138905510334	0.816057190080639	Lung	-
2201	FBN2	SNV	0.1665	0.1064	29	358	0.114736842105263	0.128421052631579	0.11774231712839	0.168684914119297	0.330710908674854	0.49190457296157	CRC	-
2201	FBN2	SV	0.1801	0.1407	15	379	0.0642105263157895	0.071578947368421	0.0571942914853243	0.067732050992748	0.166283772032946	0.191280329192483	CRC	-
2201	FBN2	SNV	0.1529	0.0885	14	112	0.415204678362573	0.442495126705653	0.448048970883487	0.456113000019058	0.66292318677901	0.708075005008087	Lung	-
2201	FBN2	alt	0.1632	0.1087	15	112	0.262183235867446	0.272904483430799	0.283158933753484	0.284805665694351	0.582302646025309	0.65333317394296	Lung	-
2201	FBN2	alt	0.1831	0.1387	44	350	0.06	0.071578947368421	0.0481844687170491	0.0715684209639427	0.251972165358704	0.408836441728313	CRC	-
2201	FBN2	alt	0.1733	0.1228	16	316	0.0642105263157895	0.0884210526315789	0.056642405686011	0.0750495548129571	0.189701784723563	0.287013838000903	Breast	-
2213	FCGR2B	alt	0.2053	0.1763	11	321	0.00210526315789474	0.00631578947368421	0.00102126193802189	0.00591401430371666	0.017254753937922	0.112515364568189	Breast	oncogene
2241	FER	alt	0.1232	0.0774	13	381	0.566315789473684	0.238947368421053	0.588950038763553	0.339731443186883	0.761012079814307	0.688925412780507	CRC	-
2241	FER	alt	0.1911	0.121	15	317	0.0168421052631579	0.0936842105263158	0.00737412907848591	0.0810367148145516	0.0589930326278873	0.299293837422748	Breast	-
2241	FER	SV	0.1975	0.1429	12	320	0.00947368421052632	0.0357894736842105	0.00313662770175283	0.0304943906879352	0.0114491483457567	0.066824700570656	Breast	-
2248	FGF3	alt	0.2486	0.2224	53	279	0	0.00105263157894737	5.04054e+07	0.000498084838537968	0.000114117811645079	0.0558334200018746	Breast	-
2248	FGF3	SCNA	0.2859	0.2949	52	281	0	0	15795.7	7.37856e+07	11451.9	5.85374e+09	Breast	-
2257	FGF12	alt	0.092	0	23	371	0.954736842105263	0.8	0.928613426769252	1	0.949431294844564	1	CRC	-
2257	FGF12	SV	0.0924	0	16	378	0.953684210526316	0.8	0.926183324022751	1	0.933837731659303	1	CRC	-
2257	FGF12	alt	0.1511	0.0799	24	308	0.310526315789474	0.36	0.332788361750323	0.371535506605084	0.517467617446931	0.571437762876297	Breast	-
2257	FGF12	SV	0.1572	0.0957	23	309	0.207368421052632	0.213684210526316	0.223878510611005	0.219405881030125	0.28456436069541	0.276911454687214	Breast	-
2258	FGF13	alt	0.1038	0	16	378	0.838947368421053	0.8	0.833197700944492	1	0.899478464892347	1	CRC	-
2258	FGF13	SV	0.1135	0.0252	13	381	0.707368421052632	0.701052631578947	0.720774259007381	0.86838817184056	0.78935780609426	0.947614999682901	CRC	-
2258	FGF13	alt	0.2085	0.1855	19	313	0.00105263157894737	0.00315789473684211	0.000628957289042378	0.00367078556679272	0.0127139223427852	0.104516854921888	Breast	-
2258	FGF13	SV	0.2327	0.2451	19	313	0	0	1.05827e+09	0.000137934903477971	0.000197754639532463	0.00440971839230293	Breast	-
2259	FGF14	alt	0.1979	0.1671	43	351	0.0389473684210526	0.0452631578947368	0.019493415553929	0.0321702417440305	0.170536736072423	0.311465916654197	CRC	-
2259	FGF14	SV	0.2579	0.2957	37	357	0.00105263157894737	0.00105263157894737	0.000215934528951211	0.000638795470414207	0.00688428608192388	0.0175432523077863	CRC	-
2259	FGF14	alt	0.1429	0.0683	19	313	0.473684210526316	0.490526315789474	0.508527396129344	0.515468209541005	0.647528697883484	0.662703024645562	Breast	-
2259	FGF14	SV	0.1565	0.0954	19	313	0.221052631578947	0.216842105263158	0.235124298980238	0.221780339798871	0.294670292615874	0.277668985428187	Breast	-
2260	FGFR1	SCNA	0.2712	0.2606	52	281	0	0	437305	5.6278e+09	2.20867e+06	0.000326412383586516	Breast	oncogene
2260	FGFR1	alt	0.1913	0.1544	21	373	0.0494736842105263	0.0568421052631579	0.0295319931080241	0.0462001264406785	0.204373146334634	0.355227755397666	CRC	oncogene
2260	FGFR1	SV	0.1698	0.1253	19	313	0.0936842105263158	0.0778947368421053	0.0794458910278736	0.067383922779408	0.128509374117439	0.118323522187684	Breast	oncogene
2260	FGFR1	alt	0.2267	0.1826	66	266	0	0.00421052631578947	3.11006e+09	0.00427062621759081	0.00206197432669324	0.107303839758785	Breast	oncogene
2260	FGFR1	SNV	0.17	0.1152	12	320	0.0926315789473684	0.114736842105263	0.0779699050510914	0.103269589696084	0.387290535681959	0.508983717528312	Breast	oncogene
2260	FGFR1	alt	0.2014	0.1671	12	115	0.0253411306042885	0.0584795321637427	0.0191723634969093	0.0504855633972902	0.189490906641223	0.415284473106742	Lung	oncogene
2262	GPC5	SNV	0.1737	0.1125	17	370	0.0821052631578947	0.122105263157895	0.0812671561436247	0.144224332244225	0.27811894628427	0.459085163601498	CRC	-
2262	GPC5	alt	0.1663	0.1128	14	113	0.226120857699805	0.250487329434698	0.240985441652724	0.256350469885341	0.574311099265838	0.65333317394296	Lung	-
2262	GPC5	SV	0.1606	0.1046	12	115	0.292397660818713	0.306042884990253	0.321511066869045	0.315452794411558	0.402960537142537	0.400710306414681	Lung	-
2262	GPC5	SV	0.1607	0.0987	34	298	0.166315789473684	0.192631578947368	0.172849430235684	0.196722784756401	0.234460982291524	0.255229975663227	Breast	-
2262	GPC5	alt	0.1532	0.0833	35	297	0.276842105263158	0.315789473684211	0.292619259747109	0.334159247400608	0.482512748774548	0.545841656648613	Breast	-
2262	GPC5	SV	0.1513	0.0866	62	332	0.203157894736842	0.196842105263158	0.235118781754078	0.274552543271122	0.383482504999967	0.45634073949696	CRC	-
2262	GPC5	alt	0.1313	0.0482	76	318	0.436842105263158	0.446315789473684	0.475399241464417	0.617394023629911	0.678584243075427	0.877664881828519	CRC	-
2263	FGFR2	alt	0.1504	0.0782	21	311	0.317894736842105	0.377894736842105	0.346733970633733	0.391124641608858	0.530767890138453	0.585265161006249	Breast	oncogene
2263	FGFR2	SV	0.1801	0.1388	12	320	0.0410526315789474	0.0484210526315789	0.0276390887110252	0.0368658423678377	0.0554553510676338	0.0757898762636006	Breast	oncogene
2272	FHIT	SV	0.2908	0.3148	28	99	0	0	3.37623e+07	0.000182138037761262	3.17366e+09	0.00562537656268387	Lung	TSG
2272	FHIT	SV	0.1955	0.172	274	120	0.0452631578947368	0.0431578947368421	0.0227204321636456	0.0279304035202724	0.0996248473181405	0.115786523393064	CRC	TSG
2272	FHIT	alt	0.1733	0.1133	276	118	0.0842105263157895	0.12	0.0830157189138089	0.141262779765375	0.321209638411984	0.51104428258423	CRC	TSG
2272	FHIT	alt	0.2657	0.2611	29	98	0	0.000974658869395711	1.21907e+09	0.00160590705609955	0.00154404728633214	0.134155309762328	Lung	TSG
2272	FHIT	SV	0.2444	0.2444	44	288	0	0	1.15533e+08	0.000143582613683975	4.25434e+09	0.00440971839230293	Breast	TSG
2272	FHIT	alt	0.2212	0.1928	44	288	0	0.00210526315789474	8.0549e+09	0.00249791593848302	0.00364725987945427	0.104516854921888	Breast	TSG
2272	FHIT	SCNA	0.1583	0.0974	25	369	0.150526315789474	0.157894736842105	0.173730645473078	0.211411741168092	0.235777304570606	0.308986390937981	CRC	TSG
2309	FOXO3	alt	0.1374	0.0591	27	305	0.596842105263158	0.616842105263158	0.6313520912676	0.640769942465485	0.731889981889323	0.739777230872952	Breast	oncogene, TSG
2309	FOXO3	SV	0.1436	0.0674	21	311	0.457894736842105	0.502105263157895	0.492814583330211	0.527471663732601	0.530984387546836	0.554022250833236	Breast	oncogene, TSG
2312	FLG	alt	0.1428	0.0628	47	347	0.284210526315789	0.322105263157895	0.326730681186629	0.465960894096939	0.576180984057926	0.78392963678101	CRC	-
2312	FLG	SNV	0.1428	0.0623	47	340	0.284210526315789	0.327368421052632	0.326730681186629	0.470768563829566	0.542225163125046	0.74540703252984	CRC	-
2312	FLG	alt	0.1603	0.0931	23	309	0.167368421052632	0.232631578947368	0.178239937467886	0.24063719031248	0.358697971935372	0.468043469817401	Breast	-
2312	FLG	SNV	0.1616	0.0943	23	309	0.158947368421053	0.224210526315789	0.161135779587444	0.230654215327313	0.448036070072406	0.573523149517112	Breast	-
2312	FLG	SNV	0.1987	0.1692	24	102	0.0331384015594542	0.0565302144249513	0.0243195801915153	0.0470821174970878	0.272183655376922	0.509355683349888	Lung	-
2312	FLG	alt	0.1999	0.1695	25	102	0.0292397660818713	0.0545808966861598	0.0218983645834791	0.0466133978359632	0.192554585130592	0.409876429247262	Lung	-
2316	FLNA	alt	0.1759	0.1008	19	313	0.0536842105263158	0.183157894736842	0.0434529465559698	0.181969061392784	0.163146718080789	0.408708288683793	Breast	-
2316	FLNA	SNV	0.1616	0.085	15	317	0.158947368421053	0.304210526315789	0.161135779587444	0.316405223357799	0.448036070072406	0.627307747178941	Breast	-
2316	FLNA	alt	0.1151	0.0259	18	376	0.689473684210526	0.689473684210526	0.699972522284658	0.86151652400975	0.824089528986847	1	CRC	-
2316	FLNA	SNV	0.1166	0.0273	18	369	0.662105263157895	0.672631578947368	0.680042198396901	0.847478200051452	0.792882386656934	0.966769172942978	CRC	-
2317	FLNB	alt	0.1202	0.0336	15	379	0.607368421052632	0.606315789473684	0.630875874480627	0.780561824581681	0.788807497889935	0.967701869869089	CRC	-
2317	FLNB	alt	0.151	0.0778	11	321	0.310526315789474	0.381052631578947	0.334764422958179	0.395817787636016	0.518049660681694	0.587627194234715	Breast	-
2318	FLNC	SNV	0.1737	0.1232	15	372	0.0821052631578947	0.0884210526315789	0.0812671561436247	0.108881995099173	0.27811894628427	0.408545213215916	CRC	-
2318	FLNC	alt	0.1722	0.1267	13	319	0.0694736842105263	0.0747368421052632	0.0631424663110027	0.0634026357850457	0.201913197356088	0.265330069163296	Breast	-
2318	FLNC	SNV	0.1494	0.0801	13	113	0.475633528265107	0.530214424951267	0.509738883847633	0.540242662080369	0.690518371723828	0.742863529960669	Lung	-
2318	FLNC	SNV	0.1681	0.1163	11	321	0.105263157894737	0.110526315789474	0.092908621577655	0.0986867545351161	0.399682372069912	0.508983717528312	Breast	-
2318	FLNC	alt	0.1498	0.0804	13	114	0.470760233918129	0.525341130604289	0.502623995473632	0.53714725383492	0.710078220752223	0.759371171817221	Lung	-
2318	FLNC	alt	0.1696	0.1166	15	379	0.106315789473684	0.110526315789474	0.100697693458006	0.129614256751132	0.348551782565297	0.493791088096721	CRC	-
2321	FLT1	alt	0.1355	0.0456	29	365	0.364210526315789	0.476842105263158	0.418529527008029	0.646222349806631	0.644711596974715	0.889115023324454	CRC	-
2321	FLT1	SNV	0.1762	0.1274	20	367	0.0747368421052632	0.08	0.0710152964769798	0.0973121253930661	0.259132277536751	0.389543386800728	CRC	-
2322	FLT3	SCNA	0.2109	0.1987	16	378	0.0284210526315789	0.0273684210526316	0.00816615530261601	0.0127480911146891	0.019394618843713	0.0302767163973865	CRC	oncogene
2322	FLT3	alt	0.2019	0.1657	27	367	0.0347368421052632	0.0463157894736842	0.0150216072783215	0.0334902874867944	0.149785345692797	0.315353677147077	CRC	oncogene
2324	FLT4	SNV	0.2187	0.1846	19	368	0.0221052631578947	0.0368421052631579	0.00469812708518957	0.0193447113557598	0.0713359296498324	0.247530988136672	CRC	oncogene
2324	FLT4	alt	0.2229	0.1897	22	372	0.0178947368421053	0.0336842105263158	0.00345738300029172	0.0166476633452774	0.0814252877197924	0.255223701783972	CRC	oncogene
2334	AFF2	alt	0.2424	0.2533	28	366	0.00421052631578947	0.00526315789473684	0.000771568249988921	0.00241737257773868	0.0376579451134944	0.17188170518107	CRC	-
2334	AFF2	SNV	0.2018	0.1724	16	371	0.0347368421052632	0.0431578947368421	0.0151209829086277	0.0276089544924491	0.12722814281718	0.265051788540481	CRC	-
2334	AFF2	SV	0.175	0.1301	12	382	0.0778947368421053	0.08	0.0757930507201017	0.0904820829238315	0.195079160081274	0.225891624185485	CRC	-
2334	AFF2	alt	0.151	0.0815	25	307	0.310526315789474	0.334736842105263	0.334764422958179	0.353641304806172	0.518049660681694	0.559271583561588	Breast	-
2334	AFF2	SV	0.1492	0.0844	17	315	0.336842105263158	0.309473684210526	0.371225371904179	0.32259897511293	0.420229806170011	0.370205240001272	Breast	-
2334	AFF2	alt	0.1613	0.0937	17	110	0.284600389863548	0.392787524366472	0.310932194289599	0.40734962613738	0.609905458029599	0.701051546146468	Lung	-
2334	AFF2	SNV	0.1505	0.0804	12	114	0.454191033138402	0.525341130604289	0.490202725560506	0.53714725383492	0.675841627547917	0.742863529960669	Lung	-
2335	FN1	alt	0.163	0.0967	30	364	0.132631578947368	0.16	0.139627649609844	0.215094768752418	0.402950333210152	0.583798679677294	CRC	-
2335	FN1	SNV	0.1614	0.0957	27	360	0.137894736842105	0.164210526315789	0.150614893825551	0.220450993826487	0.375400518384061	0.549463703480736	CRC	-
2357	FPR1	alt	0.13	0.0439	12	382	0.458947368421053	0.494736842105263	0.493407260145826	0.665238715705915	0.690125187393508	0.900987862413851	CRC	-
2444	FRK	alt	0.112	0.0205	12	382	0.731578947368421	0.765263157894737	0.739787796177256	0.911463266941558	0.847299155605239	1	CRC	-
2475	MTOR	alt	0.1372	0.0618	14	318	0.603157894736842	0.567368421052632	0.635709605671028	0.603639804634309	0.73468430180664	0.723473010953984	Breast	oncogene
2475	MTOR	SNV	0.1652	0.0974	12	375	0.124210526315789	0.157894736842105	0.125534375750082	0.211411741168092	0.343335218148775	0.53914075305608	CRC	oncogene
2475	MTOR	alt	0.1558	0.0882	14	380	0.163157894736842	0.192631578947368	0.194175905508029	0.264317317860068	0.453185712351792	0.621487873463233	CRC	oncogene
2492	FSHR	alt	0.2219	0.2112	11	321	0	0.00105263157894737	7.15033e+09	0.000925096009708606	0.00353671629908949	0.0722212884820788	Breast	-
2494	NR5A2	alt	0.1343	0.0549	12	320	0.683157894736842	0.677894736842105	0.697133055251119	0.698043333021448	0.779797053897497	0.780044474807777	Breast	-
2515	ADAM2	alt	0.1371	0.056	13	381	0.338947368421053	0.368421052631579	0.397542025779259	0.533839324907053	0.629102341136461	0.826455760651876	CRC	-
2515	ADAM2	alt	0.1438	0.0693	19	313	0.453684210526316	0.475789473684211	0.48833557149221	0.502239145810506	0.635397548194462	0.655749380689149	Breast	-
2515	ADAM2	SV	0.1629	0.1101	16	316	0.147368421052632	0.137894736842105	0.145221736230666	0.126979999193243	0.205676033666056	0.185290161992937	Breast	-
2530	FUT8	alt	0.143	0.0677	11	321	0.471578947368421	0.497894736842105	0.506279811555721	0.523460845402321	0.646849601220176	0.667670621966679	Breast	-
2533	FYB	alt	0.1764	0.104	16	316	0.0526315789473684	0.166315789473684	0.0412386368143751	0.161200533840568	0.157976774530872	0.392850386022655	Breast	-
2533	FYB	alt	0.1771	0.1314	12	115	0.138401559454191	0.16374269005848	0.126572720834865	0.153592760277886	0.427497269044908	0.583606207156088	Lung	-
2533	FYB	SNV	0.161	0.101	11	115	0.286549707602339	0.330409356725146	0.315443821333063	0.344159644547396	0.61617670616885	0.67007987115186	Lung	-
2533	FYB	alt	0.1227	0.0374	14	380	0.574736842105263	0.565263157894737	0.595974612409952	0.738343193016719	0.764760780315722	0.945704771165982	CRC	-
2550	GABBR1	alt	0.1459	0.0602	14	380	0.245263157894737	0.341052631578947	0.291232998265838	0.491288733606451	0.551538598485747	0.8006826343838	CRC	-
2550	GABBR1	SNV	0.144	0.0567	12	375	0.269473684210526	0.364210526315789	0.312718619881775	0.526614681616827	0.533033931437193	0.784281842633403	CRC	-
2553	GABPB1	alt	0.1119	0.0283	11	321	0.981052631578947	0.967368421052632	0.972184422075746	0.963468966361834	0.975199615232383	0.968172987058674	Breast	-
2555	GABRA2	alt	0.1174	0.0284	11	321	0.954736842105263	0.965263157894737	0.939947197212164	0.962974040285404	0.949170586301668	0.968172987058674	Breast	-
2555	GABRA2	alt	0.1447	0.0739	11	116	0.562378167641326	0.594541910331384	0.593449087410899	0.605176733429112	0.751014974142824	0.775477723740821	Lung	-
2556	GABRA3	alt	0.1616	0.1024	19	375	0.137894736842105	0.142105263157895	0.149206871560919	0.186644405683078	0.40895912973643	0.557129545719231	CRC	-
2556	GABRA3	SV	0.1305	0.0511	16	378	0.448421052631579	0.416842105263158	0.486463339786885	0.585739129467375	0.614373990207039	0.749058425524316	CRC	-
2558	GABRA5	alt	0.0942	0	14	380	0.930526315789474	0.8	0.914560042291093	1	0.939204886546261	1	CRC	-
2558	GABRA5	SNV	0.0959	0	13	374	0.917894736842105	0.8	0.902533975395982	1	0.929990157174799	1	CRC	-
2559	GABRA6	alt	0.1291	0.0426	12	382	0.470526315789474	0.511578947368421	0.505955006583917	0.679840731554702	0.701678379021165	0.909286978454414	CRC	-
2560	GABRB1	alt	0.1246	0.0384	14	380	0.546315789473684	0.558947368421053	0.569238267920144	0.727119880534784	0.747078469511249	0.940421900347638	CRC	-
2560	GABRB1	alt	0.1621	0.0896	16	316	0.155789473684211	0.265263157894737	0.154875143284115	0.271578160230725	0.333940308947844	0.499068956787632	Breast	-
2560	GABRB1	SV	0.1614	0.0946	12	320	0.161052631578947	0.22	0.163689303659841	0.228207876369483	0.225952599980288	0.283167751451529	Breast	-
2560	GABRB1	alt	0.1745	0.1201	12	115	0.152046783625731	0.217348927875244	0.149503985374353	0.211028875809996	0.471405213463038	0.609212254473373	Lung	-
2561	GABRB2	alt	0.1556	0.0855	18	376	0.164210526315789	0.204210526315789	0.195882171358679	0.281774437195533	0.454498916363506	0.639393543456748	CRC	-
2561	GABRB2	alt	0.1326	0.0498	11	321	0.721052631578947	0.751578947368421	0.731209680205027	0.765013603365216	0.804792764212048	0.82751590923022	Breast	-
2562	GABRB3	alt	0.1034	0	14	380	0.843157894736842	0.8	0.837228518975193	1	0.902108301442745	1	CRC	-
2562	GABRB3	alt	0.1606	0.0997	15	317	0.167368421052632	0.187368421052632	0.17418639113837	0.189583685234248	0.354638479799703	0.419157679072594	Breast	-
2562	GABRB3	SV	0.1921	0.1629	11	321	0.0157894736842105	0.0147368421052632	0.00647831363451057	0.011633583071002	0.0190395508695006	0.0379303281377461	Breast	-
2565	GABRG1	alt	0.1185	0.033	54	340	0.626315789473684	0.613684210526316	0.654295121953347	0.787135632243927	0.799757921473731	0.970343485997135	CRC	-
2565	GABRG1	SV	0.1293	0.0482	48	346	0.468421052631579	0.446315789473684	0.503161655422355	0.617394023629911	0.62857953974784	0.77491842472067	CRC	-
2565	GABRG1	alt	0.1824	0.1376	11	116	0.103313840155945	0.135477582846004	0.0881821692337572	0.128023352490302	0.369767135013155	0.526547659435918	Lung	-
2566	GABRG2	alt	0.164	0.1042	11	383	0.127368421052632	0.138947368421053	0.133078134099225	0.178365741172204	0.393436098899091	0.54890873002331	CRC	-
2567	GABRG3	SV	0.2496	0.2589	18	314	0	0	4.12661e+07	6.2137e+09	2.24631e+09	0.00353615744354382	Breast	-
2567	GABRG3	alt	0.1158	0.0325	16	378	0.672631578947368	0.615789473684211	0.690719657198993	0.792588544801946	0.820662475349605	0.972213991022492	CRC	-
2567	GABRG3	alt	0.2252	0.2031	18	314	0	0.00210526315789474	4.04593e+09	0.00143802455693381	0.00241052449231131	0.0834791691512348	Breast	-
2585	GALK2	alt	0.1461	0.0766	13	319	0.392631578947368	0.388421052631579	0.4373661505833	0.41008344734429	0.595428120818155	0.596676686881409	Breast	-
2585	GALK2	SV	0.1601	0.1065	13	319	0.170526315789474	0.156842105263158	0.18097789102751	0.146354282374377	0.244164137463839	0.206346353077388	Breast	-
2590	GALNT2	alt	0.1531	0.0864	13	319	0.276842105263158	0.293684210526316	0.294472112608062	0.302262730737198	0.483806141469269	0.523983784371376	Breast	-
2590	GALNT2	SV	0.1804	0.1414	11	321	0.04	0.0410526315789474	0.0267299671030459	0.0326973518728889	0.0543277902808661	0.069502690228959	Breast	-
2625	GATA3	alt	0.1741	0.112	46	286	0.06	0.129473684210526	0.0522705560403372	0.117656200845762	0.181782701805412	0.347746264640737	Breast	oncogene, TSG
2625	GATA3	SNV	0.1745	0.1157	43	289	0.0568421052631579	0.113684210526316	0.0501920655235275	0.101164207628562	0.326965455410408	0.508983717528312	Breast	oncogene, TSG
2632	GBE1	alt	0.0973000000000001	0	18	376	0.904210526315789	0.8	0.89185664418301	1	0.927530909950331	1	CRC	-
2632	GBE1	SV	0.1155	0.0298	12	382	0.684210526315789	0.642105263157895	0.694695827779321	0.821558465031637	0.77612537535785	0.917858358368679	CRC	-
2632	GBE1	alt	0.1614	0.0986	17	315	0.161052631578947	0.192631578947368	0.163689303659841	0.197448160264396	0.343777906758702	0.425330765783629	Breast	-
2632	GBE1	SV	0.1657	0.1114	14	318	0.126315789473684	0.131578947368421	0.11487313481419	0.120535711196182	0.17203488610929	0.177333384744559	Breast	-
2674	GFRA1	alt	0.1643	0.0902	13	381	0.127368421052632	0.186315789473684	0.131160158006927	0.251965555178886	0.391510257055012	0.617704615030033	CRC	-
2690	GHR	alt	0.1199	0.0356	13	381	0.611578947368421	0.582105263157895	0.635030725800469	0.758447031976773	0.791512311459187	0.95691593785006	CRC	-
2690	GHR	alt	0.1502	0.0813	15	112	0.462962962962963	0.514619883040936	0.495520937037873	0.52789480153352	0.710078220752223	0.759371171817221	Lung	-
2690	GHR	SNV	0.1662	0.1015	12	114	0.228070175438596	0.328460038986355	0.242282610719527	0.340073177399551	0.548076197064561	0.67007987115186	Lung	-
2719	GPC3	alt	0.1468	0.074	20	312	0.377894736842105	0.423157894736842	0.42212368646154	0.441907430709789	0.586671593707138	0.616058142319558	Breast	-
2719	GPC3	SV	0.159	0.0968	18	314	0.184210526315789	0.206315789473684	0.19654632150194	0.210865761819791	0.261227170403852	0.269391769182018	Breast	-
2736	GLI2	alt	0.1697	0.1122	22	372	0.106315789473684	0.122105263157895	0.100182723086818	0.145349141671049	0.347950481432618	0.515766979756196	CRC	-
2736	GLI2	SNV	0.1551	0.0877	21	366	0.169473684210526	0.192631578947368	0.200193881478718	0.267481764791739	0.434246498248583	0.597515887617716	CRC	-
2736	GLI2	alt	0.1362	0.0548	17	315	0.625263157894737	0.68	0.657287552718081	0.699390583724911	0.751185774534949	0.781164421091859	Breast	-
2737	GLI3	alt	0.1146	0.0287	37	357	0.693684210526316	0.653684210526316	0.706526885201685	0.833085677524939	0.825864619592894	0.994376649541626	CRC	-
2737	GLI3	SNV	0.1016	0	29	358	0.86	0.8	0.854698561413739	1	0.898930572951871	1	CRC	-
2737	GLI3	alt	0.1597	0.1005	11	116	0.308966861598441	0.333333333333333	0.335373230844335	0.34827786881057	0.63821025272616	0.680542962043643	Lung	-
2743	GLRB	alt	0.1022	0	11	383	0.851578947368421	0.8	0.848998050945045	1	0.906684290874901	1	CRC	-
2762	GMDS	alt	0.1583	0.0851	55	339	0.150526315789474	0.208421052631579	0.173730645473078	0.284438333318814	0.433469646373187	0.641774082151613	CRC	-
2762	GMDS	SV	0.1724	0.1227	54	340	0.0894736842105263	0.0894736842105263	0.087063291962395	0.110340027007504	0.201168970064625	0.253990250847463	CRC	-
2762	GMDS	alt	0.1799	0.1253	17	315	0.0410526315789474	0.0778947368421053	0.0282599435727109	0.067383922779408	0.12873342504752	0.273890845911274	Breast	-
2762	GMDS	alt	0.1468	0.07	15	112	0.525341130604289	0.632553606237817	0.556119284269065	0.646505786921589	0.735220753657301	0.794501087542194	Lung	-
2762	GMDS	SV	0.2069	0.1814	15	317	0.00210526315789474	0.00526315789473684	0.00080284227958848	0.00454541673428443	0.00406946774916914	0.0206940427320876	Breast	-
2762	GMDS	SV	0.1533	0.0864	13	114	0.405458089668616	0.46588693957115	0.441109803415865	0.476588311823805	0.51190520396409	0.527050603663973	Lung	-
2774	GNAL	alt	0.2188	0.1786	11	321	0	0.00631578947368421	0.000120635665373652	0.00525402197658222	0.00462913807467709	0.110139868101687	Breast	-
2778	GNAS	SV	0.1812	0.1322	11	321	0.0368421052631579	0.0589473684210526	0.0244314254710732	0.0497230881278086	0.0508954154572108	0.0951885417981902	Breast	oncogene
2778	GNAS	alt	0.149	0.0758	30	302	0.341052631578947	0.398947368421053	0.375374570858815	0.419745254873135	0.552207945694839	0.601838668165154	Breast	oncogene
2778	GNAS	alt	0.1838	0.1327	11	116	0.094541910331384	0.154970760233918	0.0797655152969654	0.147903529900918	0.358373593520857	0.570460547970975	Lung	oncogene
2778	GNAS	alt	0.1196	0.0334	38	356	0.614736842105263	0.609473684210526	0.639176733864141	0.78275660052281	0.793717684128145	0.968265390242089	CRC	oncogene
2778	GNAS	SCNA	0.2096	0.1812	14	319	0.00105263157894737	0.00526315789473684	0.000530735763829121	0.00459283260321735	0.000699606234138386	0.00634248311872872	Breast	oncogene
2778	GNAS	SNV	0.1199	0.0326	33	354	0.611578947368421	0.615789473684211	0.635030725800469	0.791499893196285	0.764699716301203	0.949656093471655	CRC	oncogene
2788	GNG7	alt	0.1388	0.0599	13	319	0.571578947368421	0.603157894736842	0.600525747958467	0.629771322156672	0.708119944467693	0.734192725727449	Breast	-
2788	GNG7	SV	0.1505	0.0835	13	319	0.317894736842105	0.313684210526316	0.344725781856374	0.332037736050911	0.398887873275583	0.3779193141234	Breast	-
2792	GNGT1	SV	0.1461	0.0772	13	319	0.392631578947368	0.384210526315789	0.4373661505833	0.40291604573812	0.481602832480468	0.440568462239411	Breast	-
2792	GNGT1	alt	0.1379	0.059	13	319	0.587368421052632	0.616842105263158	0.620404021489596	0.642143873081601	0.722900002394465	0.74023102273765	Breast	-
2802	GOLGA3	alt	0.1371	0.0617	12	382	0.338947368421053	0.329473684210526	0.397542025779259	0.476577785681424	0.629102341136461	0.792018757327193	CRC	-
2803	GOLGA4	alt	0.1295	0.0493	13	381	0.465263157894737	0.435789473684211	0.500371033035288	0.605317009450228	0.696712819771857	0.869381476660059	CRC	-
2803	GOLGA4	SNV	0.1309	0.0479	11	376	0.442105263157895	0.448421052631579	0.480923816009208	0.620701194809304	0.661771209321004	0.849435511599841	CRC	-
2803	GOLGA4	alt	0.1802	0.1349	15	317	0.0410526315789474	0.0536842105263158	0.0273331158194799	0.044037346467648	0.126807734047751	0.230788315747118	Breast	-
2804	GOLGB1	alt	0.1205	0.0415	15	379	0.602105263157895	0.523157894736842	0.626712675138649	0.692221191257633	0.787139802363757	0.915720092286608	CRC	-
2804	GOLGB1	SNV	0.114	0.0312	13	374	0.702105263157895	0.625263157894737	0.714328453876838	0.80664530619893	0.816287099975176	0.953061201168219	CRC	-
2804	GOLGB1	alt	0.1527	0.0816	16	316	0.283157894736842	0.334736842105263	0.301945248836533	0.352540780416169	0.492865207906209	0.55853906708342	Breast	-
2804	GOLGB1	SNV	0.1564	0.0814	14	318	0.223157894736842	0.334736842105263	0.236758692518984	0.354743948875975	0.539809818943284	0.641917621775575	Breast	-
2820	GPD2	alt	0.1654	0.1051	14	380	0.122105263157895	0.134736842105263	0.124310081546501	0.174348067308866	0.382979675373607	0.548063642094086	CRC	-
2823	GPM6A	alt	0.1285	0.0461	21	373	0.485263157894737	0.472631578947368	0.514350130724449	0.640651519136676	0.70697730418746	0.887154069804994	CRC	-
2823	GPM6A	SV	0.1295	0.0499	16	378	0.465263157894737	0.430526315789474	0.500371033035288	0.598764360474357	0.628037716361164	0.760929708102829	CRC	-
2823	GPM6A	alt	0.1366	0.0573	14	318	0.616842105263158	0.643157894736842	0.648700487304652	0.665446530133261	0.743624254814041	0.755931231420825	Breast	-
2823	GPM6A	SV	0.1418	0.0737	13	319	0.497894736842105	0.426315789473684	0.533286614648321	0.445655864495478	0.565826136898049	0.480173100127658	Breast	-
2824	GPM6B	alt	0.1769	0.1232	14	318	0.0494736842105263	0.0873684210526316	0.0391205538622863	0.0737733923315522	0.155111968378662	0.286737030610335	Breast	-
2863	GPR39	alt	0.0907	0	18	376	0.961052631578947	0.8	0.936134146809773	1	0.952785697966049	1	CRC	-
2863	GPR39	SV	0.0851	0	15	379	0.985263157894737	0.8	0.962281227332205	1	0.963861327869696	1	CRC	-
2869	GRK5	alt	0.136	0.0518	12	382	0.356842105263158	0.410526315789474	0.411925307304036	0.578193555194336	0.640926289105049	0.850176781474969	CRC	-
2869	GRK5	alt	0.1542	0.0847	11	321	0.257894736842105	0.307368421052632	0.274438229395006	0.319492188784486	0.463331954772777	0.536595189471867	Breast	-
2885	GRB2	alt	0.1503	0.1664	18	314	0.318947368421053	0.0136842105263158	0.348747364937394	0.0097706325748849	0.531692952335529	0.133257302105659	Breast	-
2885	GRB2	SV	0.1673	0.1084	18	314	0.106315789473684	0.145263157894737	0.0998332741980166	0.135842934566238	0.153551915596949	0.195040543666204	Breast	-
2886	GRB7	alt	0.1075	0.0092	11	383	0.798947368421053	0.8	0.793471595752515	0.983857858671521	0.878757157397889	1	CRC	-
2886	GRB7	alt	0.1856	0.1376	15	317	0.0252631578947368	0.0515789473684211	0.0146244088017642	0.0389495943423711	0.0848965680184467	0.219904941623761	Breast	-
2886	GRB7	SV	0.2093	0.1917	13	319	0.00105263157894737	0.00210526315789474	0.000555980049779045	0.00264802654986942	0.00305301325580423	0.0154041241826013	Breast	-
2887	GRB10	alt	0.1652	0.1013	13	381	0.124210526315789	0.145263157894737	0.125534375750082	0.191866500065207	0.384621842881859	0.560685507543493	CRC	-
2889	RAPGEF1	alt	0.1479	0.078	15	317	0.356842105263158	0.38	0.398509290202662	0.393467282514082	0.567794230974718	0.586059162902553	Breast	-
2890	GRIA1	alt	0.1173	0.0804	25	369	0.646315789473684	0.229473684210526	0.670616249558163	0.317271701601965	0.809394536343084	0.671228920660959	CRC	-
2890	GRIA1	SNV	0.1348	0.0527	16	371	0.377894736842105	0.403157894736842	0.427841204886352	0.568552559678023	0.620288254934039	0.811077679627071	CRC	-
2890	GRIA1	alt	0.1968	0.1609	13	114	0.0419103313840156	0.0711500974658869	0.028634135547222	0.0618802031509341	0.208620130415475	0.426146939320837	Lung	-
2890	GRIA1	alt	0.1305	0.0487	15	317	0.770526315789474	0.769473684210526	0.770828651285936	0.778855279314581	0.82826581229775	0.834809618622286	Breast	-
2891	GRIA2	SNV	0.1121	0	11	376	0.729473684210526	0.8	0.738536046061248	1	0.83101032099396	1	CRC	-
2891	GRIA2	alt	0.13	0.0522	14	380	0.458947368421053	0.406315789473684	0.493407260145826	0.573900080561358	0.690125187393508	0.849701981970036	CRC	-
2892	GRIA3	alt	0.1446	0.0688	23	371	0.261052631578947	0.287368421052632	0.305839583576187	0.410715838384796	0.560873910025677	0.748272077528816	CRC	-
2892	GRIA3	SV	0.1665	0.1148	15	379	0.114736842105263	0.12	0.11774231712839	0.135856275840625	0.240210078422467	0.283578898710684	CRC	-
2893	GRIA4	alt	0.117	0.0149	16	378	0.651578947368421	0.791578947368421	0.67466502324446	0.953845313425963	0.812518655699604	1	CRC	-
2893	GRIA4	alt	0.1743	0.1253	14	318	0.0589473684210526	0.0778947368421053	0.0512225321450932	0.067383922779408	0.179516738044104	0.273890845911274	Breast	-
2893	GRIA4	alt	0.1163	0.0306	11	116	0.968810916179337	0.966861598440546	0.94820283976163	0.966861412529238	0.950625109546582	0.972162869258516	Lung	-
2894	GRID1	alt	0.2543	0.2573	32	362	0.00105263157894737	0.00315789473684211	0.00029198246207333	0.00213487505732457	0.0238910355731765	0.17188170518107	CRC	-
2894	GRID1	SNV	0.2189	0.2097	17	370	0.0210526315789474	0.0242105263157895	0.00463066742311729	0.00917142280644575	0.071129205417883	0.228016735380586	CRC	-
2894	GRID1	SV	0.1789	0.1502	15	379	0.0694736842105263	0.0610526315789474	0.0611806129596612	0.0519971745075328	0.176038556157516	0.167407194374424	CRC	-
2894	GRID1	alt	0.1565	0.0887	29	303	0.221052631578947	0.271578947368421	0.235124298980238	0.279976636656068	0.427224247906307	0.506283630502666	Breast	-
2894	GRID1	SV	0.1548	0.0982	22	310	0.251578947368421	0.198947368421053	0.263840083991859	0.200370644194846	0.323850769762556	0.258622728383451	Breast	-
2895	GRID2	alt	0.1577	0.0828	44	350	0.156842105263158	0.221052631578947	0.17848903724466	0.300150509637423	0.437494715078982	0.656440746615255	CRC	-
2895	GRID2	SNV	0.1379	0.0549	11	376	0.330526315789474	0.375789473684211	0.38721460254202	0.545293477499276	0.591341606887872	0.7968281900183	CRC	-
2895	GRID2	SV	0.1562	0.083	35	359	0.163157894736842	0.217894736842105	0.190794898108676	0.298757364866068	0.334439332891644	0.482121673461115	CRC	-
2895	GRID2	alt	0.222	0.1933	36	296	0	0.00210526315789474	7.02934e+09	0.00243242849967197	0.00353671629908949	0.104516854921888	Breast	-
2895	GRID2	SV	0.2584	0.2743	34	298	0	0	6.81004e+06	2.51835e+09	5.01539e+08	0.00210198368485056	Breast	-
2895	GRID2	SV	0.142	0.0673	16	111	0.613060428849903	0.654970760233918	0.640692533390544	0.67505284185427	0.669167757096791	0.68972790363371	Lung	-
2895	GRID2	alt	0.1279	0.0445	24	103	0.857699805068226	0.892787524366472	0.849519856252375	0.888639081300759	0.880008368084114	0.913721636014893	Lung	-
2897	GRIK1	alt	0.1569	0.0967	17	377	0.16	0.16	0.184979051186161	0.215094768752418	0.445551273073505	0.583798679677294	CRC	-
2897	GRIK1	SV	0.1863	0.1726	11	383	0.0557894736842105	0.0431578947368421	0.0399485405151637	0.0274495606935419	0.138458009740056	0.115477462228004	CRC	-
2897	GRIK1	alt	0.177	0.0993	14	318	0.0494736842105263	0.190526315789474	0.0387082076038138	0.192414386520126	0.154559756640272	0.422938030176277	Breast	-
2897	GRIK1	SV	0.2035	0.1488	13	319	0.00210526315789474	0.0263157894736842	0.00133317776951685	0.0230945129724163	0.00598257551052005	0.05691797291627	Breast	-
2898	GRIK2	alt	0.1453	0.0672	51	343	0.252631578947368	0.290526315789474	0.297923330874515	0.424997581821181	0.555139120222974	0.758398507136963	CRC	-
2898	GRIK2	SNV	0.1659	0.0832	19	368	0.12	0.216842105263158	0.121290100420573	0.297369361351329	0.336605509780625	0.612831398354298	CRC	-
2898	GRIK2	SV	0.1729	0.123	34	360	0.0873684210526316	0.0884210526315789	0.0847951245936575	0.109463086116171	0.200769692371385	0.25388776627705	CRC	-
2898	GRIK2	alt	0.1512	0.0719	27	305	0.308421052631579	0.446315789473684	0.330817799630322	0.468455079180698	0.516176084330151	0.633469578355661	Breast	-
2898	GRIK2	alt	0.189	0.1466	14	113	0.0750487329434698	0.110136452241715	0.0540100634427487	0.0974138803824823	0.29618421887959	0.488139177559193	Lung	-
2898	GRIK2	SV	0.1735	0.1129	25	307	0.0631578947368421	0.126315789473684	0.0555220614167906	0.11344672633075	0.0965466956858637	0.171126869115782	Breast	-
2899	GRIK3	alt	0.1777	0.1353	22	372	0.0705263157894737	0.0757894736842105	0.0653996453875197	0.0785581713801718	0.288795683559664	0.421908943590035	CRC	-
2899	GRIK3	SNV	0.1709	0.1209	18	369	0.101052631578947	0.0926315789473684	0.094167094958394	0.11573742885161	0.295474423848072	0.423515632999936	CRC	-
2900	GRIK4	alt	0.1538	0.0833	17	377	0.181052631578947	0.216842105263158	0.211712825542358	0.29667728533371	0.476139919691867	0.650911835803139	CRC	-
2900	GRIK4	SV	0.1528	0.0767	12	382	0.189473684210526	0.24	0.22087725886973	0.345142746161431	0.367125689129523	0.533005253565755	CRC	-
2900	GRIK4	alt	0.1437	0.0679	18	314	0.455789473684211	0.495789473684211	0.49057440925198	0.520792255568834	0.636481640427783	0.665767174820915	Breast	-
2900	GRIK4	SV	0.1587	0.1031	15	317	0.186315789473684	0.170526315789474	0.200941965879464	0.166837357689462	0.265379051984271	0.226797363547456	Breast	-
2901	GRIK5	alt	0.1651	0.1102	13	381	0.124210526315789	0.126315789473684	0.126150034167157	0.153049921437073	0.385009482176744	0.523720641375078	CRC	-
2901	GRIK5	SNV	0.165	0.11	13	374	0.124210526315789	0.126315789473684	0.126768039422681	0.153839614882731	0.343861560733801	0.47382677794486	CRC	-
2902	GRIN1	alt	0.1616	0.0992	11	321	0.158947368421053	0.190526315789474	0.161135779587444	0.193127245762992	0.341264176787627	0.424018072446971	Breast	-
2903	GRIN2A	SNV	0.2031	0.1787	32	355	0.0347368421052632	0.0389473684210526	0.0138745046534873	0.0229904388468392	0.125494799810417	0.253818661894649	CRC	TSG
2903	GRIN2A	SV	0.2245	0.2644	13	381	0.0157894736842105	0.00315789473684211	0.00307128456284177	0.00171107343357098	0.0323014410919566	0.0282095890399539	CRC	TSG
2903	GRIN2A	SV	0.1717	0.12	12	320	0.071578947368421	0.0978947368421053	0.0662925068850877	0.0845412643283088	0.11125766571063	0.138905069473809	Breast	TSG
2903	GRIN2A	alt	0.127	0.0887	45	349	0.512631578947368	0.191578947368421	0.535416838128851	0.261183627556622	0.723775337062421	0.619976836060173	CRC	TSG
2903	GRIN2A	alt	0.1574	0.0949	14	113	0.34307992202729	0.384990253411306	0.372041063626779	0.396521930055989	0.654890957534042	0.699651966239671	Lung	TSG
2903	GRIN2A	alt	0.148	0.0733	31	301	0.356842105263158	0.431578947368421	0.396385214067105	0.450677190577053	0.567266829739524	0.621396564839493	Breast	TSG
2903	GRIN2A	SNV	0.1322	0.0527	20	312	0.731578947368421	0.706315789473684	0.738979244586085	0.727411848796623	0.829986540717376	0.825123888187214	Breast	TSG
2904	GRIN2B	SV	0.1646	0.1143	13	319	0.136842105263158	0.121052631578947	0.126169309982955	0.107154466848066	0.182828676040115	0.164006592290682	Breast	-
2904	GRIN2B	SNV	0.1819	0.1438	12	114	0.108187134502924	0.11598440545809	0.0913542333561911	0.106172022036084	0.366992006413664	0.537712803273039	Lung	-
2904	GRIN2B	alt	0.1569	0.0953	18	109	0.350877192982456	0.380116959064327	0.380230480236167	0.392950017954825	0.65512684094745	0.699651966239671	Lung	-
2904	GRIN2B	alt	0.1426	0.0683	16	378	0.285263157894737	0.288421052631579	0.329098340642719	0.41514310687833	0.576180984057926	0.752396171554081	CRC	-
2904	GRIN2B	alt	0.1524	0.0841	26	306	0.289473684210526	0.310526315789474	0.307614032367622	0.325725531927914	0.496038582108473	0.541043730216285	Breast	-
2904	GRIN2B	SNV	0.1184	0.0318	14	318	0.946315789473684	0.951578947368421	0.931912517152129	0.94361574703816	0.94602646235572	0.951966328870356	Breast	-
2905	GRIN2C	SNV	0.2468	0.2322	14	373	0.00105263157894737	0.00947368421052632	0.000541223653098644	0.00463263586724059	0.0236317162047883	0.185445817594691	CRC	-
2905	GRIN2C	alt	0.2344	0.2133	15	379	0.00736842105263158	0.02	0.0014485461369746	0.0082287523276569	0.0523357838060175	0.228485058145996	CRC	-
2908	NR3C1	alt	0.1588	0.0948	12	382	0.147368421052632	0.165263157894737	0.169836391735146	0.225368014964097	0.429925061537676	0.596308867699312	CRC	-
2909	ARHGAP35	alt	0.1606	0.0939	11	383	0.142105263157895	0.171578947368421	0.156347014109068	0.230377490735803	0.417025305130804	0.598422202826335	CRC	TSG
2909	ARHGAP35	alt	0.1894	0.1206	16	316	0.0178947368421053	0.0947368421052632	0.00915814641471773	0.0824229196167942	0.0664552675734646	0.301950631088062	Breast	TSG
2911	GRM1	alt	0.2023	0.1777	27	367	0.0347368421052632	0.04	0.0146300065988227	0.0236704559078585	0.14898396647447	0.281562810693664	CRC	-
2911	GRM1	SNV	0.2051	0.1791	23	364	0.0336842105263158	0.0389473684210526	0.0121385867255661	0.0227237180277471	0.115360237873905	0.253818661894649	CRC	-
2911	GRM1	alt	0.1439	0.0707	17	315	0.447368421052632	0.458947368421053	0.486098138833131	0.483930800382186	0.634674847934376	0.642591983615994	Breast	-
2911	GRM1	SV	0.1751	0.1328	13	319	0.0557894736842105	0.0578947368421053	0.0472039263018024	0.0484049706408476	0.0854036354477697	0.0930922016011385	Breast	-
2913	GRM3	alt	0.1249	0.0444	19	375	0.543157894736842	0.490526315789474	0.565009463602361	0.659634909548743	0.746370525993243	0.898679881667288	CRC	-
2913	GRM3	SNV	0.1538	0.0625	16	371	0.181052631578947	0.325263157894737	0.211712825542358	0.468841840846906	0.442520004021289	0.745294911863733	CRC	-
2913	GRM3	alt	0.2074	0.1831	13	319	0.00210526315789474	0.00421052631578947	0.000744154087985313	0.00416089614015479	0.0145238349586099	0.107048509787619	Breast	-
2914	GRM4	alt	0.1658	0.086	13	381	0.121052631578947	0.201052631578947	0.121889457235361	0.27847293011334	0.378033968816917	0.636574931450543	CRC	-
2915	GRM5	alt	0.1355	0.0552	20	374	0.364210526315789	0.374736842105263	0.418529527008029	0.542157594980244	0.644711596974715	0.832385446597703	CRC	-
2915	GRM5	SNV	0.132	0.0475	11	376	0.426315789473684	0.457894736842105	0.465770128083976	0.625119159221821	0.649717359238576	0.850445323719902	CRC	-
2915	GRM5	SV	0.1594	0.1018	26	306	0.176842105263158	0.176842105263158	0.190785241579757	0.175260185054722	0.255195643651555	0.233929372802251	Breast	-
2915	GRM5	alt	0.2036	0.1881	13	114	0.0194931773879142	0.0272904483430799	0.0157179308560186	0.0246726718335197	0.163594790542235	0.367727754174964	Lung	-
2915	GRM5	alt	0.1481	0.0788	29	303	0.355789473684211	0.370526315789474	0.39426516124305	0.384144327379158	0.566021766045824	0.580575939376779	Breast	-
2916	GRM6	alt	0.1644	0.1043	16	378	0.127368421052632	0.138947368421053	0.130525601768624	0.177915368005565	0.390034612374127	0.548736755866387	CRC	-
2916	GRM6	SNV	0.1656	0.1085	16	371	0.121052631578947	0.127368421052632	0.123095120821227	0.159878484217955	0.338768030426753	0.478414942768125	CRC	-
2918	GRM8	SV	0.1873	0.1554	18	314	0.02	0.02	0.0118948618872193	0.0168142316354964	0.0292580885713135	0.0457639521905249	Breast	-
2918	GRM8	alt	0.1718	0.1097	15	112	0.175438596491228	0.269005847953216	0.176369758228413	0.277663528942985	0.502506015064192	0.65333317394296	Lung	-
2918	GRM8	alt	0.1365	0.054	49	345	0.347368421052632	0.385263157894737	0.405361972873677	0.55475372907012	0.634975793093789	0.838307916498139	CRC	-
2918	GRM8	SV	0.1702	0.1209	41	353	0.103157894736842	0.0926315789473684	0.0976395975862195	0.11573742885161	0.216129408367176	0.256474520397309	CRC	-
2918	GRM8	alt	0.1947	0.151	28	304	0.0126315789473684	0.0252631578947368	0.00459351248880762	0.0207913910251975	0.0429740176638861	0.188003946590202	Breast	-
2932	GSK3B	SV	0.2413	0.2287	14	318	0	0.00105263157894737	2.10687e+08	0.000350077227880997	6.13444e+09	0.0062613812758144	Breast	-
2932	GSK3B	alt	0.226	0.2009	18	314	0	0.00210526315789474	3.51744e+09	0.00161940876637296	0.00215229288523943	0.0865275189864942	Breast	-
2956	MSH6	alt	0.2143	0.1805	12	382	0.0242105263157895	0.0389473684210526	0.00643492689836447	0.0218134042643451	0.0994553701736109	0.269710625170703	CRC	TSG
2956	MSH6	SNV	0.2205	0.1958	11	376	0.0189473684210526	0.0305263157894737	0.00412263364255005	0.0138965083957543	0.0694410302311287	0.228016735380586	CRC	TSG
2969	GTF2I	alt	0.1584	0.0812	13	381	0.149473684210526	0.226315789473684	0.172946636552311	0.311481571567464	0.43190084639904	0.665035865004363	CRC	-
2972	BRF1	alt	0.1655	0.1067	13	381	0.122105263157895	0.128421052631579	0.123701436762191	0.167401236237434	0.382374885636018	0.538651743147396	CRC	-
2972	BRF1	SNV	0.1647	0.105	12	375	0.124210526315789	0.135789473684211	0.128636180536884	0.174790525409564	0.346792641814742	0.493969324051723	CRC	-
2975	GTF3C1	alt	0.1667	0.111	23	371	0.114736842105263	0.124210526315789	0.116578032042909	0.149927064704237	0.37107561229219	0.521460352042686	CRC	-
2975	GTF3C1	SNV	0.1535	0.0862	20	367	0.184210526315789	0.2	0.214434416003067	0.277161123888616	0.446091123685121	0.600540188763679	CRC	-
2975	GTF3C1	alt	0.1565	0.0909	14	318	0.221052631578947	0.250526315789474	0.235124298980238	0.259767016371285	0.427224247906307	0.487251470641748	Breast	-
2975	GTF3C1	SNV	0.1492	0.0791	12	320	0.336842105263158	0.366315789473684	0.371225371904179	0.380681202252377	0.625986877877331	0.653959823050809	Breast	-
2977	GUCY1A2	alt	0.1547	0.0798	17	377	0.173684210526316	0.231578947368421	0.203690673174753	0.321669118136032	0.465244214098657	0.67284472680785	CRC	-
2977	GUCY1A2	SNV	0.1638	0.0987	11	376	0.127368421052632	0.153684210526316	0.134368749866968	0.204714791807185	0.356427948944307	0.533389033485781	CRC	-
2977	GUCY1A2	alt	0.1925	0.1448	15	317	0.0157894736842105	0.0315789473684211	0.00614862121033873	0.0279006925394735	0.0523326256398755	0.201812038049099	Breast	-
2977	GUCY1A2	SV	0.2071	0.1815	14	318	0.00210526315789474	0.00526315789473684	0.000778862619432517	0.00452188509469274	0.00398014693685515	0.0206940427320876	Breast	-
2982	GUCY1A3	alt	0.1483	0.09	17	377	0.225263157894737	0.188421052631579	0.265369717426267	0.253178869905655	0.528838505644609	0.617704615030033	CRC	-
2982	GUCY1A3	SNV	0.1525	0.0794	12	375	0.192631578947368	0.231578947368421	0.22367809359699	0.324626912256576	0.457397463841523	0.637194875320858	CRC	-
2998	GYS2	alt	0.137	0.0571	13	381	0.341052631578947	0.36	0.398841007239031	0.522509403211596	0.629725131747437	0.821254892505458	CRC	-
2998	GYS2	SNV	0.1375	0.0545	12	375	0.334736842105263	0.377894736842105	0.39236384926851	0.549488392194687	0.597036958883567	0.797663918779321	CRC	-
3036	HAS1	alt	0.1896	0.1334	20	374	0.0536842105263158	0.0757894736842105	0.0327674934673766	0.0827352300779165	0.211506187531883	0.425790328454508	CRC	-
3036	HAS1	SNV	0.1895	0.1341	20	367	0.0536842105263158	0.0757894736842105	0.0329671920173371	0.0811729298437118	0.184441477491637	0.376124078750496	CRC	-
3046	HBE1	alt	0.1791	0.1212	11	383	0.0694736842105263	0.0926315789473684	0.0605003234944111	0.114821504922475	0.276828782831335	0.47044687289297	CRC	-
3048	HBG2	alt	0.1588	0.0927	11	383	0.147368421052632	0.173684210526316	0.169836391735146	0.237202427830691	0.429925061537676	0.60411003794094	CRC	-
3062	HCRTR2	alt	0.1019	0	11	383	0.858947368421053	0.8	0.851863796966352	1	0.907306693399844	1	CRC	-
3064	HTT	alt	0.1425	0.0628	20	374	0.286315789473684	0.322105263157895	0.330285580989403	0.465960894096939	0.577169903462638	0.78392963678101	CRC	-
3064	HTT	SNV	0.1429	0.0636	18	369	0.282105263157895	0.314736842105263	0.32555027629676	0.458332363154674	0.540945805016377	0.739263799422863	CRC	-
3064	HTT	alt	0.1731	0.1057	16	316	0.0663157894736842	0.158947368421053	0.0577813538842307	0.150977303611806	0.191252902330261	0.38106200153526	Breast	-
3069	HDLBP	alt	0.1252	0.043	11	321	0.875789473684211	0.847368421052632	0.856212022692347	0.845649777965847	0.885952476862648	0.877429467146964	Breast	-
3075	CFH	alt	0.0805	0	14	380	0.994736842105263	0.8	0.977023010165426	1	0.980170987999066	1	CRC	-
3075	CFH	alt	0.1533	0.0868	12	320	0.273684210526316	0.290526315789474	0.290772639915197	0.298302021206581	0.481220216935676	0.521107851860878	Breast	-
3075	CFH	SNV	0.0825	0	13	374	0.992631578947368	0.8	0.971282815880778	1	0.974232801654144	1	CRC	-
3082	HGF	alt	0.173	0.1207	13	381	0.0863157894736842	0.0926315789473684	0.0843473623322825	0.116351728247172	0.322216216593667	0.471726867545302	CRC	-
3082	HGF	alt	0.13	0.0493	12	320	0.784210526315789	0.758947368421053	0.779813682524855	0.771337361135397	0.834750911222824	0.831575136005019	Breast	-
3084	NRG1	SV	0.1664	0.1164	48	284	0.122105263157895	0.110526315789474	0.108094070942733	0.0982789888665363	0.162856530469677	0.154385563439026	Breast	TSG
3084	NRG1	SNV	0.1664	0.1681	15	372	0.115789473684211	0.0452631578947368	0.118327880871001	0.0312579047717699	0.330710908674854	0.269880341199399	CRC	TSG
3084	NRG1	alt	0.1516	0.076	52	280	0.304210526315789	0.394736842105263	0.322991333933283	0.417318677487543	0.507814152795106	0.600641758316464	Breast	TSG
3084	NRG1	SV	0.1748	0.134	13	114	0.149122807017544	0.147173489278752	0.146712954008076	0.142391650598426	0.241947678539634	0.247866947338001	Lung	TSG
3084	NRG1	alt	0.1166	0.0274	53	341	0.662105263157895	0.670526315789474	0.680042198396901	0.846461360336787	0.815113052968625	0.99444911505783	CRC	TSG
3084	NRG1	alt	0.1477	0.0772	16	111	0.507797270955166	0.564327485380117	0.540057299713514	0.570418444591065	0.735220753657301	0.767581548130456	Lung	TSG
3084	NRG1	SV	0.1098	0.0249	37	357	0.758947368421053	0.705263157894737	0.766707094843145	0.871300953941321	0.814643029961983	0.948454809739322	CRC	TSG
3092	HIP1	alt	0.1832	0.123	11	321	0.0326315789473684	0.0884210526315789	0.0194236816887422	0.074409053423489	0.100171333356065	0.287013838000903	Breast	oncogene
3096	HIVEP1	alt	0.1631	0.0914	18	376	0.132631578947368	0.178947368421053	0.138961806367303	0.244786531682532	0.402280692314086	0.612235141484652	CRC	-
3096	HIVEP1	SNV	0.1693	0.1034	16	371	0.108421052631579	0.14	0.102255389325542	0.1820047355195	0.306302424714379	0.499850843287442	CRC	-
3096	HIVEP1	alt	0.1537	0.0852	21	311	0.266315789473684	0.303157894736842	0.283449071020601	0.314358281194527	0.473251251320531	0.532316491117732	Breast	-
3096	HIVEP1	SNV	0.166	0.1064	14	318	0.125263157894737	0.156842105263158	0.111929363494526	0.146925683803164	0.411611207689548	0.53380564528107	Breast	-
3097	HIVEP2	SNV	0.1507	0.0784	13	319	0.315789473684211	0.376842105263158	0.340725194011477	0.388789907719921	0.61169562389462	0.653959823050809	Breast	-
3097	HIVEP2	SV	0.1633	0.1011	15	317	0.142105263157895	0.182105263157895	0.140561395313562	0.179935196930976	0.20043606712139	0.23688629501323	Breast	-
3097	HIVEP2	alt	0.1645	0.0953	17	377	0.126315789473684	0.164210526315789	0.129893422983264	0.222624990557337	0.389400326227845	0.591540328300392	CRC	-
3097	HIVEP2	SNV	0.1583	0.0901	13	374	0.150526315789474	0.188421052631579	0.173730645473078	0.252571609317337	0.404758699594244	0.584320658333103	CRC	-
3097	HIVEP2	alt	0.1799	0.1198	28	304	0.0410526315789474	0.0978947368421053	0.0282599435727109	0.0852579094754559	0.12873342504752	0.307362909319159	Breast	-
3099	HK2	alt	0.1336	0.0467	11	383	0.401052631578947	0.465263157894737	0.443970965255916	0.63398224180259	0.661203011425031	0.887154069804994	CRC	-
3099	HK2	SNV	0.1347	0.0476	11	376	0.377894736842105	0.454736842105263	0.429177490544824	0.624013788234273	0.620288254934039	0.850445323719902	CRC	-
3101	HK3	alt	0.0957	0	11	383	0.917894736842105	0.8	0.904002152124462	1	0.933878197998609	1	CRC	-
3141	HLCS	SV	0.1876	0.1577	14	318	0.0189473684210526	0.02	0.0114636003075322	0.0150309682335093	0.028477038859187	0.0431623216246642	Breast	-
3141	HLCS	alt	0.1863	0.1454	16	316	0.0221052631578947	0.0284210526315789	0.0134392766634169	0.0271250374740097	0.0802810616516511	0.200036106974456	Breast	-
3146	HMGB1	alt	0.158	0.0956	12	382	0.154736842105263	0.164210526315789	0.176098184117486	0.220992796995108	0.437025109915117	0.590655818919073	CRC	-
3146	HMGB1	SV	0.1765	0.1586	11	383	0.0747368421052632	0.0547368421052632	0.0698609761824881	0.0410180870312915	0.189400868761412	0.143789501274426	CRC	-
3146	HMGB1	SV	0.1392	0.0614	11	321	0.567368421052632	0.575789473684211	0.591631195268307	0.609138427692752	0.618815586028338	0.631848642478315	Breast	-
3146	HMGB1	alt	0.1321	0.0448	11	321	0.731578947368421	0.82421052631579	0.740905873525087	0.825559931456724	0.812699078324029	0.864508642376514	Breast	-
3169	FOXA1	SNV	0.1807	0.1267	17	315	0.04	0.0747368421052632	0.0258469034542053	0.0634026357850457	0.226657461059954	0.476471419553844	Breast	oncogene
3169	FOXA1	alt	0.156	0.089	25	307	0.228421052631579	0.268421052631579	0.243365371187236	0.277156992926146	0.436938303225933	0.504407903524754	Breast	oncogene
3172	HNF4A	alt	0.1442	0.0669	11	321	0.44421052631579	0.507368421052632	0.479394955839762	0.534176686291059	0.631384630611531	0.676006717586897	Breast	-
3174	HNF4G	alt	0.1584	0.0868	15	379	0.149473684210526	0.195789473684211	0.172946636552311	0.273255751093495	0.43190084639904	0.631393272044935	CRC	-
3174	HNF4G	SV	0.207	0.1743	11	383	0.0336842105263158	0.0410526315789474	0.0106755777793187	0.0261298284008344	0.0657788125796407	0.113851395175064	CRC	-
3174	HNF4G	alt	0.1429	0.0686	14	318	0.473684210526316	0.485263157894737	0.508527396129344	0.511487045293744	0.647528697883484	0.661340188775007	Breast	-
3174	HNF4G	SV	0.1559	0.0957	13	319	0.231578947368421	0.213684210526316	0.24503424343975	0.219405881030125	0.303745418600561	0.276911454687214	Breast	-
3183	HNRNPC	alt	0.1204	0.0373	11	383	0.604210526315789	0.565263157894737	0.628101305218364	0.739463751220184	0.787816876067398	0.946268700963455	CRC	-
3213	HOXB3	alt	0.137	0.0607	12	382	0.341052631578947	0.335789473684211	0.398841007239031	0.486355580175531	0.629725131747437	0.796844065988415	CRC	-
3213	HOXB3	alt	0.1623	0.091	11	321	0.154736842105263	0.249473684210526	0.15241997546624	0.258874109349816	0.330852180686066	0.487191175035731	Breast	-
3213	HOXB3	SV	0.1777	0.1181	11	321	0.0473684210526316	0.105263157894737	0.0359239523811209	0.0915670662055376	0.068982804265588	0.147354713225364	Breast	-
3267	AGFG1	alt	0.1488	0.0723	11	321	0.344210526315789	0.443157894736842	0.379541960813812	0.463344239556961	0.555092376797462	0.632315466158505	Breast	-
3320	HSP90AA1	alt	0.1557	0.0882	12	320	0.236842105263158	0.273684210526316	0.248392521339823	0.284720821314274	0.441067190834007	0.509571493640724	Breast	fusion
3321	IGSF3	alt	0.1756	0.0936	13	319	0.0557894736842105	0.229473684210526	0.0448290401235407	0.236439098194623	0.167480110296528	0.463060655979781	Breast	-
3339	HSPG2	SNV	0.2159	0.1797	19	368	0.0242105263157895	0.0389473684210526	0.00574398747707627	0.022329201623252	0.0766445197698763	0.253818661894649	CRC	-
3339	HSPG2	SNV	0.1775	0.1218	15	317	0.0473684210526316	0.0905263157894737	0.0367014567121905	0.0783256889540967	0.269933294528369	0.482655596798218	Breast	-
3339	HSPG2	alt	0.1613	0.0973	20	312	0.161052631578947	0.204210526315789	0.16497665491195	0.207069685873074	0.344881945263762	0.434481713453789	Breast	-
3339	HSPG2	alt	0.2288	0.2109	23	371	0.0126315789473684	0.0221052631578947	0.00222464513331787	0.00884609686181815	0.0672713343575034	0.228485058145996	CRC	-
3354	HTR1E	alt	0.1138	0.0462	15	379	0.70421052631579	0.471578947368421	0.716912962807912	0.639538744528532	0.832408957650923	0.887154069804994	CRC	-
3354	HTR1E	SNV	0.1036	0	11	376	0.841052631578947	0.8	0.835219770640461	1	0.885493833881259	1	CRC	-
3356	HTR2A	alt	0.142	0.0533	12	382	0.293684210526316	0.397894736842105	0.336255597847088	0.562164700975318	0.583206404744762	0.841281440620405	CRC	-
3358	HTR2C	alt	0.104	0	14	380	0.835789473684211	0.8	0.831162371245812	1	0.89902555085764	1	CRC	-
3360	HTR4	alt	0.1279	0.0939	11	383	0.497894736842105	0.171578947368421	0.522765094722274	0.230377490735803	0.715011058759767	0.598422202826335	CRC	-
3364	HUS1	alt	0.1818	0.1246	19	375	0.0621052631578947	0.0884210526315789	0.0519268421243098	0.104892559114349	0.259354532836319	0.458102196948383	CRC	-
3364	HUS1	SV	0.2003	0.1678	19	375	0.0368421052631579	0.0452631578947368	0.0166849284413709	0.0315289799772134	0.083833661226014	0.124081792168388	CRC	-
3371	TNC	alt	0.1334	0.0491	19	375	0.403157894736842	0.436842105263158	0.446678459648903	0.607506837221471	0.662398440694696	0.870728501365343	CRC	-
3371	TNC	SNV	0.136	0.0525	19	368	0.356842105263158	0.404210526315789	0.411925307304036	0.570688956139671	0.608672629696456	0.813210112460285	CRC	-
3382	ICA1	alt	0.1818	0.1218	11	383	0.0621052631578947	0.0915789473684211	0.0519268421243098	0.113009403074431	0.259354532836319	0.465766162004543	CRC	-
3428	IFI16	alt	0.1141	0.0289	12	320	0.967368421052632	0.963157894736842	0.961525512691951	0.960436408533493	0.966649094464732	0.966842164926557	Breast	-
3480	IGF1R	alt	0.199	0.1643	13	381	0.0368421052631579	0.0505263157894737	0.0181571886679783	0.0348618719605253	0.164004796282138	0.319031999322965	CRC	-
3480	IGF1R	alt	0.1963	0.1575	24	308	0.0105263157894737	0.02	0.00369898326565136	0.0151786782164193	0.0391331687543677	0.162865059156272	Breast	-
3480	IGF1R	SV	0.2106	0.1931	20	312	0.00105263157894737	0.00210526315789474	0.00045418854218435	0.00245842228808364	0.00268228327742833	0.0150143644130767	Breast	-
3482	IGF2R	alt	0.1972	0.1588	12	382	0.0410526315789474	0.0547368421052632	0.0203891863308074	0.0407856154481669	0.17240947225625	0.34593165297805	CRC	-
3547	IGSF1	alt	0.1528	0.0843	13	381	0.189473684210526	0.209473684210526	0.22087725886973	0.289826916367365	0.48232381018492	0.647030036133118	CRC	-
3551	IKBKB	alt	0.1406	0.0628	17	315	0.526315789473684	0.552631578947368	0.560292439939031	0.589910757741769	0.683828616723432	0.711538601772704	Breast	oncogene
3551	IKBKB	alt	0.1861	0.1362	19	375	0.0557894736842105	0.0747368421052632	0.0404248378752435	0.0766486424190769	0.231880204059644	0.421416053774451	CRC	oncogene
3551	IKBKB	SCNA	0.1606	0.1	11	322	0.167368421052632	0.187368421052632	0.17418639113837	0.18748235218698	0.180407333679026	0.194178150479372	Breast	oncogene
3553	IL1B	alt	0.2536	0.2627	13	381	0.00105263157894737	0.00315789473684211	0.000309498759617785	0.0018043226242256	0.023917376368241	0.17188170518107	CRC	-
3553	IL1B	SNV	0.2583	0.2661	12	375	0.00105263157894737	0.00315789473684211	0.000208770778499946	0.00162256327298125	0.0153214554665794	0.164877391046787	CRC	-
3572	IL6ST	alt	0.1262	0.0427	14	318	0.854736842105263	0.850526315789474	0.841835472041909	0.848896812716543	0.876282992507072	0.88039504534597	Breast	oncogene
3574	IL7	alt	0.1799	0.1329	19	313	0.0410526315789474	0.0557894736842105	0.0282599435727109	0.0481883888104647	0.12873342504752	0.242981096362788	Breast	-
3574	IL7	SV	0.1826	0.1474	18	314	0.0347368421052632	0.0273684210526316	0.020821603081306	0.0246815383988469	0.045179630949385	0.0585251630215082	Breast	-
3603	IL16	alt	0.158	0.0907	14	380	0.154736842105263	0.184210526315789	0.176098184117486	0.248953335628241	0.437025109915117	0.61399661322497	CRC	-
3603	IL16	SNV	0.1424	0.063	11	376	0.286315789473684	0.321052631578947	0.331475085478686	0.464046378754035	0.546583214730465	0.743036686465552	CRC	-
3607	FOXK2	alt	0.1235	0.0853	13	319	0.895789473684211	0.302105263157895	0.878725573146149	0.313338125450581	0.901420343272715	0.531383907131172	Breast	-
3607	FOXK2	SV	0.1461	0.084	11	321	0.392631578947368	0.311578947368421	0.4373661505833	0.32677210170703	0.481602832480468	0.373283459249272	Breast	-
3619	INCENP	alt	0.1536	0.0866	12	320	0.267368421052632	0.292631578947368	0.285270469932668	0.300277919445223	0.47524087117554	0.522543589257483	Breast	-
3620	IDO1	alt	0.1733	0.1235	14	318	0.0642105263157895	0.0863157894736842	0.056642405686011	0.0728289127011575	0.189701784723563	0.284283893716242	Breast	-
3620	IDO1	SV	0.2041	0.2007	12	320	0.00210526315789474	0.00210526315789474	0.0012204501542276	0.00163695527244992	0.0056176602687241	0.0126510370438723	Breast	-
3631	INPP4A	alt	0.1828	0.1311	13	381	0.0610526315789474	0.0789473684210526	0.0490268418602554	0.0880665826669696	0.253517981515299	0.429826724525455	CRC	-
3631	INPP4A	SNV	0.1813	0.1305	11	376	0.0621052631578947	0.08	0.0534311722742935	0.0895086414790142	0.226953628856404	0.38529155462091	CRC	-
3632	INPP5A	alt	0.1798	0.1349	11	321	0.0410526315789474	0.0536842105263158	0.0285748706236733	0.044037346467648	0.129128756670651	0.230788315747118	Breast	-
3632	INPP5A	SV	0.1998	0.188	11	321	0.00736842105263158	0.00315789473684211	0.00227329993109746	0.00321941654963502	0.00909319972438986	0.0169538523445842	Breast	-
3633	INPP5B	alt	0.1427	0.0677	12	320	0.477894736842105	0.497894736842105	0.513024830521962	0.523460845402321	0.649965426022229	0.667670621966679	Breast	-
3646	EIF3E	SV	0.1574	0.0971	17	315	0.204210526315789	0.204210526315789	0.220728441243877	0.208581713613047	0.282568515784595	0.267018717222429	Breast	TSG
3646	EIF3E	alt	0.1269	0.041	18	376	0.512631578947368	0.530526315789474	0.536824305322367	0.69785263201461	0.723919155311112	0.91967125640201	CRC	TSG
3646	EIF3E	SV	0.1843	0.1243	11	383	0.0568421052631579	0.0884210526315789	0.0449385241868127	0.105736018957324	0.148175674345707	0.248735821746189	CRC	TSG
3646	EIF3E	alt	0.1445	0.0683	20	312	0.437894736842105	0.490526315789474	0.472706872441842	0.515468209541005	0.627320257449198	0.662703024645562	Breast	TSG
3651	PDX1	alt	0.1875	0.1378	13	381	0.0557894736842105	0.0726315789473684	0.037192212868689	0.0733600525492424	0.222992965949769	0.415406797701778	CRC	-
3651	PDX1	SNV	0.1827	0.1318	11	376	0.0610526315789474	0.0778947368421053	0.0493104345616566	0.0864113045356151	0.222614626536251	0.38529155462091	CRC	-
3660	IRF2	alt	0.125	0.0382	11	383	0.542105263157895	0.56	0.563599697236034	0.72936684631434	0.746280036987457	0.941577060996053	CRC	-
3672	ITGA1	alt	0.1112	0	13	381	0.743157894736842	0.8	0.749716177319831	1	0.854799346435971	1	CRC	-
3673	ITGA2	alt	0.1546	0.0748	11	321	0.251578947368421	0.413684210526316	0.267346467495955	0.431986954419543	0.458887340720881	0.610337389675962	Breast	-
3675	ITGA3	alt	0.1355	0.0573	16	316	0.646315789473684	0.643157894736842	0.67215874244148	0.665446530133261	0.760503444721394	0.755931231420825	Breast	-
3675	ITGA3	SV	0.1579	0.0955	14	318	0.198947368421053	0.215789473684211	0.212976590872926	0.220986685643519	0.27517718449216	0.277229790005697	Breast	-
3676	ITGA4	alt	0.1416	0.0649	17	377	0.295789473684211	0.307368421052632	0.341071739521466	0.446105551613968	0.586803697803784	0.768937821926926	CRC	-
3676	ITGA4	SNV	0.1444	0.0668	16	371	0.267368421052632	0.291578947368421	0.308123056625826	0.428619856810724	0.528611114029501	0.714907614705766	CRC	-
3680	ITGA9	alt	0.1602	0.0965	11	383	0.142105263157895	0.16	0.15927346171961	0.216157059465829	0.418769247389318	0.583833921780521	CRC	-
3680	ITGA9	alt	0.1243	0.0415	16	316	0.888421052631579	0.866315789473684	0.868434144544402	0.861579251379112	0.894104094246715	0.889473518067628	Breast	-
3680	ITGA9	SV	0.1363	0.0589	12	320	0.622105263157895	0.617894736842105	0.655146605128885	0.643517545545971	0.67957212064736	0.665304679623085	Breast	-
3681	ITGAD	SNV	0.1558	0.0888	14	373	0.163157894736842	0.191578947368421	0.194175905508029	0.260560566913242	0.431828907703882	0.593844358007397	CRC	-
3681	ITGAD	alt	0.1449	0.0743	11	116	0.559454191033138	0.592592592592593	0.589909253010472	0.600947213640232	0.751014974142824	0.774713833718936	Lung	-
3681	ITGAD	alt	0.1584	0.0922	14	380	0.149473684210526	0.175789473684211	0.172946636552311	0.240095796808519	0.43190084639904	0.607776621220474	CRC	-
3683	ITGAL	alt	0.1051	0	12	382	0.82421052631579	0.8	0.819733945423669	1	0.893612788467338	1	CRC	-
3684	ITGAM	alt	0.1108	0.0233	11	383	0.745263157894737	0.727368421052632	0.754621728688361	0.88648577200134	0.857931201148762	1	CRC	-
3685	ITGAV	alt	0.1453	0.0636	19	375	0.252631578947368	0.314736842105263	0.297923330874515	0.458332363154674	0.555139120222974	0.777202824782459	CRC	-
3685	ITGAV	SV	0.1785	0.1294	13	381	0.0694736842105263	0.08	0.0625606282041249	0.0922091222609338	0.178327024320169	0.225893833651284	CRC	-
3687	ITGAX	alt	0.1474	0.08	11	116	0.51364522417154	0.532163742690059	0.545412591860373	0.541275667053776	0.735220753657301	0.759371171817221	Lung	-
3690	ITGB3	alt	0.1426	0.0642	12	320	0.478947368421053	0.54	0.515274539063474	0.570756805438798	0.651357652953493	0.701670261692196	Breast	-
3691	ITGB4	alt	0.0963000000000001	0	12	382	0.91578947368421	0.8	0.899554792485409	1	0.932052675118961	1	CRC	-
3691	ITGB4	SNV	0.0835	0	11	376	0.990526315789474	0.8	0.96803594782129	1	0.973192912535711	1	CRC	-
3696	ITGB8	alt	0.1239	0.0406	12	382	0.55578947368421	0.532631578947368	0.579100289627068	0.702358404826383	0.752478750930642	0.924733119842403	CRC	-
3698	ITIH2	alt	0.1176	0.0657	14	380	0.641052631578947	0.297894736842105	0.666554388210643	0.438687078927858	0.80729399564737	0.765328455739558	CRC	-
3698	ITIH2	SNV	0.124	0.0438	12	375	0.552631578947368	0.496842105263158	0.577692036073994	0.666360403853389	0.728636087494272	0.874746255491141	CRC	-
3707	ITPKB	alt	0.1096	0	15	317	0.987368421052632	0.996842105263158	0.98067311835723	1	0.981974321079508	1	Breast	-
3708	ITPR1	alt	0.219	0.2092	40	354	0.0210526315789474	0.0242105263157895	0.00459727741294037	0.00931037987583312	0.0896408321373636	0.228935676445533	CRC	-
3708	ITPR1	SNV	0.1288	0.0439	20	367	0.478947368421053	0.494736842105263	0.510149865602936	0.665238715705915	0.685562535566102	0.874746255491141	CRC	-
3708	ITPR1	SV	0.2691	0.2996	20	374	0.00105263157894737	0.00105263157894737	8.26531e+09	0.000564420161064782	0.00387833937235719	0.0175432523077863	CRC	-
3708	ITPR1	alt	0.1839	0.132	22	310	0.0315789473684211	0.0589473684210526	0.0178977463760878	0.0501696296565252	0.0948957793804748	0.245036918115046	Breast	-
3708	ITPR1	SV	0.1733	0.136	14	318	0.0642105263157895	0.0515789473684211	0.056642405686011	0.0418955628948245	0.0979506794459748	0.0835242750705738	Breast	-
3709	ITPR2	alt	0.1156	0.0262	26	368	0.681052631578947	0.683157894736842	0.693372185021302	0.85854046984675	0.821184086304497	1	CRC	-
3709	ITPR2	SNV	0.1123	0.0243	17	370	0.727368421052632	0.711578947368421	0.736025578648641	0.877065971109206	0.828891551061257	0.986046083264052	CRC	-
3709	ITPR2	alt	0.1666	0.1027	38	294	0.118947368421053	0.172631578947368	0.106214521967494	0.169393398847356	0.269887404864653	0.399902664223581	Breast	-
3709	ITPR2	alt	0.1431	0.071	12	115	0.594541910331384	0.621832358674464	0.62158658690164	0.63590494612632	0.765761995970635	0.783361165517931	Lung	-
3709	ITPR2	SV	0.1768	0.1292	27	305	0.0515789473684211	0.0663157894736842	0.0395366235104985	0.056813282255905	0.0744358686242769	0.105378117606508	Breast	-
3709	ITPR2	SNV	0.1421	0.0557	11	321	0.492631578947368	0.668421052631579	0.526530155526406	0.687230113612488	0.727568942181942	0.805114780257894	Breast	-
3710	ITPR3	alt	0.19	0.1428	12	382	0.0526315789473684	0.0694736842105263	0.0319793131178478	0.063911154261513	0.211321731814376	0.396445650579532	CRC	-
3710	ITPR3	SNV	0.1871	0.1397	11	376	0.0557894736842105	0.071578947368421	0.0380919266165077	0.0696255883617044	0.198108012048845	0.366532984991469	CRC	-
3714	JAG2	alt	0.1958	0.1572	12	382	0.0442105263157895	0.0547368421052632	0.0222924481788671	0.0426809307549705	0.177812604662686	0.352039032492746	CRC	-
3714	JAG2	SNV	0.1963	0.1556	11	376	0.0431578947368421	0.0557894736842105	0.0215951665233318	0.0446595244950137	0.148579244673549	0.315184612018407	CRC	-
3716	JAK1	alt	0.1275	0.0432	15	317	0.836842105263158	0.847368421052632	0.821909634946063	0.843468562779504	0.863882736080727	0.876371191433134	Breast	oncogene, TSG
3717	JAK2	alt	0.1681	0.1959	14	318	0.105263157894737	0.00210526315789474	0.092908621577655	0.00211772596320316	0.251608994320348	0.099886074597749	Breast	oncogene
3720	JARID2	alt	0.2113	0.1756	21	373	0.0273684210526316	0.0410526315789474	0.00794219990138427	0.0251618629461871	0.106740097225367	0.284411758530018	CRC	-
3720	JARID2	SNV	0.1903	0.1436	13	374	0.0526315789473684	0.068421052631579	0.0313991941499502	0.0625093684027	0.177257843897796	0.360588976681077	CRC	-
3720	JARID2	alt	0.1715	0.1171	16	316	0.0747368421052632	0.108421052631579	0.0675878262411991	0.0954652682983505	0.210479833026238	0.3216270348623	Breast	-
3720	JARID2	SV	0.193	0.1645	15	317	0.0136842105263158	0.0136842105263158	0.00575804067897508	0.0107436919164086	0.0178001652594489	0.0358696060782496	Breast	-
3728	JUP	alt	0.1516	0.084	20	312	0.304210526315789	0.311578947368421	0.322991333933283	0.32677210170703	0.507814152795106	0.541986841219573	Breast	-
3728	JUP	SV	0.158	0.0997	15	317	0.197894736842105	0.187368421052632	0.211447426313128	0.189583685234248	0.274333862947188	0.248803746240333	Breast	-
3736	KCNA1	alt	0.1744	0.1331	11	383	0.0789473684210526	0.0757894736842105	0.0782803216204692	0.0834132742658904	0.315160426553032	0.425790328454508	CRC	-
3738	KCNA3	SNV	0.1367	0.054	12	375	0.343157894736842	0.385263157894737	0.402748420782266	0.55475372907012	0.602526233129529	0.801783015428477	CRC	-
3738	KCNA3	alt	0.1373	0.0536	12	382	0.337894736842105	0.392631578947368	0.394949365321134	0.558983009104416	0.628479507433674	0.839913026012401	CRC	-
3739	KCNA4	alt	0.1448	0.0707	15	379	0.257894736842105	0.269473684210526	0.303565711724818	0.394191025197977	0.55928464239632	0.737980775303347	CRC	-
3739	KCNA4	SNV	0.1421	0.0659	15	372	0.291578947368421	0.295789473684211	0.335057110480418	0.436845163957157	0.549826637198301	0.722243381210769	CRC	-
3741	KCNA5	alt	0.1652	0.104	12	382	0.124210526315789	0.138947368421053	0.125534375750082	0.179269478722249	0.384621842881859	0.549865148627671	CRC	-
3741	KCNA5	SNV	0.1682	0.1093	12	375	0.111578947368421	0.126315789473684	0.108133003183836	0.156632109164027	0.314633694286007	0.477854540890716	CRC	-
3745	KCNB1	alt	0.1157	0.0268	19	375	0.67578947368421	0.677894736842105	0.692046789061888	0.852534963616671	0.820662475349605	0.998632534223823	CRC	-
3745	KCNB1	SNV	0.0984	0	14	373	0.897894736842105	0.8	0.882975706890727	1	0.919882420191365	1	CRC	-
3745	KCNB1	alt	0.1841	0.1315	18	314	0.0273684210526316	0.06	0.0174816695060267	0.0513018989339805	0.0933455183057654	0.245036918115046	Breast	-
3745	KCNB1	SV	0.1785	0.1428	13	319	0.0452631578947368	0.0357894736842105	0.0329530231467773	0.0306368834884637	0.0643637831197584	0.066824700570656	Breast	-
3747	KCNC2	alt	0.1941	0.1168	13	381	0.0473684210526316	0.109473684210526	0.0248164304712977	0.128936891445177	0.186089783210648	0.493400869326659	CRC	-
3747	KCNC2	alt	0.2034	0.1713	15	317	0.00210526315789474	0.00947368421052632	0.00135288743893192	0.00763239410923452	0.0198892023489732	0.118354385365116	Breast	-
3747	KCNC2	SV	0.2266	0.2263	12	320	0	0.00105263157894737	3.16534e+09	0.00040055013233892	0.000412813165262531	0.00642934314985036	Breast	-
3751	KCND2	alt	0.1558	0.0911	27	367	0.163157894736842	0.181052631578947	0.194175905508029	0.246565142493408	0.453185712351792	0.612450202157732	CRC	-
3751	KCND2	SNV	0.1108	0.0234	14	373	0.745263157894737	0.726315789473684	0.754621728688361	0.885554808885283	0.841938601011254	0.992211961439745	CRC	-
3751	KCND2	SV	0.161	0.1214	13	381	0.141052631578947	0.0915789473684211	0.1534608939717	0.114214555356403	0.287150752523734	0.256474520397309	CRC	-
3751	KCND2	alt	0.1635	0.1093	14	318	0.142105263157895	0.142105263157895	0.138272474571594	0.131088303372814	0.314621992392049	0.360295223355717	Breast	-
3751	KCND2	SV	0.1683	0.108	11	321	0.104210526315789	0.148421052631579	0.0912375562887705	0.138001926375156	0.143684805627095	0.197010731837737	Breast	-
3752	KCND3	alt	0.1433	0.0603	14	380	0.276842105263158	0.34	0.320851651434646	0.49029976617425	0.572552465869907	0.800477669892467	CRC	-
3752	KCND3	alt	0.2	0.1662	15	317	0.00631578947368421	0.0136842105263158	0.00220975277359377	0.00986898353272169	0.0285878873109503	0.133419804959202	Breast	-
3755	KCNG1	alt	0.1581	0.0934	16	378	0.151578947368421	0.172631578947368	0.175306416992195	0.233200870820097	0.436618130771966	0.60070816909399	CRC	-
3755	KCNG1	SNV	0.1571	0.0904	16	371	0.158947368421053	0.185263157894737	0.183340912117044	0.250757061051982	0.418295932481201	0.582161823637379	CRC	-
3756	KCNH1	SV	0.1499	0.0875	16	316	0.327368421052632	0.283157894736842	0.35685211240099	0.291456665845793	0.408763810362342	0.341350557192641	Breast	-
3756	KCNH1	alt	0.1093	0.0301	17	377	0.767368421052632	0.635789473684211	0.772650808103629	0.818384418267987	0.868841773704242	0.989029301312572	CRC	-
3756	KCNH1	SNV	0.121	0.037	12	375	0.601052631578947	0.568421052631579	0.619756804979135	0.742823165610333	0.754561050117454	0.919652672700328	CRC	-
3756	KCNH1	alt	0.1462	0.0733	22	310	0.390526315789474	0.431578947368421	0.435179425378994	0.450677190577053	0.59280759269437	0.621396564839493	Breast	-
3756	KCNH1	alt	0.1422	0.073	11	116	0.611111111111111	0.599415204678363	0.637235864462283	0.614703900333326	0.765761995970635	0.776906254513884	Lung	-
3757	KCNH2	alt	0.1587	0.0926	14	380	0.147368421052632	0.173684210526316	0.170610089122069	0.237778753251376	0.429925061537676	0.60411003794094	CRC	-
3763	KCNJ6	alt	0.1243	0.0317	13	381	0.549473684210526	0.618947368421053	0.573465953849045	0.801260767804203	0.749357578021627	0.97639397986478	CRC	-
3772	KCNJ15	alt	0.1489	0.0688	11	321	0.343157894736842	0.484210526315789	0.377456017134295	0.508838765591527	0.553471776419717	0.659800094673092	Breast	-
3773	KCNJ16	alt	0.1463	0.0701	11	321	0.390526315789474	0.465263157894737	0.432995675101587	0.49174531801758	0.591255855506631	0.648405008731392	Breast	-
3776	KCNK2	alt	0.1071	0.0303	11	383	0.802105263157895	0.631578947368421	0.797970936219199	0.816261601356005	0.879887096536588	0.987751098291608	CRC	-
3776	KCNK2	alt	0.1999	0.159	19	313	0.00631578947368421	0.0189473684210526	0.00224131714588238	0.0141033254428492	0.0288314887402142	0.154999654381605	Breast	-
3776	KCNK2	SV	0.1744	0.1343	13	319	0.0578947368421053	0.0536842105263158	0.0507051172159664	0.0452471626939642	0.0903027123106543	0.0885147620200675	Breast	-
3778	KCNMA1	alt	0.1542	0.0825	35	359	0.178947368421053	0.223157894736842	0.208121020756795	0.302249882009362	0.473420016145057	0.65743484890543	CRC	-
3778	KCNMA1	SV	0.146	0.076	19	375	0.245263157894737	0.243157894736842	0.2901265543019	0.350618926752127	0.442442995310398	0.537238068706839	CRC	-
3778	KCNMA1	SNV	0.1539	0.0842	16	371	0.18	0.211578947368421	0.210810912340968	0.290506208103472	0.442033674924474	0.608175437249899	CRC	-
3778	KCNMA1	alt	0.1732	0.1149	35	297	0.0652631578947368	0.116842105263158	0.0572095411867083	0.104550856810815	0.190754641011351	0.33288085233717	Breast	-
3778	KCNMA1	SV	0.1882	0.1505	30	302	0.0178947368421053	0.0252631578947368	0.0106429109945059	0.0212951845609336	0.026973531508343	0.0533231421405777	Breast	-
3782	KCNN3	alt	0.1108	0.0269	18	376	0.745263157894737	0.67578947368421	0.754621728688361	0.851527325538304	0.857931201148762	0.997872375588695	CRC	-
3784	KCNQ1	alt	0.1485	0.0763	12	320	0.351578947368421	0.390526315789474	0.385826264929841	0.413692669206025	0.560301901091186	0.599064048157822	Breast	-
3784	KCNQ1	SV	0.165	0.1125	12	320	0.135789473684211	0.128421052631579	0.121969419787436	0.115301481175114	0.178603173770608	0.17309047293914	Breast	-
3785	KCNQ2	alt	0.136	0.0503	18	376	0.356842105263158	0.428421052631579	0.411925307304036	0.59441044175332	0.640926289105049	0.861275962998821	CRC	-
3785	KCNQ2	SNV	0.1608	0.0925	14	373	0.141052631578947	0.173684210526316	0.154898925869759	0.238356251471319	0.381756494540955	0.569382654961323	CRC	-
3786	KCNQ3	SNV	0.1219	0.0382	11	376	0.586315789473684	0.56	0.607188603971724	0.72936684631434	0.745442514727367	0.913264079603074	CRC	-
3786	KCNQ3	SV	0.141	0.077	12	382	0.302105263157895	0.24	0.348361662791602	0.342815678363521	0.505323150582736	0.533005253565755	CRC	-
3786	KCNQ3	alt	0.1549	0.0889	23	309	0.250526315789474	0.270526315789474	0.262096845168902	0.278094635021661	0.45262185923905	0.504492190455962	Breast	-
3786	KCNQ3	alt	0.1264	0.0365	23	371	0.52	0.575789473684211	0.54386550738943	0.748413942159141	0.731287501961041	0.951159244900288	CRC	-
3786	KCNQ3	SV	0.1783	0.1336	19	313	0.0452631578947368	0.0547368421052632	0.0336752796165254	0.0466967563167757	0.0652654026004485	0.0905020726139368	Breast	-
3786	KCNQ3	alt	0.1384	0.0625	12	115	0.680311890838207	0.701754385964912	0.701239981537509	0.725096262742983	0.793138905510334	0.819801024341493	Lung	-
3790	KCNS3	SV	0.1845	0.1578	12	320	0.0263157894736842	0.02	0.0166750884794884	0.0149576212552624	0.038306808763889	0.0430504409461806	Breast	-
3790	KCNS3	alt	0.1915	0.154	18	376	0.0494736842105263	0.0568421052631579	0.0291705670009121	0.0467247369006524	0.203389767911121	0.355227755397666	CRC	-
3790	KCNS3	SV	0.1824	0.1637	12	382	0.0621052631578947	0.0505263157894737	0.0501696918489745	0.0354659301401985	0.154563192059972	0.133105631863809	CRC	-
3790	KCNS3	alt	0.1841	0.1388	15	317	0.0273684210526316	0.0484210526315789	0.0174816695060267	0.0368658423678377	0.0933455183057654	0.215548542785077	Breast	-
3791	KDR	alt	0.1163	0.0283	25	369	0.669473684210526	0.66	0.684058567522689	0.837231284536287	0.815709787761732	0.994376649541626	CRC	oncogene
3791	KDR	SNV	0.1262	0.0389	23	364	0.523157894736842	0.55578947368421	0.546683468935938	0.72149841473929	0.707244094801959	0.909905837884031	CRC	oncogene
3792	KEL	SNV	0.1949	0.1375	14	373	0.0473684210526316	0.0736842105263158	0.0235985202641529	0.0739664843640525	0.157442652873464	0.366532984991469	CRC	-
3792	KEL	alt	0.1928	0.1339	14	380	0.0473684210526316	0.0757894736842105	0.0269153502947123	0.081616488878874	0.197048696104973	0.425790328454508	CRC	-
3798	KIF5A	alt	0.173	0.1149	12	382	0.0863157894736842	0.117894736842105	0.0843473623322825	0.135502532692442	0.322216216593667	0.501287295146774	CRC	-
3798	KIF5A	SNV	0.1744	0.1165	12	375	0.0789473684210526	0.110526315789474	0.0782803216204692	0.129954140837057	0.272845131558416	0.449396387554327	CRC	-
3812	KIR3DL1	alt	0.1307	0.0471	11	383	0.447368421052632	0.463157894736842	0.483691770670099	0.629546324524672	0.682022557528746	0.886783734089943	CRC	-
3812	KIR3DL1	alt	0.1396	0.0626	13	319	0.55578947368421	0.553684210526316	0.582706387191425	0.592654054091699	0.697276564799887	0.713706797055109	Breast	-
3815	KIT	alt	0.1075	0	17	377	0.798947368421053	0.8	0.793471595752515	1	0.878757157397889	1	CRC	oncogene
3815	KIT	SNV	0.1279	0.0276	15	372	0.497894736842105	0.665263157894737	0.522765094722274	0.844422329189322	0.691263954082206	0.965785192085796	CRC	oncogene
3839	KPNA3	alt	0.1771	0.1232	11	383	0.071578947368421	0.0884210526315789	0.0675994220502516	0.108881995099173	0.292021105813354	0.463510358561929	CRC	-
3845	KRAS	SNV	0.2165	0.1998	16	110	0.0087719298245614	0.0146198830409357	0.00450434615851759	0.0162957878420149	0.10495126549346	0.351421754418796	Lung	oncogene
3845	KRAS	alt	0.2057	0.1802	17	110	0.0185185185185185	0.0321637426900585	0.0129504541352547	0.0324465665448498	0.150107536567725	0.367727754174964	Lung	oncogene
3845	KRAS	alt	0.2337	0.2058	165	229	0.00736842105263158	0.0252631578947368	0.00152918773787615	0.0103110063780218	0.0535899909234553	0.231121164383256	CRC	oncogene
3845	KRAS	SNV	0.2378	0.2082	163	224	0.00631578947368421	0.0242105263157895	0.0011109825224369	0.00959445575468118	0.0366901978034786	0.228016735380586	CRC	oncogene
3856	KRT8	alt	0.2209	0.2025	12	382	0.0189473684210526	0.0263157894736842	0.00400402607462883	0.0113815958017635	0.0837533875159204	0.231121164383256	CRC	-
3899	AFF3	alt	0.1603	0.0974	40	292	0.167368421052632	0.204210526315789	0.178239937467886	0.206316866169239	0.358697971935372	0.434109093872823	Breast	oncogene
3899	AFF3	alt	0.1644	0.1044	28	366	0.127368421052632	0.138947368421053	0.130525601768624	0.177465989791102	0.390034612374127	0.548567092887607	CRC	oncogene
3899	AFF3	SNV	0.1332	0.0544	19	368	0.409473684210526	0.378947368421053	0.449391150295568	0.550539545750563	0.637643082213152	0.798312557559269	CRC	oncogene
3899	AFF3	SV	0.1951	0.1645	32	300	0.0126315789473684	0.0136842105263158	0.00435294754868148	0.0107436919164086	0.0145718992806129	0.0358696060782496	Breast	oncogene
3908	LAMA2	SNV	0.1612	0.1009	15	111	0.285575048732943	0.330409356725146	0.312432341241996	0.344980753059016	0.61617670616885	0.67007987115186	Lung	-
3908	LAMA2	alt	0.1343	0.1244	36	358	0.387368421052632	0.0884210526315789	0.434537233597993	0.1054541792474	0.655220912666459	0.45890421956205	CRC	-
3908	LAMA2	SNV	0.1627	0.1002	24	363	0.134736842105263	0.149473684210526	0.141639805052318	0.197214725820894	0.367595643367607	0.523133840982733	CRC	-
3908	LAMA2	SV	0.1153	0.0304	14	380	0.685263157894737	0.630526315789474	0.697337784704496	0.81519820371634	0.776233665455735	0.914100926961337	CRC	-
3908	LAMA2	alt	0.1748	0.115	38	294	0.0557894736842105	0.115789473684211	0.0486788294729758	0.104122255535117	0.173831025121163	0.33288085233717	Breast	-
3908	LAMA2	SNV	0.1677	0.1071	13	319	0.105263157894737	0.151578947368421	0.0963225048552814	0.142964372979429	0.406695020500077	0.53380564528107	Breast	-
3908	LAMA2	SV	0.2183	0.2071	29	303	0	0.00105263157894737	0.000131109824894298	0.00115737629399227	0.00113992708866431	0.0108950009028445	Breast	-
3908	LAMA2	alt	0.1788	0.1213	19	108	0.125730994152047	0.214424951267057	0.113078626888945	0.204216562541019	0.417014741886532	0.605336778185693	Lung	-
3909	LAMA3	alt	0.2385	0.2316	29	365	0.00631578947368421	0.00947368421052632	0.00105145894511893	0.00471848958357458	0.0457056060206386	0.195922955544843	CRC	-
3909	LAMA3	SV	0.2363	0.2491	16	378	0.00736842105263158	0.00526315789473684	0.00124949235229427	0.00275343704236997	0.0200576403920922	0.0329332665852095	CRC	-
3909	LAMA3	SNV	0.2161	0.1987	13	374	0.0231578947368421	0.0273684210526316	0.00566263999739211	0.0127480911146891	0.0763300758832141	0.228016735380586	CRC	-
3909	LAMA3	alt	0.1559	0.0911	23	309	0.231578947368421	0.248421052631579	0.24503424343975	0.257983433946469	0.438197098852759	0.487191175035731	Breast	-
3909	LAMA3	SV	0.184	0.148	14	318	0.0284210526315789	0.0273684210526316	0.0176886270940395	0.023989358851949	0.0401198571045969	0.0578702837815803	Breast	-
3909	LAMA3	SNV	0.1295	0.05	12	320	0.792631578947368	0.748421052631579	0.788615705142044	0.762469727081815	0.870563568688411	0.849430874256638	Breast	-
3910	LAMA4	alt	0.1766	0.1316	18	376	0.0736842105263158	0.0789473684210526	0.0694797092478074	0.0868812840499233	0.29420479623653	0.429417272266586	CRC	-
3910	LAMA4	SNV	0.1713	0.115	15	372	0.0978947368421053	0.117894736842105	0.0922282119754249	0.135149617080812	0.294283739177624	0.452055769232911	CRC	-
3910	LAMA4	alt	0.168	0.1059	12	320	0.105263157894737	0.158947368421053	0.0937530887562661	0.149810409871767	0.252988072639078	0.380236286939103	Breast	-
3911	LAMA5	alt	0.165	0.094	31	363	0.124210526315789	0.170526315789474	0.126768039422681	0.229816283747694	0.385009482176744	0.598422202826335	CRC	-
3911	LAMA5	SNV	0.1609	0.0857	28	359	0.141052631578947	0.201052631578947	0.154178654503521	0.280450058992756	0.381404499249348	0.600807216099581	CRC	-
3911	LAMA5	alt	0.1476	0.0717	15	317	0.361052631578947	0.447368421052632	0.404905107995642	0.471019640290982	0.574017009707034	0.633469578355661	Breast	-
3912	LAMB1	alt	0.1869	0.1474	16	378	0.0557894736842105	0.0652631578947368	0.0385488728886319	0.056235764945321	0.227209670288504	0.38059731032293	CRC	-
3912	LAMB1	SNV	0.2084	0.1838	15	372	0.0315789473684211	0.0368421052631579	0.0097029847840076	0.0198042635536707	0.102317751757171	0.247530988136672	CRC	-
3912	LAMB1	alt	0.1257	0.0427	12	115	0.89083820662768	0.90448343079922	0.87368967040895	0.901586524317504	0.894742433551334	0.92146117715817	Lung	-
3912	LAMB1	SNV	0.1279	0.0507	11	115	0.857699805068226	0.837231968810916	0.849519856252375	0.838482906245047	0.875832418171697	0.870996353490713	Lung	-
3913	LAMB2	alt	0.2048	0.171	13	381	0.0336842105263158	0.0431578947368421	0.0123856591531716	0.0287497672645549	0.135657101433556	0.298439748246238	CRC	-
3913	LAMB2	SNV	0.2193	0.1959	12	375	0.02	0.0305263157894737	0.00449845008314092	0.0138552924714038	0.071129205417883	0.228016735380586	CRC	-
3914	LAMB3	alt	0.1765	0.1212	11	383	0.0747368421052632	0.0926315789473684	0.0698609761824881	0.114821504922475	0.294921450287833	0.47044687289297	CRC	-
3927	LASP1	alt	0.1431	0.0668	14	318	0.469473684210526	0.508421052631579	0.504033075965715	0.535520625719247	0.645071161100271	0.676950696051578	Breast	fusion
3927	LASP1	SV	0.1539	0.09	14	318	0.262105263157895	0.258947368421053	0.279825424739237	0.267903707871076	0.337190983420139	0.319443278337702	Breast	fusion
3938	LCT	alt	0.1376	0.0514	15	379	0.334736842105263	0.413684210526316	0.391073798043436	0.582500411079409	0.624550692397726	0.853801972404065	CRC	-
3938	LCT	SNV	0.1395	0.0581	14	373	0.316842105263158	0.351578947368421	0.366920484664127	0.512321416934699	0.577026143144418	0.772576018003125	CRC	-
3977	LIFR	alt	0.187	0.1267	12	382	0.0557894736842105	0.0821052631578947	0.0383198048945249	0.0991586203170131	0.226820632375677	0.451224126832875	CRC	fusion
3977	LIFR	alt	0.1633	0.1058	11	321	0.142105263157895	0.158947368421053	0.140561395313562	0.15039292431419	0.316963146404288	0.380435285639471	Breast	fusion
3998	LMAN1	alt	0.1775	0.123	11	383	0.071578947368421	0.0884210526315789	0.0661261144599231	0.109463086116171	0.288795683559664	0.463510358561929	CRC	-
4008	LMO7	alt	0.1231	0.0379	28	366	0.567368421052632	0.56	0.590355781371622	0.732735278275889	0.762120549315941	0.943735900075705	CRC	-
4008	LMO7	SV	0.1762	0.1151	18	376	0.0747368421052632	0.116842105263158	0.0710152964769798	0.134797527462942	0.190834056612148	0.283539626732396	CRC	-
4008	LMO7	alt	0.1542	0.0699	11	321	0.257894736842105	0.466315789473684	0.274438229395006	0.494360967169232	0.463331954772777	0.649961225128421	Breast	-
4009	LMX1A	alt	0.1792	0.1126	12	320	0.0421052631578947	0.127368421052632	0.0305288618917789	0.114835385735856	0.133431164716192	0.34299117850393	Breast	-
4009	LMX1A	SV	0.1976	0.1482	12	320	0.00947368421052632	0.0263157894736842	0.00309352412184496	0.0237626725484421	0.0114250507390852	0.0576567171136619	Breast	-
4018	LPA	SNV	0.1628	0.0998	11	376	0.133684210526316	0.150526315789474	0.140966645056207	0.199191214867218	0.367291791162229	0.526263189679191	CRC	-
4018	LPA	alt	0.1775	0.1258	14	380	0.071578947368421	0.0842105263157895	0.0661261144599231	0.101579909763717	0.288795683559664	0.453604027227384	CRC	-
4026	LPP	alt	0.1884	0.144	11	116	0.0760233918128655	0.11598440545809	0.0565733428268803	0.105524474719338	0.296686039795273	0.506053562975726	Lung	oncogene
4026	LPP	alt	0.1946	0.1435	38	294	0.0126315789473684	0.0357894736842105	0.00465553009842322	0.0296522042263935	0.0431972137001237	0.204050426652143	Breast	oncogene
4026	LPP	SV	0.1316	0.0542	25	369	0.431578947368421	0.382105263157895	0.471266207306257	0.552644732401572	0.602667476848673	0.71726231226587	CRC	oncogene
4026	LPP	alt	0.1248	0.0402	29	365	0.544210526315789	0.537894736842105	0.566419159427876	0.70686403758679	0.747078469511249	0.929345818793218	CRC	oncogene
4026	LPP	SV	0.2151	0.1817	34	298	0.00105263157894737	0.00526315789473684	0.000221747468037448	0.00447517165442237	0.0016216447535867	0.0206749627724605	Breast	oncogene
4035	LRP1	alt	0.1536	0.078	24	370	0.182105263157895	0.237894736842105	0.213524577251	0.335144732432475	0.47636357170191	0.686577795012625	CRC	-
4035	LRP1	SNV	0.1548	0.0823	23	364	0.172631578947368	0.225263157894737	0.202812519991719	0.303655910440787	0.436810680623132	0.619983705861328	CRC	-
4035	LRP1	alt	0.1287	0.0517	14	318	0.806315789473684	0.722105263157895	0.802307205761347	0.74054087217304	0.850783847233579	0.808772086155215	Breast	-
4035	LRP1	SNV	0.1277	0.0485	12	320	0.832631578947368	0.769473684210526	0.818722094853835	0.781343454885435	0.880512441635256	0.860610182192653	Breast	-
4036	LRP2	alt	0.163	0.0992	36	358	0.132631578947368	0.153684210526316	0.139627649609844	0.202187955332093	0.402950333210152	0.573966216054982	CRC	-
4036	LRP2	SNV	0.1578	0.0913	33	354	0.155789473684211	0.18	0.177689492105425	0.245378210911354	0.408222294036985	0.576113116399855	CRC	-
4036	LRP2	alt	0.1382	0.0575	25	307	0.582105263157895	0.635789473684211	0.6138007643385	0.66271180236508	0.717421234105506	0.754718068689407	Breast	-
4036	LRP2	SNV	0.1182	0.0368	15	317	0.949473684210526	0.921052631578947	0.933578745745776	0.906128395767439	0.94602646235572	0.934829295180887	Breast	-
4036	LRP2	SNV	0.1353	0.052	21	105	0.735867446393762	0.829434697855751	0.750068912891624	0.826990607863476	0.818311601059725	0.865943351072685	Lung	-
4036	LRP2	alt	0.1355	0.0518	21	106	0.733918128654971	0.831384015594542	0.747029735970905	0.82877840038287	0.820890870332035	0.876923203724614	Lung	-
4040	LRP6	alt	0.1578	0.0899	14	380	0.155789473684211	0.188421052631579	0.177689492105425	0.253787338238436	0.437462094723268	0.617704615030033	CRC	-
4040	LRP6	alt	0.1498	0.0797	16	316	0.328421052631579	0.361052631578947	0.358890866369338	0.373809669887442	0.542047312515131	0.572989229942565	Breast	-
4041	LRP5	alt	0.156	0.0914	27	305	0.228421052631579	0.246315789473684	0.243365371187236	0.255324789880828	0.436938303225933	0.485352917120231	Breast	-
4041	LRP5	SV	0.1626	0.1166	24	308	0.151578947368421	0.109473684210526	0.148789574290771	0.0974678310740285	0.210253439065515	0.153689829350987	Breast	-
4045	LSAMP	SV	0.1883	0.1688	68	326	0.0547368421052632	0.0442105263157895	0.0354484131531531	0.0306340229842096	0.127949893629724	0.122135647191947	CRC	-
4045	LSAMP	alt	0.1855	0.1371	76	256	0.0252631578947368	0.0515789473684211	0.0148010967110744	0.0398492079684985	0.085049956735717	0.222761992199211	Breast	-
4045	LSAMP	alt	0.1418	0.0728	27	100	0.61598440545809	0.604288499025341	0.644140973081181	0.616822666285893	0.765761995970635	0.776906254513884	Lung	-
4045	LSAMP	SV	0.2072	0.188	75	257	0.00210526315789474	0.00315789473684211	0.00076712720315937	0.00321941654963502	0.00396877379485757	0.0169538523445842	Breast	-
4045	LSAMP	SV	0.1584	0.1058	25	102	0.325536062378168	0.297270955165692	0.355888783397614	0.30625610460088	0.440178232097049	0.396314144795126	Lung	-
4045	LSAMP	alt	0.1625	0.0976	71	323	0.135789473684211	0.156842105263158	0.142993468857424	0.21036939488529	0.40427625036723	0.581748233362643	CRC	-
4052	LTBP1	alt	0.1333	0.0487	30	364	0.409473684210526	0.44	0.448034162354051	0.611894611239147	0.663701299078259	0.875207587999644	CRC	-
4052	LTBP1	SNV	0.1424	0.0626	15	372	0.286315789473684	0.324210526315789	0.331475085478686	0.467880304819248	0.546583214730465	0.745294911863733	CRC	-
4052	LTBP1	alt	0.1468	0.0774	12	115	0.525341130604289	0.564327485380117	0.556119284269065	0.568324233712828	0.735220753657301	0.767581548130456	Lung	-
4052	LTBP1	SV	0.1551	0.0938	15	379	0.169473684210526	0.171578947368421	0.200193881478718	0.230939852162012	0.346466429897976	0.407148294274067	CRC	-
4052	LTBP1	SV	0.1619	0.0963	13	319	0.157894736842105	0.208421052631579	0.157358324151412	0.214715348118429	0.218902913152853	0.273194731549058	Breast	-
4052	LTBP1	alt	0.1292	0.0467	21	311	0.794736842105263	0.801052631578947	0.79380718813897	0.803306112273739	0.843746231899826	0.848663106947151	Breast	-
4053	LTBP2	SNV	0.1454	0.071	16	371	0.251578947368421	0.265263157894737	0.296802149213107	0.391625288986781	0.517250183523107	0.683677396152515	CRC	-
4053	LTBP2	alt	0.1677	0.105	17	377	0.113684210526316	0.135789473684211	0.110892205289871	0.174790525409564	0.362091684408946	0.548215605061337	CRC	-
4087	SMAD2	alt	0.1637	0.0976	20	374	0.128421052631579	0.156842105263158	0.135017659797622	0.21036939488529	0.397901620293414	0.581748233362643	CRC	TSG
4087	SMAD2	SCNA	0.1217	0.0386	12	382	0.587368421052632	0.557894736842105	0.609986315801423	0.724871944225532	0.609986315801423	0.765142607793618	CRC	TSG
4088	SMAD3	SCNA	0.2033	0.1891	16	378	0.0336842105263158	0.0347368421052632	0.0136912607688366	0.0169450624424813	0.0260133954607895	0.0344532273539643	CRC	TSG
4088	SMAD3	alt	0.192	0.1477	34	360	0.0494736842105263	0.0652631578947368	0.0282840851568349	0.0557665448883492	0.202278470196182	0.379454899980996	CRC	TSG
4088	SMAD3	SV	0.2406	0.2565	19	375	0.00421052631578947	0.00421052631578947	0.0008905532737312	0.00218865233257355	0.015453514371003	0.0316609684384641	CRC	TSG
4089	SMAD4	SCNA	0.2647	0.2564	108	286	0.00105263157894737	0.00421052631578947	0.000120993529817526	0.00219546726828897	0.000766292355510996	0.0139046260324968	CRC	TSG
4089	SMAD4	SV	0.1565	0.0918	31	363	0.162105263157895	0.178947368421053	0.188286685423909	0.242431693709134	0.330993885039149	0.415402621243179	CRC	TSG
4089	SMAD4	alt	0.1232	0.0393	16	316	0.902105263157895	0.894736842105263	0.882445943902908	0.88348999921236	0.904007971491485	0.904668185534501	Breast	TSG
4089	SMAD4	SNV	0.1255	0.0377	37	350	0.534736842105263	0.56	0.556550431164188	0.734979422451239	0.712406123612298	0.915291944410718	CRC	TSG
4089	SMAD4	alt	0.2232	0.1772	115	279	0.0178947368421053	0.04	0.00338168892386866	0.02401766293477	0.0814252877197924	0.281562810693664	CRC	TSG
4093	SMAD9	alt	0.1346	0.0502	11	383	0.378947368421053	0.428421052631579	0.430515249260751	0.595497806068908	0.652338465927782	0.86173521471989	CRC	-
4121	MAN1A1	alt	0.1287	0.0429	20	374	0.48	0.505263157894737	0.511549375206751	0.67646757130032	0.703823126520861	0.907392856006505	CRC	-
4121	MAN1A1	SV	0.1235	0.0391	18	376	0.561052631578947	0.554736842105263	0.584730618897725	0.719248440205812	0.698327808574328	0.855246683285663	CRC	-
4121	MAN1A1	SV	0.2071	0.1853	20	312	0.00210526315789474	0.00315789473684211	0.000778862619432517	0.00370941168599333	0.00398014693685515	0.0183564562484729	Breast	-
4121	MAN1A1	alt	0.1954	0.1542	22	310	0.0126315789473684	0.0210526315789474	0.00418017755505217	0.0178216621347695	0.0411474868897309	0.175515077878088	Breast	-
4124	MAN2A1	alt	0.0966	0	11	383	0.909473684210526	0.8	0.897282893461849	1	0.930391729262342	1	CRC	-
4130	MAP1A	alt	0.158	0.0899	11	321	0.197894736842105	0.261052631578947	0.211447426313128	0.268818964362571	0.401271561754335	0.496011520225641	Breast	-
4131	MAP1B	alt	0.147	0.0717	18	376	0.236842105263158	0.263157894736842	0.279198897124082	0.385684826102935	0.540522847459427	0.730411971557771	CRC	-
4131	MAP1B	SNV	0.1544	0.084	17	370	0.176842105263158	0.211578947368421	0.206340963164482	0.291868614994652	0.437522331204303	0.610060823430278	CRC	-
4133	MAP2	SV	0.1283	0.0319	11	383	0.488421052631579	0.617894736842105	0.517153091159515	0.79909907949972	0.637299768903645	0.904360739322503	CRC	-
4133	MAP2	alt	0.1482	0.0772	18	314	0.355789473684211	0.384210526315789	0.392149186145177	0.40291604573812	0.564415611845315	0.591995920287245	Breast	-
4133	MAP2	SNV	0.1499	0.0823	11	321	0.327368421052632	0.329473684210526	0.35685211240099	0.344896737958996	0.625986877877331	0.641917621775575	Breast	-
4133	MAP2	alt	0.1914	0.1497	38	356	0.0494736842105263	0.0631578947368421	0.0293507875822409	0.0527312991752681	0.203625663475796	0.370069534432146	CRC	-
4133	MAP2	SNV	0.1825	0.1103	28	359	0.0621052631578947	0.126315789473684	0.0498818542427935	0.152656427138837	0.222614626536251	0.472269649298369	CRC	-
4133	MAP2	SNV	0.1426	0.0763	12	114	0.601364522417154	0.57504873294347	0.630298965305268	0.579862506974642	0.769305473677264	0.756045623911489	Lung	-
4133	MAP2	alt	0.1381	0.0633	14	113	0.687134502923977	0.692982456140351	0.706116007576497	0.716850237561032	0.793214017321615	0.816057190080639	Lung	-
4134	MAP4	alt	0.1459	0.071	12	320	0.397894736842105	0.457894736842105	0.441748278135381	0.480042298438655	0.600310985413266	0.638927550655564	Breast	-
4135	MAP6	alt	0.1443	0.0718	16	316	0.442105263157895	0.446315789473684	0.477163826774924	0.469736605767822	0.62991189727022	0.633469578355661	Breast	-
4135	MAP6	SV	0.1601	0.1021	13	319	0.170526315789474	0.175789473684211	0.18097789102751	0.173286692716601	0.244164137463839	0.232784269615005	Breast	-
4137	MAPT	SV	0.1448	0.079	12	320	0.432631578947368	0.367368421052632	0.466035706464596	0.381833561734007	0.506490194872981	0.422310617748212	Breast	-
4137	MAPT	alt	0.1278	0.0471	15	317	0.828421052631579	0.796842105263158	0.817116285156629	0.798495447636241	0.862046257965801	0.847138563003022	Breast	-
4139	MARK1	alt	0.0972	0	14	380	0.904210526315789	0.8	0.892642552729965	1	0.927654681245709	1	CRC	-
4139	MARK1	alt	0.1885	0.1509	18	314	0.0178947368421053	0.0252631578947368	0.0102527051362949	0.020891251089903	0.0694973785286578	0.188003946590202	Breast	-
4139	MARK1	alt	0.205	0.1677	13	114	0.0194931773879142	0.057504873294347	0.0138200724514645	0.0494909487684515	0.153222542396672	0.413776784785414	Lung	-
4139	MARK1	SV	0.2024	0.19	11	321	0.00421052631578947	0.00210526315789474	0.00156554344242974	0.00289724981594636	0.00675882893076562	0.0161215856425104	Breast	-
4139	MARK1	SNV	0.1889	0.1501	11	115	0.0760233918128655	0.103313840155945	0.0544304088450673	0.0873599691798422	0.333744348971071	0.516898022737502	Lung	-
4154	MBNL1	alt	0.1437	0.0694	11	383	0.272631578947368	0.283157894736842	0.316190142515191	0.405446260508632	0.568243524856112	0.746493379705502	CRC	-
4163	MCC	alt	0.1968	0.1656	29	365	0.0410526315789474	0.0463157894736842	0.0209175044708545	0.0335865269017254	0.173708947575872	0.315353677147077	CRC	-
4163	MCC	SV	0.17	0.1369	13	381	0.105263157894737	0.0736842105263158	0.0986505235322575	0.0751933678521485	0.216463378973659	0.202061473082866	CRC	-
4163	MCC	alt	0.1268	0.0422	17	315	0.848421052631579	0.855789473684211	0.832810950558195	0.854241347322426	0.872101753961033	0.884317517301313	Breast	-
4163	MCC	SNV	0.1539	0.0871	16	371	0.18	0.194736842105263	0.210810912340968	0.271319910126236	0.442033674924474	0.598353257557191	CRC	-
4163	MCC	SV	0.1289	0.0489	16	316	0.801052631578947	0.766315789473684	0.798930257481822	0.776358100156511	0.807312899408588	0.783239598223974	Breast	-
4168	MCF2	alt	0.1361	0.0558	11	116	0.723196881091618	0.789473684210526	0.737815285221095	0.791775837026069	0.816238168032014	0.856795757843242	Lung	-
4193	MDM2	SCNA	0.2293	0.217	17	316	0	0.00105263157894737	1.95914e+09	0.000672200001456454	3.61514e+09	0.00129958666948248	Breast	oncogene
4193	MDM2	alt	0.18	0.1158	23	309	0.0410526315789474	0.111578947368421	0.0279480237972135	0.100747605676118	0.1283454885941	0.328190761511845	Breast	oncogene
4194	MDM4	SV	0.2286	0.2015	12	320	0	0.00210526315789474	2.2204e+09	0.00156785454546856	0.000334932425100711	0.0125830377623502	Breast	oncogene
4194	MDM4	alt	0.1744	0.1172	20	312	0.0578947368421053	0.108421052631579	0.0507051172159664	0.0950690673914304	0.178255256796503	0.3216270348623	Breast	oncogene
4199	ME1	alt	0.1605	0.103	14	380	0.142105263157895	0.141052631578947	0.157074837398611	0.183848403849147	0.417365995838526	0.554330360256771	CRC	-
4199	ME1	SV	0.1741	0.1548	12	382	0.0810526315789474	0.0557894736842105	0.0795490822514572	0.045681090251436	0.196186565823931	0.15227030083812	CRC	-
4205	MEF2A	alt	0.183	0.1321	17	315	0.0347368421052632	0.0589473684210526	0.0198801944925556	0.0499459072520508	0.101599910454054	0.245036918115046	Breast	-
4205	MEF2A	SV	0.1871	0.1503	15	317	0.02	0.0263157894736842	0.0121903873753186	0.0214998726505337	0.0295782267323622	0.0537282246676012	Breast	-
4214	MAP3K1	SNV	0.2196	0.1909	30	302	0	0.00210526315789474	0.000105521982884883	0.00276262039365312	0.00300737651221917	0.0722427145014373	Breast	oncogene, TSG
4214	MAP3K1	alt	0.0977	0	14	380	0.903157894736842	0.8	0.888677246543748	1	0.925608423768142	1	CRC	oncogene, TSG
4214	MAP3K1	alt	0.207	0.1695	35	297	0.00210526315789474	0.00947368421052632	0.000790766895343364	0.00836019063941531	0.0147775196828319	0.120557143997683	Breast	oncogene, TSG
4215	MAP3K3	alt	0.1352	0.0536	22	310	0.650526315789474	0.696842105263158	0.678466667051078	0.715470678597647	0.764583640718587	0.793643124127914	Breast	-
4215	MAP3K3	SV	0.1407	0.0619	19	313	0.522105263157895	0.564210526315789	0.558045034897609	0.602265653498605	0.588108067080645	0.625237643598883	Breast	-
4216	MAP3K4	alt	0.0937	0	11	383	0.935789473684211	0.8	0.917902455376777	1	0.94228953168199	1	CRC	-
4217	MAP3K5	alt	0.1694	0.1048	13	381	0.107368421052632	0.136842105263158	0.10173402136701	0.17567839464007	0.348551782565297	0.548567092887607	CRC	-
4217	MAP3K5	alt	0.1902	0.1483	17	315	0.0178947368421053	0.0263157894736842	0.00827498560667147	0.023650078009183	0.0626574160986763	0.196852119899964	Breast	-
4233	MET	alt	0.1522	0.0815	14	380	0.193684210526316	0.226315789473684	0.226502682519727	0.309331743091337	0.488094858845763	0.662479529853811	CRC	oncogene
4249	MGAT5	alt	0.1605	0.0934	20	374	0.142105263157895	0.172631578947368	0.157074837398611	0.233200870820097	0.417365995838526	0.60070816909399	CRC	-
4249	MGAT5	SV	0.1838	0.1455	11	383	0.0578947368421053	0.0673684210526316	0.0462672835378856	0.0592947439482922	0.150122568926118	0.181757757831449	CRC	-
4249	MGAT5	alt	0.1886	0.1427	11	321	0.0178947368421053	0.0357894736842105	0.010125526183517	0.0307799905722676	0.0694973785286578	0.204962405347313	Breast	-
4253	CTAGE5	alt	0.2353	0.287	19	375	0.00736842105263158	0.00105263157894737	0.00135077599662564	0.000841298972608758	0.0501047843015005	0.17188170518107	CRC	-
4257	MGST1	alt	0.1219	0.0329	12	382	0.586315789473684	0.615789473684211	0.607188603971724	0.788228117342748	0.77379692911101	0.970343485997135	CRC	-
4257	MGST1	SV	0.1476	0.0759	11	383	0.230526315789474	0.244210526315789	0.272762840859504	0.351406540022998	0.421228690947589	0.537238068706839	CRC	-
4261	CIITA	alt	0.1195	0.0347	11	383	0.614736842105263	0.589473684210526	0.640556685881481	0.768433412837007	0.793717684128145	0.959166446427992	CRC	TSG
4281	MID1	alt	0.161	0.0799	17	377	0.141052631578947	0.231578947368421	0.1534608939717	0.320932945107064	0.412491021284319	0.67284472680785	CRC	-
4281	MID1	SV	0.1751	0.1183	16	378	0.0778947368421053	0.103157894736842	0.0753849545333241	0.123957612116038	0.195079160081274	0.268135260251004	CRC	-
4281	MID1	alt	0.1226	0.0431	22	310	0.906315789473684	0.847368421052632	0.889660033364783	0.844560811887634	0.909751723368504	0.87710352207046	Breast	-
4281	MID1	SV	0.143	0.0682	16	316	0.471578947368421	0.490526315789474	0.506279811555721	0.516797549141855	0.5431553762363	0.543723135735801	Breast	-
4286	MITF	alt	0.2032	0.1748	12	320	0.00315789473684211	0.00631578947368421	0.00139312718142773	0.00638635113592289	0.0200473562725305	0.112939540262532	Breast	oncogene
4288	MKI67	SNV	0.2	0.1695	12	375	0.0368421052631579	0.0442105263157895	0.0170147566274844	0.0300220450990983	0.130677287819226	0.26900732808686	CRC	-
4288	MKI67	alt	0.1561	0.0871	15	317	0.226315789473684	0.288421052631579	0.241703364779649	0.295354901436027	0.434989203387221	0.517957782223986	Breast	-
4288	MKI67	SNV	0.162	0.0975	12	320	0.155789473684211	0.203157894736842	0.156113227359866	0.205566172681285	0.444922697975619	0.573523149517112	Breast	-
4288	MKI67	alt	0.1976	0.25	13	381	0.0389473684210526	0.00526315789473684	0.0198728893824048	0.00267777055777343	0.172231707980841	0.17188170518107	CRC	-
4289	MKLN1	alt	0.1054	0	14	380	0.822105263157895	0.8	0.816549308474504	1	0.891538530681346	1	CRC	-
4292	MLH1	alt	0.2118	0.1845	11	383	0.0273684210526316	0.0368421052631579	0.0076702290750551	0.0194015888857224	0.105116144269967	0.263928112619974	CRC	TSG
4293	MAP3K9	alt	0.1527	0.0796	31	363	0.190526315789474	0.231578947368421	0.221808230235515	0.323145393577606	0.483218869628193	0.675424857199774	CRC	-
4293	MAP3K9	SV	0.1219	0.0228	23	371	0.586315789473684	0.733684210526316	0.607188603971724	0.891102483494251	0.7041540844539	0.960375468076843	CRC	-
4297	KMT2A	alt	0.1917	0.1416	19	375	0.0494736842105263	0.0705263157894737	0.0288130631369988	0.0660690951214373	0.202419044563461	0.397844637722594	CRC	oncogene
4297	KMT2A	alt	0.1681	0.1095	18	314	0.105263157894737	0.142105263157895	0.092908621577655	0.130050896441827	0.251608994320348	0.3590673531028	Breast	oncogene
4297	KMT2A	SNV	0.212	0.1689	16	371	0.0273684210526316	0.0442105263157895	0.00756386961077057	0.0305458737418842	0.0876479978581397	0.26900732808686	CRC	oncogene
4299	AFF1	alt	0.1845	0.1453	11	383	0.0568421052631579	0.0673684210526316	0.0444163374632852	0.059625675473222	0.243240651226101	0.387740701441285	CRC	fusion
4299	AFF1	alt	0.1483	0.0725	11	321	0.354736842105263	0.437894736842105	0.39003734276109	0.460798109013849	0.56316616327239	0.629980023434393	Breast	fusion
4301	MLLT4	SV	0.1553	0.0932	13	319	0.243157894736842	0.231578947368421	0.255190734494058	0.239793158676788	0.314158111687867	0.294334347709155	Breast	-
4301	MLLT4	alt	0.1329	0.0537	22	310	0.713684210526316	0.694736842105263	0.725317742786312	0.714137229832948	0.800253104126809	0.792552298206762	Breast	-
4301	MLLT4	alt	0.1528	0.0853	18	376	0.189473684210526	0.205263157894737	0.22087725886973	0.283103859167376	0.48232381018492	0.640842096178715	CRC	-
4306	NR3C2	alt	0.0965	0	22	372	0.911578947368421	0.8	0.898043767525373	1	0.930833741153348	1	CRC	-
4306	NR3C2	SV	0.1861	0.1582	16	378	0.0557894736842105	0.0547368421052632	0.0404248378752435	0.0414868069250802	0.139317237875133	0.143789501274426	CRC	-
4306	NR3C2	alt	0.1136	0.0298	16	316	0.970526315789474	0.958947368421053	0.964188853927437	0.955601996208879	0.968466532959945	0.962831739838408	Breast	-
4308	TRPM1	alt	0.1741	0.1238	14	380	0.0810526315789474	0.0884210526315789	0.0795490822514572	0.107155570336649	0.315699781488665	0.459332506435372	CRC	-
4308	TRPM1	alt	0.121	0.0357	11	321	0.917894736842105	0.931578947368421	0.907433536207717	0.915285284089781	0.924169827248885	0.929657192992043	Breast	-
4308	TRPM1	SNV	0.1762	0.128	14	373	0.0747368421052632	0.08	0.0710152964769798	0.095754605630069	0.259132277536751	0.387726448759946	CRC	-
4311	MME	alt	0.1491	0.075	18	376	0.221052631578947	0.253684210526316	0.257074288139276	0.35855475829765	0.52050994876526	0.704946528327959	CRC	-
4311	MME	SNV	0.1951	0.155	13	374	0.0473684210526316	0.0557894736842105	0.0233025107870551	0.0454236455667029	0.156256937815735	0.315184612018407	CRC	-
4325	MMP16	alt	0.1566	0.0822	11	116	0.354775828460039	0.504873294346979	0.38517868404676	0.518696108716606	0.656063535186901	0.759371171817221	Lung	-
4325	MMP16	alt	0.2058	0.1832	35	359	0.0336842105263158	0.0368421052631579	0.0115794973216604	0.0201558048772912	0.130250096920969	0.263928112619974	CRC	-
4325	MMP16	SNV	0.1391	0.0615	17	370	0.323157894736842	0.329473684210526	0.371947273726216	0.478523818287721	0.577970689256369	0.750494892209082	CRC	-
4325	MMP16	SV	0.2041	0.1922	19	375	0.0336842105263158	0.0326315789473684	0.0129801119914806	0.0154618301882115	0.0761333491807998	0.0820149253461653	CRC	-
4325	MMP16	alt	0.1989	0.1634	23	309	0.00842105263157895	0.0147368421052632	0.00258082016022301	0.0113482649184791	0.0310796640571537	0.14301661643715	Breast	-
4325	MMP16	SV	0.2073	0.1985	19	313	0.00210526315789474	0.00210526315789474	0.000755558424530906	0.00184252069189916	0.00392514169092405	0.013257677622171	Breast	-
4330	MN1	alt	0.2172	0.1441	18	376	0.0231578947368421	0.068421052631579	0.00523404640874509	0.061647932507314	0.0925907107418919	0.389783064171244	CRC	oncogene
4330	MN1	SNV	0.2041	0.1337	16	371	0.0336842105263158	0.0757894736842105	0.0129801119914806	0.0820622929374102	0.119074499588513	0.376124078750496	CRC	oncogene
4363	ABCC1	alt	0.1844	0.1143	16	378	0.0568421052631579	0.12	0.0446767704991781	0.137637458702475	0.243707402997478	0.505154894604599	CRC	-
4363	ABCC1	alt	0.1754	0.1272	14	318	0.0557894736842105	0.0736842105263158	0.0457666565732611	0.0620325012949255	0.169030522808912	0.261529949593503	Breast	-
4436	MSH2	alt	0.1684	0.1045	15	317	0.103157894736842	0.164210526315789	0.0904109116522165	0.15813661734407	0.249622321927583	0.39000141793788	Breast	TSG
4437	MSH3	alt	0.2485	0.2368	15	379	0.00105263157894737	0.00842105263157895	0.000471223660842114	0.00402325010507585	0.0297941869196082	0.186726998938027	CRC	-
4437	MSH3	SNV	0.2513	0.2345	13	374	0.00105263157894737	0.00842105263157895	0.000374440623631776	0.00431744594041767	0.0190244639929837	0.178229565227867	CRC	-
4438	MSH4	SNV	0.1831	0.1264	12	375	0.06	0.0821052631578947	0.0481844687170491	0.0999597726302973	0.221782868206348	0.395349879175517	CRC	-
4438	MSH4	SNV	0.1483	0.0725	11	115	0.492202729044834	0.607212475633528	0.529347676108308	0.620001658014021	0.695246194481824	0.780866953066308	Lung	-
4438	MSH4	alt	0.1484	0.0731	12	115	0.490253411306043	0.599415204678363	0.527563280447894	0.613644708360221	0.733126084546119	0.776906254513884	Lung	-
4438	MSH4	alt	0.1896	0.1394	16	378	0.0536842105263158	0.071578947368421	0.0327674934673766	0.0702032110313533	0.211506187531883	0.404358867679555	CRC	-
4478	MSN	alt	0.101	0	17	377	0.869473684210526	0.8	0.86027456698708	1	0.912624492534096	1	CRC	fusion
4478	MSN	SNV	0.106	0	13	374	0.82	0.8	0.810094531626072	1	0.874034564113833	1	CRC	fusion
4481	MSR1	alt	0.1195	0.0394	13	381	0.614736842105263	0.551578947368421	0.640556685881481	0.715872263783545	0.793717684128145	0.932813413510923	CRC	-
4507	MTAP	alt	0.1252	0.0359	13	381	0.54	0.58	0.560780024261696	0.755107404589326	0.745384628521757	0.956171506403052	CRC	-
4507	MTAP	SV	0.1334	0.053	13	381	0.403157894736842	0.4	0.446678459648903	0.565354594226983	0.582209103388528	0.727566038984092	CRC	-
4507	MTAP	alt	0.2133	0.1855	13	319	0.00105263157894737	0.00315789473684211	0.000296325123156883	0.00367078556679272	0.00811536094515543	0.104516854921888	Breast	-
4507	MTAP	SV	0.21	0.1926	12	320	0.00105263157894737	0.00210526315789474	0.000498758321495971	0.00252458419574632	0.00285134894298153	0.0151486211545707	Breast	-
4507	MTAP	alt	0.2377	0.2512	14	113	0.00194931773879142	0.00194931773879142	0.000432682858754686	0.0023674466428646	0.0157620184260635	0.134155309762328	Lung	-
4507	MTAP	SV	0.272	0.3245	12	115	0	0	5.11524e+08	0.000121578386396246	0.000146077304562944	0.00562537656268387	Lung	-
4534	MTM1	alt	0.1235	0.0396	11	321	0.895789473684211	0.889473684210526	0.878725573146149	0.880608509496307	0.901420343272715	0.90294278328788	Breast	-
4542	MYO1F	alt	0.1754	0.0901	14	380	0.0778947368421053	0.188421052631579	0.074171609825671	0.252571609317337	0.304793823537691	0.617704615030033	CRC	-
4542	MYO1F	SNV	0.1932	0.1148	13	374	0.0473684210526316	0.12	0.0262533108364091	0.135856275840625	0.162058988854656	0.452055769232911	CRC	-
4548	MTR	alt	0.1498	0.0821	11	383	0.215789473684211	0.225263157894737	0.249951517943983	0.305067104222841	0.513943180280976	0.659941853380309	CRC	-
4548	MTR	alt	0.1286	0.0464	14	318	0.808421052631579	0.805263157894737	0.803984059445107	0.806886479815316	0.852162879486762	0.851253956338246	Breast	-
4583	MUC2	alt	0.1802	0.1299	12	382	0.0642105263157895	0.08	0.0568723035817639	0.0909724555221198	0.271211188527045	0.437107722387802	CRC	-
4585	MUC4	SNV	0.1794	0.1302	14	373	0.0694736842105263	0.08	0.0594919126385787	0.0902378115502676	0.240832666676041	0.38529155462091	CRC	-
4585	MUC4	SNV	0.1214	0.0353	11	321	0.914736842105263	0.932631578947368	0.903188071830664	0.918489759222823	0.936175774911129	0.939083700012573	Breast	-
4585	MUC4	alt	0.1794	0.1307	14	380	0.0694736842105263	0.08	0.0594919126385787	0.0890255517993231	0.276473745139268	0.430728843662117	CRC	-
4585	MUC4	alt	0.1312	0.0485	18	314	0.752631578947368	0.769473684210526	0.757951506410758	0.781343454885435	0.822233929331076	0.834809618622286	Breast	-
4588	MUC6	alt	0.1454	0.0661	41	353	0.251578947368421	0.293684210526316	0.296802149213107	0.435008352742205	0.555139120222974	0.763528856358873	CRC	-
4588	MUC6	SNV	0.153	0.0831	40	347	0.187368421052632	0.216842105263158	0.219023238767794	0.298062720896064	0.449968426768671	0.613303511376481	CRC	-
4588	MUC6	alt	0.18	0.1332	20	312	0.0410526315789474	0.0547368421052632	0.0279480237972135	0.0475439045761676	0.1283454885941	0.241343946099649	Breast	-
4588	MUC6	SNV	0.1864	0.1442	18	314	0.0221052631578947	0.0347368421052632	0.0132771580872429	0.0286968364260712	0.147691443064025	0.327143935257212	Breast	-
4588	MUC6	alt	0.1424	0.0741	14	113	0.606237816764133	0.592592592592593	0.633771247604027	0.603061552914544	0.765761995970635	0.774713833718936	Lung	-
4588	MUC6	SNV	0.1402	0.1298	14	112	0.641325536062378	0.171539961013645	0.671398928622864	0.160843626650171	0.776231837598694	0.631818068648562	Lung	-
4591	TRIM37	alt	0.1668	0.1022	26	306	0.116842105263158	0.175789473684211	0.10436015183394	0.172632849819621	0.26727532098647	0.4021314430616	Breast	-
4591	TRIM37	SV	0.1773	0.1264	24	308	0.0494736842105263	0.0778947368421053	0.0374932601464271	0.0642376393551852	0.0712315048608903	0.114078758117293	Breast	-
4593	MUSK	alt	0.1957	0.1416	14	380	0.0442105263157895	0.0705263157894737	0.0224343005882827	0.0660690951214373	0.177812604662686	0.397844637722594	CRC	-
4593	MUSK	SNV	0.1781	0.1161	11	376	0.0694736842105263	0.113684210526316	0.0639668539399831	0.131321722315706	0.247006061281254	0.450587000465058	CRC	-
4593	MUSK	alt	0.1622	0.0965	11	321	0.154736842105263	0.208421052631579	0.153644062552144	0.213169074014427	0.332552731948425	0.439539875745595	Breast	-
4605	MYBL2	alt	0.0945	0	14	380	0.926315789473684	0.8	0.912512283167066	1	0.938834752873808	1	CRC	-
4609	MYC	alt	0.2181	0.1716	50	282	0	0.00947368421052632	0.000135538143286031	0.00751711580471006	0.00511430593999291	0.11818576515183	Breast	oncogene
4609	MYC	SCNA	0.2493	0.2326	47	286	0	0.00105263157894737	4.38231e+07	0.000281008072913784	1.62071e+08	0.000814923411449973	Breast	oncogene
4609	MYC	alt	0.1453	0.07	16	378	0.252631578947368	0.275789473684211	0.297923330874515	0.400223903627464	0.555139120222974	0.74228193326107	CRC	oncogene
4619	MYH1	alt	0.169	0.1099	11	383	0.108421052631579	0.126315789473684	0.103832371482525	0.154235817196283	0.351922467824946	0.524691092033	CRC	-
4619	MYH1	SNV	0.1693	0.1109	11	376	0.108421052631579	0.124210526315789	0.102255389325542	0.150314295650254	0.306302424714379	0.472269649298369	CRC	-
4620	MYH2	alt	0.1549	0.082	13	381	0.171578947368421	0.225263157894737	0.201937004138225	0.305774640189511	0.463522067254573	0.659941853380309	CRC	-
4620	MYH2	SNV	0.1493	0.0803	12	375	0.216842105263158	0.230526315789474	0.255026240917914	0.318001336244121	0.484036873926098	0.635060842019268	CRC	-
4620	MYH2	SNV	0.1575	0.0885	16	110	0.342105263157895	0.442495126705653	0.370412034336595	0.456113000019058	0.640339904125394	0.708075005008087	Lung	-
4620	MYH2	alt	0.1618	0.0937	17	110	0.278752436647173	0.392787524366472	0.303488023047928	0.40734962613738	0.606976046095856	0.701051546146468	Lung	-
4624	MYH6	alt	0.1539	0.0798	23	371	0.18	0.231578947368421	0.210810912340968	0.321669118136032	0.475264147595277	0.67284472680785	CRC	-
4624	MYH6	SNV	0.1563	0.0855	22	365	0.163157894736842	0.204210526315789	0.189956206385577	0.281774437195533	0.42748236564795	0.600807216099581	CRC	-
4624	MYH6	alt	0.1416	0.0654	14	113	0.618908382066277	0.673489278752437	0.647580903481239	0.695007033949932	0.766279027321188	0.811106607126923	Lung	-
4624	MYH6	SNV	0.1422	0.0668	14	112	0.611111111111111	0.659844054580897	0.637235864462283	0.680317931776879	0.769305473677264	0.82131646686017	Lung	-
4625	MYH7	alt	0.1538	0.0833	18	376	0.181052631578947	0.216842105263158	0.211712825542358	0.29667728533371	0.476139919691867	0.650911835803139	CRC	-
4625	MYH7	SNV	0.1538	0.0834	18	369	0.181052631578947	0.216842105263158	0.211712825542358	0.295986491937708	0.442520004021289	0.612831398354298	CRC	-
4625	MYH7	SNV	0.1986	0.1721	11	115	0.0331384015594542	0.0428849902534113	0.0245315740897655	0.0427264675521086	0.272183655376922	0.509355683349888	Lung	-
4625	MYH7	alt	0.2002	0.1843	13	114	0.0272904483430799	0.0292397660818713	0.0213272977527725	0.0281654071396329	0.192513155237462	0.367727754174964	Lung	-
4626	MYH8	alt	0.1787	0.1267	15	379	0.0694736842105263	0.0821052631578947	0.0618673664400219	0.0991586203170131	0.280774899569561	0.451224126832875	CRC	-
4626	MYH8	SNV	0.1815	0.1314	15	372	0.0621052631578947	0.0789473684210526	0.0528250240290171	0.087353624119941	0.226953628856404	0.38529155462091	CRC	-
4627	MYH9	alt	0.1647	0.1141	12	115	0.243664717348928	0.242690058479532	0.26225136709403	0.247783227042208	0.578055243859535	0.651388895832608	Lung	TSG
4627	MYH9	SNV	0.155	0.0751	11	321	0.247368421052632	0.407368421052632	0.260360270229966	0.428295623666704	0.563755478287827	0.678134737472281	Breast	TSG
4627	MYH9	SNV	0.1362	0.0521	17	370	0.351578947368421	0.408421052631579	0.409294983227324	0.574972176410224	0.608187483513268	0.813210112460285	CRC	TSG
4627	MYH9	alt	0.1245	0.038	23	371	0.546315789473684	0.56	0.570647644756076	0.731612751626069	0.747078469511249	0.943163426795053	CRC	TSG
4627	MYH9	SV	0.155	0.1037	11	116	0.372319688109162	0.313840155945419	0.411976292773143	0.32247297607872	0.490199639502221	0.404166130018662	Lung	TSG
4627	MYH9	SV	0.1901	0.1562	17	315	0.0178947368421053	0.02	0.00838099792740312	0.016172564407196	0.0227121415694994	0.044796572207543	Breast	TSG
4627	MYH9	alt	0.1752	0.1216	26	306	0.0557894736842105	0.0905263157894737	0.046720689358948	0.0789958468517614	0.170331144458387	0.29464019319998	Breast	TSG
4628	MYH10	alt	0.2184	0.2005	16	378	0.0221052631578947	0.0263157894736842	0.00480103666012479	0.0120820806582959	0.0896408321373636	0.235995130546252	CRC	-
4629	MYH11	alt	0.1506	0.0777	15	317	0.317894736842105	0.381052631578947	0.342722842009645	0.396995975638595	0.52605051817616	0.588219168092787	Breast	fusion
4629	MYH11	alt	0.1315	0.0513	21	373	0.432631578947368	0.416842105263158	0.472642865020747	0.583579176078168	0.677311332692718	0.854482772552349	CRC	fusion
4629	MYH11	SNV	0.1367	0.0577	18	369	0.343157894736842	0.353684210526316	0.402748420782266	0.516383580991736	0.602526233129529	0.776044039237865	CRC	fusion
4638	MYLK	alt	0.244	0.2452	86	308	0.00315789473684211	0.00631578947368421	0.000678671034886419	0.00310626409149576	0.034884781882869	0.17635972862329	CRC	-
4638	MYLK	SNV	0.2264	0.17	18	369	0.0136842105263158	0.0431578947368421	0.00266540173376531	0.029592088595117	0.0601265690761476	0.26900732808686	CRC	-
4638	MYLK	SV	0.2677	0.2974	70	324	0.00105263157894737	0.00105263157894737	9.3357e+09	0.000605256561544592	0.00406769675187202	0.0175432523077863	CRC	-
4638	MYLK	alt	0.1675	0.1076	18	314	0.105263157894737	0.149473684210526	0.0980656887021536	0.140189458425694	0.25876540701827	0.373398745736201	Breast	-
4638	MYLK	SV	0.2015	0.1755	15	317	0.00526315789473684	0.00631578947368421	0.0017832348529361	0.00616161176638805	0.00744203345291997	0.0252929112508782	Breast	-
4638	MYLK	alt	0.166	0.1055	24	103	0.229044834307992	0.300194931773879	0.24488982262939	0.308537718139747	0.57560320187413	0.669195401015776	Lung	-
4638	MYLK	SV	0.1789	0.1279	22	105	0.125730994152047	0.181286549707602	0.112320630894389	0.169818964813925	0.208419429952174	0.275223839526016	Lung	-
4642	MYO1D	alt	0.1041	0	17	377	0.831578947368421	0.8	0.830139753556914	1	0.898618207935928	1	CRC	-
4642	MYO1D	SV	0.0945	0	12	382	0.926315789473684	0.8	0.912512283167066	1	0.92310529474612	1	CRC	-
4642	MYO1D	alt	0.1533	0.0788	33	299	0.273684210526316	0.370526315789474	0.290772639915197	0.384144327379158	0.481220216935676	0.580575939376779	Breast	-
4642	MYO1D	SV	0.1862	0.1517	29	303	0.0221052631578947	0.0242105263157895	0.0136031592295813	0.020104750514309	0.0324402959151157	0.0510570946124033	Breast	-
4643	MYO1E	alt	0.1389	0.06	12	382	0.323157894736842	0.341052631578947	0.374472552885654	0.493270155141655	0.612453052397349	0.802501503862037	CRC	-
4643	MYO1E	alt	0.1577	0.0989	12	320	0.201052631578947	0.190526315789474	0.216056147968643	0.195278309604323	0.407286527061622	0.425330765783629	Breast	-
4644	MYO5A	alt	0.1487	0.0761	11	321	0.347368421052632	0.393684210526316	0.381632350986619	0.416108153730245	0.557070046830242	0.599661909640531	Breast	fusion
4644	MYO5A	alt	0.1195	0.0372	16	378	0.614736842105263	0.567368421052632	0.640556685881481	0.740583940585756	0.793717684128145	0.946396197845463	CRC	fusion
4644	MYO5A	SNV	0.0961	0	11	376	0.916842105263158	0.8	0.901051525616859	1	0.929913332296774	1	CRC	fusion
4645	MYO5B	alt	0.0871	0	18	376	0.98	0.8	0.954058143052203	1	0.961314651927283	1	CRC	-
4645	MYO5B	SV	0.1131	0.0271	13	381	0.714736842105263	0.67578947368421	0.725893096852374	0.84950644338152	0.793510065281898	0.935912916357415	CRC	-
4645	MYO5B	alt	0.1387	0.0591	15	317	0.575789473684211	0.616842105263158	0.602744117565405	0.640769942465485	0.709626979806593	0.739777230872952	Breast	-
4646	MYO6	alt	0.1606	0.0976	23	309	0.167368421052632	0.203157894736842	0.17418639113837	0.204817602962145	0.354638479799703	0.433371077669435	Breast	-
4646	MYO6	SV	0.1948	0.1619	18	314	0.0126315789473684	0.0147368421052632	0.00453225364982959	0.0122246842190183	0.0150514099989036	0.0391440016424832	Breast	-
4647	MYO7A	SNV	0.1263	0.0457	18	314	0.852631578947368	0.817894736842105	0.840352028288074	0.815145486179374	0.891164011393864	0.880820714923684	Breast	-
4647	MYO7A	SV	0.2199	0.198	23	309	0	0.00210526315789474	0.000100335691341891	0.00189260845568908	0.000951668830000361	0.0133872643306369	Breast	-
4647	MYO7A	alt	0.1577	0.0911	19	375	0.156842105263158	0.181052631578947	0.17848903724466	0.246565142493408	0.437494715078982	0.612450202157732	CRC	-
4647	MYO7A	SNV	0.1437	0.0698	15	372	0.272631578947368	0.277894736842105	0.316190142515191	0.401959433228469	0.533361341522851	0.692292583174456	CRC	-
4647	MYO7A	alt	0.1754	0.1063	37	295	0.0557894736842105	0.156842105263158	0.0457666565732611	0.147498928301348	0.169030522808912	0.377330591722319	Breast	-
4649	MYO9A	alt	0.1783	0.1256	19	375	0.0694736842105263	0.0852631578947368	0.0632604425777804	0.102125279601346	0.284314299275259	0.454113201787659	CRC	-
4649	MYO9A	alt	0.1551	0.0813	19	313	0.244210526315789	0.337894736842105	0.258630380001003	0.355848709191407	0.450068547519039	0.559271583561588	Breast	-
4649	MYO9A	SV	0.1661	0.1024	14	318	0.124210526315789	0.174736842105263	0.110960965424226	0.171331126492783	0.166574494857471	0.230652226203188	Breast	-
4650	MYO9B	alt	0.2202	0.1883	17	377	0.0189473684210526	0.0347368421052632	0.00421373542146196	0.0173495763627036	0.0868341625370903	0.25963574093684	CRC	-
4650	MYO9B	SNV	0.1994	0.1624	13	374	0.0368421052631579	0.0536842105263158	0.0176921560458032	0.036809083737857	0.133550503637177	0.290261315197954	CRC	-
4650	MYO9B	alt	0.1492	0.0766	13	319	0.336842105263158	0.388421052631579	0.371225371904179	0.41008344734429	0.551117535731843	0.596676686881409	Breast	-
4651	MYO10	SNV	0.1726	0.0964	15	372	0.0873684210526316	0.16	0.0861501318273648	0.216689878524683	0.286660766105665	0.547619580379688	CRC	-
4651	MYO10	alt	0.1239	0.0345	12	320	0.890526315789474	0.94	0.873647256197665	0.924695753836705	0.897838124390156	0.936275128213909	Breast	-
4651	MYO10	alt	0.1284	0.1263	12	115	0.851851851851852	0.183235867446394	0.84366569682957	0.177691802187873	0.878101031394042	0.603544361731149	Lung	-
4651	MYO10	alt	0.1522	0.0675	27	367	0.193684210526316	0.289473684210526	0.226502682519727	0.422294436372941	0.488094858845763	0.756973661075723	CRC	-
4651	MYO10	SV	0.1238	0.0451	12	382	0.55578947368421	0.483157894736842	0.580508292797945	0.651804072765592	0.69569756111345	0.800000974621753	CRC	-
4659	PPP1R12A	alt	0.1042	0	12	382	0.831578947368421	0.8	0.829113844682669	1	0.898618207935928	1	CRC	-
4659	PPP1R12A	alt	0.129	0.0495	13	319	0.797894736842105	0.757894736842105	0.797230222967153	0.76881411713937	0.846589692681817	0.830040610969735	Breast	-
4660	PPP1R12B	alt	0.1277	0.0491	21	311	0.832631578947368	0.764210526315789	0.818722094853835	0.773852074838352	0.863338063693098	0.833096099588221	Breast	-
4660	PPP1R12B	SV	0.1387	0.0675	18	314	0.575789473684211	0.501052631578947	0.602744117565405	0.526133682957046	0.629912884133462	0.553080916089187	Breast	-
4661	MYT1	alt	0.1613	0.0892	20	374	0.14	0.189473684210526	0.151322644284325	0.258080541247615	0.411112887108391	0.619555125771487	CRC	-
4661	MYT1	SNV	0.1251	0.0437	13	374	0.54	0.497894736842105	0.56218987818072	0.667482381177192	0.718928198525393	0.874746255491141	CRC	-
4661	MYT1	alt	0.1305	0.0546	13	114	0.827485380116959	0.797270955165692	0.817649468546468	0.80313872794218	0.86157278710475	0.862317371053709	Lung	-
4675	NAP1L3	alt	0.1086	0	13	381	0.78	0.8	0.780856993791753	1	0.872777885387166	1	CRC	-
4675	NAP1L3	SNV	0.1105	0	13	374	0.750526315789474	0.8	0.758274465528264	1	0.843875795250915	1	CRC	-
4683	NBN	alt	0.1347	0.1029	19	375	0.377894736842105	0.141052631578947	0.429177490544824	0.184311855944469	0.652338465927782	0.554330360256771	CRC	-
4683	NBN	SV	0.1516	0.083	11	383	0.195789473684211	0.217894736842105	0.23222305056045	0.298757364866068	0.380795862478158	0.482121673461115	CRC	-
4684	NCAM1	alt	0.2562	0.2563	23	371	0.00105263157894737	0.00421052631578947	0.000249108289946166	0.00220230302626702	0.0230256693770753	0.17188170518107	CRC	-
4684	NCAM1	SNV	0.2635	0.2711	19	368	0.00105263157894737	0.00210526315789474	0.000134131844233145	0.00138750781714272	0.0118125444154656	0.164877391046787	CRC	-
4685	NCAM2	SV	0.1386	0.0675	18	376	0.328421052631579	0.289473684210526	0.378275105857225	0.422294436372941	0.532798316153415	0.614796196151537	CRC	-
4685	NCAM2	alt	0.1658	0.1042	21	311	0.126315789473684	0.165263157894737	0.113885428671227	0.15996920629434	0.281174057264622	0.39238383862447	Breast	-
4685	NCAM2	alt	0.1588	0.093	36	358	0.147368421052632	0.173684210526316	0.169836391735146	0.235480474415327	0.429925061537676	0.602674038476026	CRC	-
4685	NCAM2	SNV	0.1455	0.0709	20	367	0.249473684210526	0.266315789473684	0.295683411304231	0.392479213995658	0.516663738535567	0.683677396152515	CRC	-
4685	NCAM2	SV	0.188	0.1583	19	313	0.0178947368421053	0.0189473684210526	0.0109104121741195	0.0145959098560809	0.0274845795613635	0.0427964382665416	Breast	-
4685	NCAM2	alt	0.1312	0.0478	13	114	0.814814814814815	0.864522417153996	0.808476195082423	0.862955630405652	0.855441617203394	0.896211307252849	Lung	-
4703	NEB	alt	0.139	0.1315	15	317	0.568421052631579	0.06	0.596082542428171	0.0513018989339805	0.704348056397379	0.245036918115046	Breast	-
4703	NEB	alt	0.1776	0.1228	56	338	0.0705263157894737	0.0884210526315789	0.0657620358396539	0.110047004218549	0.288795683559664	0.46369479627625	CRC	-
4703	NEB	SNV	0.1759	0.1153	49	338	0.0747368421052632	0.114736842105263	0.0721855132917961	0.13409582004276	0.260538423657002	0.452055769232911	CRC	-
4703	NEB	SNV	0.1293	0.0465	13	319	0.794736842105263	0.803157894736842	0.792084251697222	0.805695693406998	0.870563568688411	0.8760481780852	Breast	-
4703	NEB	SNV	0.184	0.1379	16	110	0.094541910331384	0.135477582846004	0.0786177572205149	0.126883678176431	0.351547656610246	0.562344930478819	Lung	-
4703	NEB	alt	0.1826	0.1398	20	107	0.101364522417154	0.125730994152047	0.0869381542566268	0.1198649743826	0.369767135013155	0.509426141126052	Lung	-
4733	DRG1	alt	0.1702	0.1203	13	319	0.0905263157894737	0.0968421052631579	0.076515936685863	0.0834761969442489	0.227637425304591	0.303842620388713	Breast	-
4733	DRG1	SV	0.1919	0.164	12	320	0.0157894736842105	0.0136842105263158	0.00664912629154918	0.011014618297059	0.0192256492309921	0.0364822807087774	Breast	-
4734	NEDD4	alt	0.1098	0.022	39	355	0.758947368421053	0.748421052631579	0.766707094843145	0.898352618944795	0.865305938277335	1	CRC	-
4734	NEDD4	SV	0.1318	0.0455	34	360	0.429473684210526	0.477894736842105	0.468516027665333	0.647337854031377	0.600409195117339	0.798866501242887	CRC	-
4745	NELL1	alt	0.1536	0.0852	36	358	0.182105263157895	0.207368421052632	0.213524577251	0.283770464198911	0.47636357170191	0.641774082151613	CRC	-
4745	NELL1	SNV	0.152	0.0792	13	374	0.194736842105263	0.231578947368421	0.228398930407218	0.326113678912739	0.462044390609394	0.639163456741436	CRC	-
4745	NELL1	SV	0.1938	0.1758	23	371	0.0473684210526316	0.0410526315789474	0.0252874056204855	0.0250160303340379	0.105652859099289	0.112204253704141	CRC	-
4745	NELL1	alt	0.1726	0.1116	28	304	0.0673684210526316	0.130526315789474	0.0607114928029436	0.119569300913452	0.198055936175597	0.349034953165799	Breast	-
4745	NELL1	SV	0.1791	0.1457	13	114	0.123781676413255	0.112085769980507	0.110816371548935	0.100157582586478	0.208419429952174	0.209218061402864	Lung	-
4745	NELL1	alt	0.1512	0.0884	21	106	0.436647173489279	0.44541910331384	0.477829364120151	0.457078415363765	0.707472954311803	0.730752325503198	Lung	-
4745	NELL1	SV	0.197	0.162	24	308	0.0105263157894737	0.0147368421052632	0.0033605893025965	0.0121643212564058	0.0120213080195738	0.039050590289795	Breast	-
4750	NEK1	alt	0.1391	0.0591	12	382	0.323157894736842	0.346315789473684	0.371947273726216	0.502243539594931	0.611197469289033	0.803474138673432	CRC	-
4753	NELL2	alt	0.115	0.0246	29	365	0.691578947368421	0.708421052631579	0.701287141023112	0.874193715399152	0.824590374609593	1	CRC	-
4753	NELL2	SNV	0.0881	0	14	373	0.972631578947368	0.8	0.949493849241422	1	0.95746669835719	1	CRC	-
4753	NELL2	SV	0.18	0.1442	17	377	0.0642105263157895	0.068421052631579	0.0575178293425437	0.0614769857910853	0.166283772032946	0.18217288908862	CRC	-
4753	NELL2	alt	0.2034	0.1654	26	306	0.00210526315789474	0.0136842105263158	0.00135288743893192	0.010271852031701	0.0198892023489732	0.135206238370762	Breast	-
4753	NELL2	SV	0.1993	0.1764	19	313	0.00736842105263158	0.00631578947368421	0.00243966776604812	0.00588374135477755	0.00960523283991271	0.024554813920605	Breast	-
4756	NEO1	alt	0.1449	0.0679	19	375	0.256842105263158	0.289473684210526	0.302432390406644	0.418708378625459	0.558305846125603	0.754434397238359	CRC	-
4756	NEO1	SNV	0.1524	0.0595	13	374	0.192631578947368	0.344210526315789	0.22461698462359	0.498243921257648	0.458607475560683	0.761782662015455	CRC	-
4756	NEO1	alt	0.1474	0.0772	12	320	0.363157894736842	0.384210526315789	0.409188086568033	0.40291604573812	0.576837999993789	0.591995920287245	Breast	-
4772	NFATC1	alt	0.2176	0.1928	16	378	0.0221052631578947	0.0326315789473684	0.00508582498202482	0.0151896084129384	0.0925907107418919	0.245713805953633	CRC	-
4772	NFATC1	SNV	0.2006	0.1676	14	373	0.0347368421052632	0.0452631578947368	0.0163608959358655	0.0317109418759693	0.127886056398097	0.270259059471971	CRC	-
4773	NFATC2	alt	0.1041	0	23	371	0.831578947368421	0.8	0.830139753556914	1	0.898618207935928	1	CRC	oncogene
4773	NFATC2	SNV	0.0999	0	15	372	0.881052631578947	0.8	0.870170455449971	1	0.909410737064408	1	CRC	oncogene
4773	NFATC2	SV	0.2016	0.1792	20	312	0.00526315789473684	0.00526315789473684	0.00175772273302713	0.00509380134870862	0.00736009652759188	0.0219911699606317	Breast	oncogene
4773	NFATC2	alt	0.1877	0.1447	21	311	0.0178947368421053	0.0326315789473684	0.0113229939653013	0.0280319475614377	0.0734534622849345	0.202115698341067	Breast	oncogene
4774	NFIA	alt	0.1154	0.0266	12	382	0.684210526315789	0.677894736842105	0.696017700078874	0.854544548261069	0.822915954789387	0.99921505167109	CRC	-
4774	NFIA	alt	0.1627	0.095	26	306	0.150526315789474	0.218947368421053	0.147593358412189	0.224976681762789	0.325049964440852	0.451961675983621	Breast	-
4774	NFIA	SV	0.1827	0.1394	25	307	0.0347368421052632	0.0463157894736842	0.0205826538184303	0.0358627467679117	0.0448164914446517	0.0739706078310138	Breast	-
4780	NFE2L2	alt	0.0978	0	14	380	0.902105263157895	0.8	0.887873458493697	1	0.925464204394704	1	CRC	oncogene, TSG
4780	NFE2L2	alt	0.134	0.049	13	319	0.689473684210526	0.766315789473684	0.703263836454586	0.775106183414273	0.782018332874845	0.834049619415359	Breast	oncogene, TSG
4781	NFIB	alt	0.1747	0.1173	16	378	0.0789473684210526	0.107368421052632	0.0770283612113682	0.127257423906366	0.312836351664272	0.491026564920263	CRC	fusion
4781	NFIB	SV	0.2445	0.2359	22	310	0	0.00105263157894737	1.13297e+07	0.000233123533248978	4.25434e+09	0.00512053795838105	Breast	fusion
4781	NFIB	alt	0.2198	0.1851	24	308	0	0.00315789473684211	0.000102036741448186	0.00374842808747427	0.00418867431115014	0.104516854921888	Breast	fusion
4810	NHS	alt	0.1762	0.1226	17	315	0.0536842105263158	0.0894736842105263	0.0421126365086374	0.0756949256421966	0.159971491703952	0.287057473457174	Breast	-
4810	NHS	alt	0.155	0.0928	12	382	0.169473684210526	0.173684210526316	0.201064124891612	0.236627273816033	0.462663685234463	0.603388703717877	CRC	-
4811	NID1	alt	0.1892	0.1395	18	376	0.0547368421052632	0.071578947368421	0.0335727297828251	0.0700101753323663	0.214711113231769	0.404358867679555	CRC	-
4811	NID1	SNV	0.1734	0.1134	17	370	0.0831578947368421	0.12	0.0825757005091594	0.140896437723521	0.281140464877834	0.456186750570517	CRC	-
4811	NID1	alt	0.1667	0.0942	14	318	0.117894736842105	0.224210526315789	0.105284199985563	0.231474041160391	0.268729908418618	0.457292521105694	Breast	-
4842	NOS1	SNV	0.1304	0.0443	18	369	0.449473684210526	0.492631578947368	0.487850441061253	0.660755024785565	0.665067525946249	0.871115157426878	CRC	-
4842	NOS1	SV	0.1584	0.0993	32	362	0.149473684210526	0.153684210526316	0.172946636552311	0.201685819707505	0.31398050088366	0.370567319342103	CRC	-
4842	NOS1	alt	0.1483	0.0767	19	313	0.354736842105263	0.387368421052632	0.39003734276109	0.408884133579675	0.56316616327239	0.596080926223042	Breast	-
4842	NOS1	alt	0.1483	0.0743	49	345	0.225263157894737	0.255789473684211	0.265369717426267	0.364188819974169	0.528838505644609	0.712498802509239	CRC	-
4848	CNOT2	alt	0.1568	0.0896	13	319	0.216842105263158	0.265263157894737	0.230262799189539	0.271578160230725	0.423833314930989	0.499068956787632	Breast	-
4848	CNOT2	SV	0.1705	0.1171	12	320	0.0873684210526316	0.108421052631579	0.074375826706058	0.0954652682983505	0.122042640938381	0.151871049440324	Breast	-
4850	CNOT4	alt	0.1224	0.0345	14	380	0.578947368421053	0.596842105263158	0.600183877992495	0.77064532702334	0.768390036159742	0.959684556749746	CRC	-
4851	NOTCH1	alt	0.1468	0.0789	15	112	0.525341130604289	0.550682261208577	0.556119284269065	0.552676494181818	0.735220753657301	0.763230457763103	Lung	oncogene, TSG
4851	NOTCH1	SNV	0.1499	0.0827	14	112	0.466861598440546	0.499025341130604	0.500847035814901	0.51361037648234	0.686455054969835	0.740960775646446	Lung	oncogene, TSG
4851	NOTCH1	SNV	0.1705	0.0965	11	321	0.0873684210526316	0.208421052631579	0.074375826706058	0.213169074014427	0.387290535681959	0.573523149517112	Breast	oncogene, TSG
4851	NOTCH1	SNV	0.1822	0.1265	16	371	0.0621052631578947	0.0821052631578947	0.0507496492157157	0.0996920646020285	0.224215005397861	0.395349879175517	CRC	oncogene, TSG
4851	NOTCH1	alt	0.1558	0.0897	18	376	0.163157894736842	0.188421052631579	0.194175905508029	0.255007903294257	0.453185712351792	0.618378127992271	CRC	oncogene, TSG
4851	NOTCH1	alt	0.1736	0.1173	14	318	0.0631578947368421	0.108421052631579	0.0549688002283511	0.0946742946907017	0.187141900326296	0.3216270348623	Breast	oncogene, TSG
4853	NOTCH2	alt	0.2367	0.2135	13	381	0.00736842105263158	0.02	0.00121103309169394	0.00817924112004219	0.0481299151584648	0.228485058145996	CRC	oncogene, TSG
4853	NOTCH2	alt	0.2103	0.1778	24	308	0.00105263157894737	0.00631578947368421	0.00047598018036208	0.00547516344965382	0.0109961135544872	0.110210585637905	Breast	oncogene, TSG
4853	NOTCH2	SV	0.2723	0.2978	18	314	0	0	343140	6.19731e+07	4.29612e+06	0.00107697367475966	Breast	oncogene, TSG
4854	NOTCH3	alt	0.1794	0.1076	15	379	0.0694736842105263	0.128421052631579	0.0594919126385787	0.163601693587211	0.276473745139268	0.535458719481907	CRC	-
4854	NOTCH3	SNV	0.1623	0.0787	13	374	0.135789473684211	0.234736842105263	0.144356949764972	0.329853585183704	0.370282583766074	0.641732821837515	CRC	-
4854	NOTCH3	alt	0.1613	0.0809	17	315	0.161052631578947	0.343157894736842	0.16497665491195	0.360288842333625	0.344881945263762	0.560614391095071	Breast	-
4857	NOVA1	alt	0.1719	0.115	16	378	0.0905263157894737	0.117894736842105	0.0893808887450617	0.135149617080812	0.3306617453308	0.501287295146774	CRC	-
4863	NPAT	alt	0.1631	0.1029	18	376	0.132631578947368	0.141052631578947	0.138961806367303	0.184311855944469	0.402280692314086	0.554330360256771	CRC	-
4863	NPAT	SNV	0.1391	0.109	13	374	0.323157894736842	0.126315789473684	0.371947273726216	0.15784259099607	0.577970689256369	0.478234088774789	CRC	-
4864	NPC1	alt	0.1269	0.0422	13	381	0.512631578947368	0.518947368421053	0.536824305322367	0.684340800105163	0.723919155311112	0.911362425032343	CRC	-
4868	NPHS1	SNV	0.1083	0	14	373	0.786315789473684	0.8	0.784331879621573	1	0.859836027369376	1	CRC	-
4868	NPHS1	alt	0.142	0.063	19	375	0.293684210526316	0.321052631578947	0.336255597847088	0.464046378754035	0.583206404744762	0.783835474009548	CRC	-
4893	NRAS	alt	0.1266	0.0423	23	371	0.514736842105263	0.518947368421053	0.541048322511485	0.683215540284849	0.727851273320576	0.911362425032343	CRC	oncogene
4893	NRAS	SNV	0.127	0.0434	23	364	0.512631578947368	0.502105263157895	0.535416838128851	0.670849962217933	0.701672265047829	0.876550741928674	CRC	oncogene
4897	NRCAM	alt	0.1316	0.0457	16	378	0.431578947368421	0.475789473684211	0.471266207306257	0.645107281361276	0.677311332692718	0.889115023324454	CRC	-
4897	NRCAM	alt	0.1571	0.0899	14	318	0.212631578947368	0.261052631578947	0.225464079536971	0.268818964362571	0.417034866071653	0.496011520225641	Breast	-
4897	NRCAM	SV	0.1815	0.1471	11	321	0.0368421052631579	0.0273684210526316	0.0236149632641884	0.025034545177964	0.0500269610943551	0.0590268372180998	Breast	-
4914	NTRK1	alt	0.135	0.0571	18	376	0.373684210526316	0.36	0.425173104328162	0.522509403211596	0.649550563559004	0.821254892505458	CRC	oncogene, TSG
4914	NTRK1	SNV	0.126	0.0388	11	376	0.525263157894737	0.55578947368421	0.549502067608812	0.722623126504123	0.707244094801959	0.909905837884031	CRC	oncogene, TSG
4915	NTRK2	SNV	0.2198	0.1894	11	376	0.0189473684210526	0.0336842105263158	0.0043381318266887	0.0167957278366281	0.0707490388031576	0.236033579491338	CRC	-
4915	NTRK2	alt	0.1868	0.1199	18	376	0.0557894736842105	0.0947368421052632	0.0387791355074326	0.118838647763984	0.227520928130879	0.474331589783938	CRC	-
4916	NTRK3	alt	0.1081	0	20	374	0.791578947368421	0.8	0.786634200731083	1	0.875716825303671	1	CRC	oncogene
4916	NTRK3	alt	0.1281	0.0446	16	316	0.826315789473684	0.829473684210526	0.812250978996815	0.827841837506447	0.858113026807647	0.866097005598242	Breast	oncogene
4916	NTRK3	alt	0.2346	0.2261	12	115	0.00292397660818713	0.00487329434697856	0.000622273177392338	0.00619324391204483	0.0186681953217701	0.185797317361345	Lung	oncogene
4916	NTRK3	SNV	0.1108	0.0309	15	372	0.745263157894737	0.626315789473684	0.754621728688361	0.809861938558383	0.841938601011254	0.953061201168219	CRC	oncogene
4916	NTRK3	SV	0.1401	0.0602	11	321	0.542105263157895	0.595789473684211	0.571514891122813	0.625644704597303	0.600786434664787	0.647896749508539	Breast	oncogene
4919	ROR1	alt	0.1822	0.101	15	317	0.0368421052631579	0.183157894736842	0.0218019130873932	0.18061112429937	0.108007726979996	0.406869239217685	Breast	-
4919	ROR1	SV	0.1932	0.126	13	319	0.0136842105263158	0.0778947368421053	0.00560825427238242	0.0653662466844327	0.0175978304486787	0.115428125315811	Breast	-
4920	ROR2	alt	0.1534	0.0842	21	373	0.185263157894737	0.211578947368421	0.215346896760354	0.290506208103472	0.476986518142759	0.647030036133118	CRC	-
4920	ROR2	SNV	0.152	0.081	14	373	0.194736842105263	0.228421052631579	0.228398930407218	0.312921289406619	0.462044390609394	0.630627907713086	CRC	-
4920	ROR2	alt	0.1621	0.0906	15	317	0.155789473684211	0.254736842105263	0.154875143284115	0.262459134044705	0.333940308947844	0.489462503687984	Breast	-
4920	ROR2	SV	0.1727	0.1134	14	318	0.0663157894736842	0.124210526315789	0.0601159009347425	0.111164149924959	0.102541019033103	0.168700019037634	Breast	-
4921	DDR2	SV	0.2666	0.2891	11	321	0	0	1.19234e+06	1.04471e+09	1.14831e+08	0.00130797814596237	Breast	oncogene
4921	DDR2	alt	0.2111	0.1815	14	318	0.00105263157894737	0.00526315789473684	0.000419953400547229	0.00452188509469274	0.0103345054221622	0.107763661625099	Breast	oncogene
4921	DDR2	alt	0.1584	0.0907	12	382	0.149473684210526	0.184210526315789	0.172946636552311	0.248953335628241	0.43190084639904	0.61399661322497	CRC	oncogene
4925	NUCB2	alt	0.1695	0.1102	11	321	0.0957894736842105	0.137894736842105	0.0817015901650536	0.126474169095546	0.234736548392997	0.354916936016669	Breast	-
4925	NUCB2	SV	0.187	0.1519	11	321	0.0210526315789474	0.0242105263157895	0.0123406006855315	0.0199124935535964	0.0296553398431583	0.0509824988325209	Breast	-
4926	NUMA1	SV	0.1564	0.096	16	316	0.223157894736842	0.212631578947368	0.236758692518984	0.217050902650637	0.295535277202162	0.274770202344385	Breast	fusion
4926	NUMA1	alt	0.113	0.0246	11	383	0.715789473684211	0.708421052631579	0.727167420479641	0.874193715399152	0.840456902274351	1	CRC	fusion
4926	NUMA1	alt	0.1555	0.0857	22	310	0.243157894736842	0.296842105263158	0.251778065340457	0.309279640174034	0.444291145698204	0.528459702153973	Breast	fusion
4928	NUP98	alt	0.1463	0.0686	19	313	0.390526315789474	0.485263157894737	0.432995675101587	0.511487045293744	0.591255855506631	0.661340188775007	Breast	oncogene
4928	NUP98	SV	0.1542	0.0906	13	319	0.257894736842105	0.254736842105263	0.274438229395006	0.262459134044705	0.33229851373554	0.316264519561089	Breast	oncogene
4928	NUP98	alt	0.1347	0.0531	12	382	0.377894736842105	0.4	0.429177490544824	0.56429039312869	0.652338465927782	0.842649422267319	CRC	oncogene
4931	NVL	alt	0.1314	0.0486	12	320	0.746315789473684	0.769473684210526	0.754210211813901	0.78010050237313	0.820995081222568	0.834809618622286	Breast	-
4940	OAS3	alt	0.1776	0.125	13	381	0.0705263157894737	0.0873684210526316	0.0657620358396539	0.103777516660787	0.288795683559664	0.455377052603012	CRC	-
4948	OCA2	alt	0.1829	0.1354	20	374	0.0610526315789474	0.0757894736842105	0.0487446535135481	0.0783438408494223	0.25347219827045	0.421908943590035	CRC	-
4948	OCA2	SNV	0.1969	0.1527	15	372	0.0410526315789474	0.0589473684210526	0.0207842851081965	0.0484688811493707	0.147613121655525	0.321745688433762	CRC	-
4948	OCA2	alt	0.2367	0.2289	17	315	0	0.00105263157894737	5.04478e+08	0.00034616330214839	0.00051915405687945	0.0558334200018746	Breast	-
4948	OCA2	SV	0.2245	0.2278	14	318	0	0.00105263157894737	4.5703e+09	0.000368231266335341	0.000515497343598515	0.00635097140169816	Breast	-
4978	OPCML	alt	0.1822	0.1286	32	362	0.0621052631578947	0.08	0.0507496492157157	0.0942200304570722	0.258108819228741	0.441884264646658	CRC	-
4978	OPCML	SV	0.2238	0.2084	28	366	0.0178947368421053	0.0242105263157895	0.0032349384693548	0.00953697530517219	0.0331532992022461	0.0670114934020838	CRC	-
4978	OPCML	alt	0.1762	0.1164	38	294	0.0536842105263158	0.110526315789474	0.0421126365086374	0.0982789888665363	0.159971491703952	0.324349316026003	Breast	-
4978	OPCML	SV	0.2002	0.1667	36	296	0.00631578947368421	0.0126315789473684	0.00214785942656281	0.00962484717215173	0.00870265372833865	0.0335663193858885	Breast	-
4978	OPCML	alt	0.151	0.0876	18	109	0.443469785575049	0.454191033138402	0.481359049306266	0.464836843423701	0.707472954311803	0.737775153220872	Lung	-
4978	OPCML	SV	0.1984	0.17	15	112	0.0341130604288499	0.0516569200779727	0.0249604291509557	0.0458416703818318	0.0977616808412432	0.159596926514525	Lung	-
4983	OPHN1	alt	0.1754	0.1253	16	316	0.0557894736842105	0.0778947368421053	0.0457666565732611	0.067383922779408	0.169030522808912	0.273890845911274	Breast	-
4983	OPHN1	SV	0.1834	0.1581	14	318	0.0326315789473684	0.0189473684210526	0.0189764217243207	0.0147395953506089	0.0421997868540845	0.0428166435706784	Breast	-
4983	OPHN1	alt	0.1068	0.0331	21	373	0.808421052631579	0.611578947368421	0.801313983381655	0.786042224038156	0.882873466046639	0.970343485997135	CRC	-
4983	OPHN1	SV	0.1116	0.0435	17	377	0.737894736842105	0.502105263157895	0.744771215165359	0.669727169004534	0.805246900707621	0.816540908598728	CRC	-
4987	OPRL1	alt	0.1072	0	12	382	0.802105263157895	0.8	0.796850572544041	1	0.879348787313574	1	CRC	-
4988	OPRM1	alt	0.1372	0.0593	14	380	0.337894736842105	0.346315789473684	0.396244808065659	0.500241454245362	0.628479507433674	0.802795076218157	CRC	-
4988	OPRM1	SNV	0.1224	0.0388	11	376	0.578947368421053	0.55578947368421	0.600183877992495	0.722623126504123	0.740974675540267	0.909905837884031	CRC	-
4988	OPRM1	alt	0.1378	0.0604	14	318	0.587368421052632	0.591578947368421	0.622599559268834	0.622893353994982	0.724712289040946	0.730689405929865	Breast	-
4988	OPRM1	SV	0.1565	0.0824	12	320	0.221052631578947	0.328421052631579	0.235124298980238	0.343813288233076	0.294670292615874	0.38955134558173	Breast	-
5000	ORC4	alt	0.1058	0	11	383	0.821052631578947	0.8	0.812258700478983	1	0.889997520572087	1	CRC	-
5010	CLDN11	SV	0.1654	0.1207	14	318	0.130526315789474	0.0947368421052632	0.117875177420022	0.0820744296606908	0.175064913558562	0.135742649848329	Breast	-
5010	CLDN11	alt	0.1509	0.0843	14	318	0.313684210526316	0.309473684210526	0.336745942790938	0.323638966597251	0.520049668812198	0.539160132727135	Breast	-
5019	OXCT1	alt	0.1991	0.1654	15	379	0.0368421052631579	0.0484210526315789	0.0180399078091559	0.0337797971926056	0.164004796282138	0.315353677147077	CRC	-
5019	OXCT1	SV	0.1824	0.1523	13	381	0.0621052631578947	0.0589473684210526	0.0501696918489745	0.0490177968114017	0.154563192059972	0.162162781704815	CRC	-
5042	PABPC3	alt	0.1369	0.0538	14	380	0.342105263157895	0.390526315789474	0.400141741149745	0.556866500050736	0.631420490004872	0.839913026012401	CRC	-
5042	PABPC3	SNV	0.1193	0.0311	13	374	0.615789473684211	0.625263157894737	0.643313404110678	0.807718721126658	0.7697617815491	0.953061201168219	CRC	-
5058	PAK1	alt	0.1752	0.1135	30	302	0.0557894736842105	0.124210526315789	0.046720689358948	0.110712377954251	0.170331144458387	0.33963797247754	Breast	-
5058	PAK1	SV	0.194	0.1463	28	304	0.0126315789473684	0.0284210526315789	0.00504404194734661	0.0259989479229042	0.0163604676634144	0.0603908771789908	Breast	-
5063	PAK3	alt	0.0946	0	13	381	0.926315789473684	0.8	0.91182262551	1	0.938472269392831	1	CRC	-
5066	PAM	alt	0.1547	0.0913	12	382	0.173684210526316	0.18	0.203690673174753	0.245378210911354	0.465244214098657	0.612235141484652	CRC	-
5067	CNTN3	alt	0.1689	0.0981	12	382	0.108421052631579	0.154736842105263	0.10436234218389	0.207782747288066	0.351922467824946	0.578630233188588	CRC	-
5067	CNTN3	alt	0.1953	0.156	13	319	0.0126315789473684	0.02	0.00423705458829303	0.0163307902306222	0.0411703501626413	0.16805867764604	Breast	-
5069	PAPPA	alt	0.1428	0.0656	26	368	0.284210526315789	0.297894736842105	0.326730681186629	0.439609946898567	0.576180984057926	0.765328455739558	CRC	-
5069	PAPPA	SNV	0.1793	0.1333	22	365	0.0694736842105263	0.0757894736842105	0.0598264538367503	0.082960675699016	0.240832666676041	0.377900181373793	CRC	-
5071	PARK2	alt	0.3643	0.3979	238	156	0	0	819013	2.35214e+09	2.27849e+09	0.0481541496494667	CRC	-
5071	PARK2	SV	0.3786	0.4102	233	161	0	0	180269	1.57032e+09	1.09964e+08	0.0034372587101207	CRC	-
5071	PARK2	alt	0.1627	0.0961	48	284	0.150526315789474	0.211578947368421	0.147593358412189	0.216270229114839	0.325049964440852	0.443109320104973	Breast	-
5071	PARK2	SV	0.1916	0.1547	45	287	0.0168421052631579	0.02	0.00691303901434838	0.0173952107375212	0.0196707382862822	0.0469370772486565	Breast	-
5071	PARK2	alt	0.2112	0.1819	21	106	0.0116959064327485	0.0311890838206628	0.00765722022010851	0.0306029729414303	0.122036947257979	0.367727754174964	Lung	-
5071	PARK2	SV	0.2241	0.222	17	110	0.00487329434697856	0.00584795321637427	0.00202275505917377	0.00722239733766153	0.0135813553973096	0.048493239267156	Lung	-
5074	PAWR	alt	0.1486	0.0651	12	382	0.225263157894737	0.305263157894737	0.262239622762209	0.444243334812572	0.526751357779398	0.768585172542646	CRC	-
5074	PAWR	alt	0.1401	0.0639	12	320	0.542105263157895	0.543157894736842	0.571514891122813	0.574852898493477	0.693042160418879	0.702356698429159	Breast	-
5074	PAWR	SV	0.1479	0.0798	11	321	0.356842105263158	0.36	0.398509290202662	0.372671561334534	0.44349656118554	0.415111027393982	Breast	-
5075	PAX1	alt	0.1525	0.0843	12	382	0.192631578947368	0.209473684210526	0.22367809359699	0.289826916367365	0.485770848077148	0.647030036133118	CRC	-
5075	PAX1	alt	0.1713	0.1293	11	116	0.178362573099415	0.173489278752437	0.181693904773099	0.163166760010404	0.509142260627914	0.594393197180756	Lung	-
5077	PAX3	SNV	0.1248	0.0303	11	376	0.544210526315789	0.631578947368421	0.566419159427876	0.816261601356005	0.722239101934579	0.953784963492692	CRC	oncogene
5077	PAX3	alt	0.1127	0	12	382	0.722105263157895	0.8	0.73097720926112	1	0.841364748102787	1	CRC	oncogene
5080	PAX6	alt	0.1462	0.0662	13	381	0.241052631578947	0.293684210526316	0.287921091042841	0.434091864391069	0.54862772279533	0.762882859593148	CRC	-
5087	PBX1	SV	0.1539	0.0881	18	314	0.262105263157895	0.275789473684211	0.279825424739237	0.285676373450674	0.337190983420139	0.336786082448441	Breast	oncogene
5087	PBX1	alt	0.1469	0.0729	19	313	0.375789473684211	0.433684210526316	0.419959063953055	0.45572478817914	0.585820900055278	0.625688854116175	Breast	oncogene
5091	PC	alt	0.1373	0.0597	12	382	0.337894736842105	0.343157894736842	0.394949365321134	0.496250963614403	0.628479507433674	0.802795076218157	CRC	-
5091	PC	alt	0.1858	0.1437	21	311	0.0242105263157895	0.0347368421052632	0.0142766534750466	0.0293762851612698	0.0835202673578955	0.203718217800557	Breast	-
5091	PC	SV	0.1991	0.1785	16	316	0.00842105263157895	0.00631578947368421	0.00250932373355625	0.00528118994351134	0.00984850568781323	0.0224899653376742	Breast	-
5095	PCCA	alt	0.1205	0.0295	25	369	0.602105263157895	0.642105263157895	0.626712675138649	0.824719922431976	0.787139802363757	0.990660977636338	CRC	-
5095	PCCA	SV	0.1501	0.0847	16	378	0.212631578947368	0.208421052631579	0.246937904582829	0.287122471296546	0.396400320514541	0.470819106158314	CRC	-
5095	PCCA	alt	0.1468	0.0731	13	319	0.377894736842105	0.432631578947368	0.42212368646154	0.453197739300138	0.586671593707138	0.624111728573912	Breast	-
5099	PCDH7	alt	0.1587	0.0876	23	371	0.147368421052632	0.192631578947368	0.170610089122069	0.268118358186074	0.429925061537676	0.626197418629865	CRC	-
5099	PCDH7	SNV	0.1721	0.1126	16	371	0.0894736842105263	0.122105263157895	0.0884478747455373	0.143851127587177	0.289207035987264	0.459085163601498	CRC	-
5099	PCDH7	alt	0.1488	0.0809	11	321	0.344210526315789	0.343157894736842	0.379541960813812	0.360288842333625	0.555092376797462	0.560614391095071	Breast	-
5100	PCDH8	alt	0.1556	0.0767	19	375	0.164210526315789	0.24	0.195882171358679	0.345142746161431	0.454498916363506	0.693776820679987	CRC	-
5100	PCDH8	SNV	0.1571	0.0797	19	368	0.158947368421053	0.231578947368421	0.183340912117044	0.322406600754256	0.418295932481201	0.637194875320858	CRC	-
5101	PCDH9	alt	0.1813	0.1236	84	310	0.0621052631578947	0.0884210526315789	0.0534311722742935	0.107728248605466	0.261239931928092	0.460368644578199	CRC	-
5101	PCDH9	SNV	0.1405	0.0562	29	358	0.307368421052632	0.367368421052632	0.354495710364229	0.531769949089118	0.568311691008673	0.788404155720229	CRC	-
5101	PCDH9	SV	0.2011	0.1798	59	335	0.0347368421052632	0.0389473684210526	0.0158334831936488	0.0222640918609067	0.0825506388728697	0.105279814225993	CRC	-
5101	PCDH9	alt	0.1724	0.1169	21	311	0.068421052631579	0.109473684210526	0.0619172060171957	0.0962619701696141	0.199972260232427	0.322303169568129	Breast	-
5101	PCDH9	SV	0.1386	0.0646	13	114	0.672514619883041	0.679337231968811	0.697972985016539	0.703358633707272	0.720983083423677	0.71092162976864	Lung	-
5101	PCDH9	SV	0.2003	0.1778	17	315	0.00631578947368421	0.00631578947368421	0.0021175206593928	0.00547516344965382	0.0086075839790902	0.0232369648778528	Breast	-
5101	PCDH9	alt	0.1483	0.0814	15	112	0.492202729044834	0.512670565302144	0.529347676108308	0.526869997945768	0.733606833737057	0.759371171817221	Lung	-
5116	PCNT	SNV	0.2239	0.1874	13	374	0.0178947368421053	0.0368421052631579	0.00321106861785164	0.0178157862755606	0.0623928344106941	0.240149527245056	CRC	-
5116	PCNT	alt	0.1856	0.1442	18	376	0.0568421052631579	0.068421052631579	0.0416372687600264	0.0614769857910853	0.234959192069763	0.389783064171244	CRC	-
5116	PCNT	alt	0.1701	0.1119	18	314	0.0926315789473684	0.130526315789474	0.077240181215292	0.118132020507363	0.227994485360392	0.348243352120665	Breast	-
5116	PCNT	SNV	0.1528	0.0815	11	321	0.282105263157895	0.334736842105263	0.300067767880589	0.353641304806172	0.598047150730926	0.641917621775575	Breast	-
5125	PCSK5	alt	0.1662	0.1108	29	365	0.118947368421053	0.124210526315789	0.119505874433537	0.15070241662197	0.373976763412936	0.521460352042686	CRC	-
5125	PCSK5	SV	0.2848	0.3567	16	378	0	0	2.04293e+09	9.01922e+09	0.00138465501363764	0.00785960347276813	CRC	-
5125	PCSK5	SNV	0.1451	0.0697	13	374	0.254736842105263	0.277894736842105	0.300173004670269	0.402829170022874	0.521062469342215	0.692877762137002	CRC	-
5125	PCSK5	alt	0.1455	0.1545	17	315	0.411578947368421	0.02	0.450545489119163	0.0175646304188862	0.60897611186017	0.175182040829773	Breast	-
5125	PCSK5	SV	0.159	0.0822	12	320	0.184210526315789	0.329473684210526	0.19654632150194	0.345982332921129	0.261227170403852	0.39059502327976	Breast	-
5126	PCSK2	alt	0.0993000000000001	0	13	381	0.888421052631579	0.8	0.875388431230239	1	0.918992685163217	1	CRC	-
5136	PDE1A	alt	0.1301	0.0373	16	378	0.457894736842105	0.565263157894737	0.492016824649064	0.739463751220184	0.689219942685647	0.946268700963455	CRC	-
5136	PDE1A	SV	0.1724	0.1355	11	383	0.0894736842105263	0.0757894736842105	0.087063291962395	0.0781300532828279	0.201168970064625	0.202498910670117	CRC	-
5136	PDE1A	alt	0.1457	0.0708	11	321	0.406315789473684	0.457894736842105	0.446141559030042	0.48263321975385	0.604829035714979	0.641245076010984	Breast	-
5137	PDE1C	SNV	0.1744	0.112	16	371	0.0789473684210526	0.122105263157895	0.0782803216204692	0.146103359846742	0.272845131558416	0.463948409513333	CRC	-
5137	PDE1C	SV	0.1884	0.1186	17	315	0.0178947368421053	0.103157894736842	0.0103813196714304	0.0896704649242522	0.0265795751096745	0.145235992348207	Breast	-
5137	PDE1C	alt	0.1992	0.155	30	364	0.0368421052631579	0.0557894736842105	0.0179233110251949	0.0454236455667029	0.16348410253145	0.354967926872381	CRC	-
5137	PDE1C	SV	0.2663	0.305	14	380	0.00105263157894737	0.00105263157894737	0.000105395649449353	0.000475355070518856	0.00428608974427367	0.0175432523077863	CRC	-
5137	PDE1C	alt	0.1763	0.1109	23	309	0.0536842105263158	0.135789473684211	0.0416736995382438	0.12298074481233	0.159104984409079	0.351551017998883	Breast	-
5138	PDE2A	alt	0.1511	0.0779	20	312	0.310526315789474	0.38	0.332788361750323	0.394641554760716	0.517467617446931	0.586650347983099	Breast	-
5138	PDE2A	SV	0.1603	0.096	17	315	0.167368421052632	0.212631578947368	0.178239937467886	0.217050902650637	0.240989634675802	0.274770202344385	Breast	-
5139	PDE3A	alt	0.1312	0.0517	21	373	0.438947368421053	0.410526315789474	0.476778930108806	0.579269027846942	0.678812171731165	0.850409728480312	CRC	-
5139	PDE3A	SV	0.1221	0.041	13	381	0.583157894736842	0.530526315789474	0.604388431019375	0.69785263201461	0.703581952140876	0.83797264867896	CRC	-
[truncated: 7,463 more rows]
